# Supplementary material for: A Comparative Quantitative LC-MS/MS Profiling Analysis of Human Pancreatic Adenocarcinoma, Adjacent-Normal Tissue, and Patient-Derived Tumour Xenografts
Source: Proteomes. 2018 Nov 6;6(4):45. doi: 10.3390/proteomes6040045 (PMC6313850; doi:10.3390/proteomes6040045)
Supplement: Supplementary file 1 [file proteomes-06-00045-s001.zip]

Archive with 5 entries (4 files):
- proteomes-381650-supplementary-final/
- proteomes-381650-supplementary-final/Supplementary Figures.pdf
- proteomes-381650-supplementary-final/Supplementary Table S1 Patient demographics.pdf
- proteomes-381650-supplementary-final/Supplementary Table S2 Qualitative lists.xlsx
- proteomes-381650-supplementary-final/Supplementary Table S3 Quantitative lists.xlsx
