# Supplementary material for: A Comparative Quantitative LC-MS/MS Profiling Analysis of Human Pancreatic Adenocarcinoma, Adjacent-Normal Tissue, and Patient-Derived Tumour Xenografts
Source: Proteomes. 2018 Nov 6;6(4):45. doi: 10.3390/proteomes6040045 (PMC6313850; doi:10.3390/proteomes6040045)
Supplement: Supplementary file 1 [file proteomes-06-00045-s001.zip › proteomes-381650-supplementary-final/Supplementary Table S2 Qualitative lists.xlsx]

## Sheet: Adjacent-normals
Accession	Description	Coverage	# Peptides	# Unique Peptides	MW [kDa]	Gene ID	Biological Process	Cellular Component	Molecular Function	Score Sequest HT	Score Mascot
Q9P0J1	[Pyruvate dehydrogenase [acetyl-transferring]]-phosphatase 1, mitochondrial OS=Homo sapiens GN=PDP1 PE=1 SV=3 [MASS=61054]	1.67598	1	1	61.016	PDP1	metabolic process;regulation of biological process	mitochondrion;organelle lumen	catalytic activity;metal ion binding;protein binding	6.32859
Q96JD6	1,5-anhydro-D-fructose reductase OS=Homo sapiens GN=AKR1E2 PE=1 SV=2	2.5	1	1	36.566	AKR1E2	metabolic process	cytoplasm	catalytic activity	7.06376	134.808
P61604	10 kDa heat shock protein, mitochondrial OS=Homo sapiens GN=HSPE1 PE=1 SV=2	45.098	5	5	10.925	HSPE1	cell differentiation;metabolic process;regulation of biological process;response to stimulus	cytoplasm;membrane;mitochondrion;organelle lumen	metal ion binding;nucleotide binding;protein binding;RNA binding	146.377	911.889
Q9NRX4	14 kDa phosphohistidine phosphatase OS=Homo sapiens GN=PHPT1 PE=1 SV=1 [MASS=13832]	37.6	3	3	13.824	PHPT1	metabolic process;regulation of biological process	cytoplasm;cytosol	catalytic activity;protein binding;receptor activity;signal transducer activity	46.2288	333.169
P31946	14-3-3 protein beta/alpha OS=Homo sapiens GN=YWHAB PE=1 SV=3 [MASS=28082]	49.5935	14	6	28.065	YWHAB	cell death;cell organization and biogenesis;cellular component movement;defense response;metabolic process;regulation of biological process;response to stimulus;transport	cytoplasm;cytosol;membrane;mitochondrion;nucleus	protein binding	165.908	1190.19
P62258	14-3-3 protein epsilon OS=Homo sapiens GN=YWHAE PE=1 SV=1	74.5098	19	17	29.155	YWHAE	cell death;cell organization and biogenesis;cellular component movement;metabolic process;regulation of biological process;response to stimulus;transport	cytoplasm;cytosol;membrane;mitochondrion	protein binding;RNA binding	265.922	817.411
Q04917	14-3-3 protein eta OS=Homo sapiens GN=YWHAH PE=1 SV=4 [MASS=28219]	42.2764	11	7	28.201	YWHAH	cell death;cell organization and biogenesis;metabolic process;regulation of biological process;response to stimulus;transport	cytoplasm;cytosol;membrane;mitochondrion	catalytic activity;protein binding	67.2317	149.375
P61981	14-3-3 protein gamma OS=Homo sapiens GN=YWHAG PE=1 SV=2 [MASS=28302]	45.749	13	7	28.285	YWHAG	cell death;cell organization and biogenesis;metabolic process;regulation of biological process;response to stimulus;transport	cytoplasm;cytosol;membrane;mitochondrion	enzyme regulator activity;protein binding;RNA binding	140.278	735.514
P31947	14-3-3 protein sigma OS=Homo sapiens GN=SFN PE=1 SV=1 [MASS=27774]	23.7903	5	1	27.757	SFN	cell death;cell differentiation;cell organization and biogenesis;metabolic process;regulation of biological process;response to stimulus	cytoplasm;cytosol;extracellular;membrane;mitochondrion;nucleus	enzyme regulator activity;protein binding	35.0825	65.0966
P27348	14-3-3 protein theta OS=Homo sapiens GN=YWHAQ PE=1 SV=1 [MASS=27764]	56.7347	15	9	27.747	YWHAQ	cell death;cell organization and biogenesis;metabolic process;regulation of biological process;response to stimulus;transport	cytoplasm;cytosol;membrane;mitochondrion	protein binding	145.299	824.554
P63104	14-3-3 protein zeta/delta OS=Homo sapiens GN=YWHAZ PE=1 SV=1	55.9184	15	10	27.728	YWHAZ	cell death;cell organization and biogenesis;coagulation;metabolic process;regulation of biological process;response to stimulus;transport	cytoplasm;cytosol;membrane;mitochondrion;nucleus	catalytic activity;protein binding;RNA binding	185.133	1282.84
O60613	15 kDa selenoprotein OS=Homo sapiens GN=SEP15 PE=1 SV=3	9.87654	1	1	17.78	SEP15	metabolic process	endoplasmic reticulum;organelle lumen		10.5026	66.63
Q8WTS1	1-acylglycerol-3-phosphate O-acyltransferase ABHD5 OS=Homo sapiens GN=ABHD5 PE=1 SV=1 [MASS=39095]	4.58453	1	1	39.071	ABHD5	cell differentiation;metabolic process;regulation of biological process	cytoplasm;cytosol;nucleus	catalytic activity	0
Q4KWH8	1-phosphatidylinositol 4,5-bisphosphate phosphodiesterase eta-1 OS=Homo sapiens GN=PLCH1 PE=1 SV=1 [MASS=189222]	0.472534	1	1	189.104	PLCH1	metabolic process;regulation of biological process;response to stimulus	cytoplasm;cytosol;membrane	catalytic activity;metal ion binding;protein binding;signal transducer activity	0
Q16698	2,4-dienoyl-CoA reductase, mitochondrial OS=Homo sapiens GN=DECR1 PE=1 SV=1	35.2239	8	8	36.045	DECR1	cell organization and biogenesis;metabolic process	cytoplasm;mitochondrion;nucleus;organelle lumen	catalytic activity;nucleotide binding	81.5871	599.665
P62333	26S protease regulatory subunit 10B OS=Homo sapiens GN=PSMC6 PE=1 SV=1 [MASS=44173]	15.9383	3	3	44.145	PSMC6	cell death;cellular component movement;defense response;metabolic process;regulation of biological process;response to stimulus	cytoplasm;cytosol;membrane;nucleus;proteasome	catalytic activity;nucleotide binding;protein binding;RNA binding	6.58115
P62191	26S protease regulatory subunit 4 OS=Homo sapiens GN=PSMC1 PE=1 SV=1 [MASS=49184]	9.77273	3	3	49.154	PSMC1	cell death;cellular component movement;defense response;metabolic process;regulation of biological process;response to stimulus	cytoplasm;cytosol;membrane;nucleus;proteasome	catalytic activity;nucleotide binding;protein binding;RNA binding	8.49162	41.77
P17980	26S protease regulatory subunit 6A OS=Homo sapiens GN=PSMC3 PE=1 SV=3	12.9841	4	4	49.172	PSMC3	cell death;cellular component movement;defense response;metabolic process;regulation of biological process;response to stimulus	cytoplasm;cytosol;membrane;nucleus;proteasome	catalytic activity;nucleotide binding;protein binding	13.5299	60.116
P62195	26S protease regulatory subunit 8 OS=Homo sapiens GN=PSMC5 PE=1 SV=1 [MASS=45626]	4.92611	2	2	45.597	PSMC5	cell death;cellular component movement;defense response;metabolic process;regulation of biological process;response to stimulus	cytoplasm;cytosol;membrane;nucleus;proteasome	catalytic activity;nucleotide binding;protein binding;RNA binding	0
Q99460	26S proteasome non-ATPase regulatory subunit 1 OS=Homo sapiens GN=PSMD1 PE=1 SV=2 [MASS=105836]	1.25918	1	1	105.769	PSMD1	cell death;cellular component movement;defense response;metabolic process;regulation of biological process;response to stimulus	cytosol;membrane;nucleus;proteasome	catalytic activity;enzyme regulator activity	3.08921
O75832	26S proteasome non-ATPase regulatory subunit 10 OS=Homo sapiens GN=PSMD10 PE=1 SV=1 [MASS=24428]	4.42478	1	1	24.412	PSMD10	cell death;cell organization and biogenesis;cellular component movement;defense response;metabolic process;regulation of biological process;response to stimulus	cytoplasm;cytoskeleton;cytosol;nucleus;proteasome	protein binding	2.8494
O00231	26S proteasome non-ATPase regulatory subunit 11 OS=Homo sapiens GN=PSMD11 PE=1 SV=3 [MASS=47463]	3.08057	1	1	47.434	PSMD11	cell death;cell differentiation;cell organization and biogenesis;cellular component movement;defense response;metabolic process;regulation of biological process;response to stimulus	cytoplasm;cytosol;membrane;nucleus;proteasome	protein binding	1.84951
Q13200	26S proteasome non-ATPase regulatory subunit 2 OS=Homo sapiens GN=PSMD2 PE=1 SV=3 [MASS=100199]	6.27753	4	4	100.136	PSMD2	cell death;cellular component movement;defense response;metabolic process;regulation of biological process;response to stimulus	cytosol;membrane;nucleus;proteasome	catalytic activity;enzyme regulator activity;protein binding	16.2391	57.88
Q16401	26S proteasome non-ATPase regulatory subunit 5 OS=Homo sapiens GN=PSMD5 PE=1 SV=3	8.53175	3	3	56.16	PSMD5	cell death;cell organization and biogenesis;cellular component movement;defense response;metabolic process;regulation of biological process;response to stimulus	cytosol;proteasome	protein binding	8.80152	78.86
P51665	26S proteasome non-ATPase regulatory subunit 7 OS=Homo sapiens GN=PSMD7 PE=1 SV=2 [MASS=37025]	7.40741	1	1	37.002	PSMD7	cell death;cellular component movement;defense response;metabolic process;regulation of biological process;response to stimulus	cytosol;membrane;nucleus;proteasome	protein binding	3.5368
P48556	26S proteasome non-ATPase regulatory subunit 8 OS=Homo sapiens GN=PSMD8 PE=1 SV=2	4.28571	1	1	39.587	PSMD8	cell death;cell organization and biogenesis;cellular component movement;defense response;metabolic process;regulation of biological process;response to stimulus	cytosol;nucleus;proteasome		0
O00233	26S proteasome non-ATPase regulatory subunit 9 OS=Homo sapiens GN=PSMD9 PE=1 SV=3	9.41704	2	2	24.667	PSMD9	cell death;cell organization and biogenesis;cellular component movement;defense response;metabolic process;regulation of biological process;response to stimulus	cytoplasm;cytosol;nucleus	protein binding	7.8473
P82930	28S ribosomal protein S34, mitochondrial OS=Homo sapiens GN=MRPS34 PE=1 SV=2 [MASS=25650]	3.66972	1	1	25.634	MRPS34	cell organization and biogenesis;metabolic process	membrane;mitochondrion;ribosome	structural molecule activity	1.62972	41.34
O75600	2-amino-3-ketobutyrate coenzyme A ligase, mitochondrial OS=Homo sapiens GN=GCAT PE=1 SV=1	13.3652	4	4	45.256	GCAT	metabolic process	membrane;mitochondrion;nucleus	catalytic activity	11.4464	42.53
O43598	2'-deoxynucleoside 5'-phosphate N-hydrolase 1 OS=Homo sapiens GN=DNPH1 PE=1 SV=1 [MASS=19108]	10.3448	2	2	19.097	C6orf108; DNPH1	cell differentiation;cell proliferation;metabolic process;regulation of biological process	cytoplasm;nucleus	catalytic activity;protein binding	5.28609
Q02218	2-oxoglutarate dehydrogenase, mitochondrial OS=Homo sapiens GN=OGDH PE=1 SV=3	19.4526	12	12	115.861	OGDH	cellular component movement;metabolic process	cytosol;membrane;mitochondrion;organelle lumen	catalytic activity;metal ion binding;protein binding	42.8354	168.628
P12694	2-oxoisovalerate dehydrogenase subunit alpha, mitochondrial OS=Homo sapiens GN=BCKDHA PE=1 SV=2	9.66292	3	3	50.439	BCKDHA	metabolic process	mitochondrion;organelle lumen	catalytic activity;metal ion binding;protein binding	12.7745
P21953	2-oxoisovalerate dehydrogenase subunit beta, mitochondrial OS=Homo sapiens GN=BCKDHB PE=1 SV=2 [MASS=43122]	3.31633	1	1	43.095	BCKDHB	metabolic process	mitochondrion;organelle lumen	catalytic activity;protein binding	2.10502
Q9Y3B7	39S ribosomal protein L11, mitochondrial OS=Homo sapiens GN=MRPL11 PE=1 SV=1 [MASS=20683]	8.85417	1	1	20.67	MRPL11	cell organization and biogenesis;metabolic process	membrane;mitochondrion;ribosome	protein binding;RNA binding;structural molecule activity	1.69207	43.09
P52815	39S ribosomal protein L12, mitochondrial OS=Homo sapiens GN=MRPL12 PE=1 SV=2 [MASS=21348]	11.6162	2	2	21.335	MRPL12	cell organization and biogenesis;metabolic process;regulation of biological process	membrane;mitochondrion;ribosome	protein binding;RNA binding;structural molecule activity	19.5474	194.153
Q9NYK5	39S ribosomal protein L39, mitochondrial OS=Homo sapiens GN=MRPL39 PE=1 SV=3	4.43787	1	1	38.687	MRPL39	cell organization and biogenesis;metabolic process	membrane;mitochondrion;ribosome	catalytic activity;nucleotide binding;RNA binding	1.79335
Q9BYD3	39S ribosomal protein L4, mitochondrial OS=Homo sapiens GN=MRPL4 PE=1 SV=1 [MASS=34919]	5.14469	1	1	34.897	MRPL4	cell organization and biogenesis;metabolic process	membrane;mitochondrion;ribosome	protein binding;RNA binding;structural molecule activity	3.39374
Q8IXM3	39S ribosomal protein L41, mitochondrial OS=Homo sapiens GN=MRPL41 PE=1 SV=1	10.9489	1	1	15.373	MRPL41	cell death;cell organization and biogenesis;metabolic process	membrane;mitochondrion;ribosome	protein binding;RNA binding;structural molecule activity	1.91349
Q13405	39S ribosomal protein L49, mitochondrial OS=Homo sapiens GN=MRPL49 PE=1 SV=1	15.6627	2	2	19.186	MRPL49	cell organization and biogenesis;metabolic process	membrane;mitochondrion;ribosome	protein binding;structural molecule activity	8.32298	86.9792
Q99714	3-hydroxyacyl-CoA dehydrogenase type-2 OS=Homo sapiens GN=HSD17B10 PE=1 SV=3	61.6858	9	9	26.906	HSD17B10	cell differentiation;cell organization and biogenesis;metabolic process	cytoplasm;endoplasmic reticulum;membrane;mitochondrion;organelle lumen	catalytic activity;nucleotide binding;protein binding;RNA binding	112.119	1069.85
P31937	3-hydroxyisobutyrate dehydrogenase, mitochondrial OS=Homo sapiens GN=HIBADH PE=1 SV=2 [MASS=35329]	25.5952	6	6	35.306	HIBADH	metabolic process;transport	mitochondrion;organelle lumen	catalytic activity;nucleotide binding	127.718	1199.62
Q6NVY1	3-hydroxyisobutyryl-CoA hydrolase, mitochondrial OS=Homo sapiens GN=HIBCH PE=1 SV=2	23.3161	8	8	43.454	HIBCH	metabolic process	mitochondrion;organelle lumen	catalytic activity	53.5445	321.622
P42765	3-ketoacyl-CoA thiolase, mitochondrial OS=Homo sapiens GN=ACAA2 PE=1 SV=2	62.4685	17	17	41.898	ACAA2	cell organization and biogenesis;metabolic process;regulation of biological process;response to stimulus	membrane;mitochondrion	catalytic activity;protein binding;RNA binding	94.5282	499.966
P09110	3-ketoacyl-CoA thiolase, peroxisomal OS=Homo sapiens GN=ACAA1 PE=1 SV=2 [MASS=44292]	14.1509	3	3	44.264	ACAA1	metabolic process	membrane;organelle lumen	catalytic activity;protein binding	13.5812	104.832
Q06136	3-ketodihydrosphingosine reductase OS=Homo sapiens GN=KDSR PE=1 SV=1	4.81928	1	1	36.164	KDSR	metabolic process	endoplasmic reticulum;membrane	catalytic activity	3.64101	67.24
P25325	3-mercaptopyruvate sulfurtransferase OS=Homo sapiens GN=MPST PE=1 SV=3	24.5791	5	4	33.158	MPST	metabolic process;response to stimulus	cytoplasm;cytosol;membrane;mitochondrion	catalytic activity;protein binding	11.5632
P46783	40S ribosomal protein S10 OS=Homo sapiens GN=RPS10 PE=1 SV=1	47.8788	8	8	18.886	RPS10	cell organization and biogenesis;metabolic process;transport	cytoplasm;cytosol;membrane;nucleus;ribosome	protein binding;RNA binding;structural molecule activity	78.5564	705.528
P62280	40S ribosomal protein S11 OS=Homo sapiens GN=RPS11 PE=1 SV=3	50.6329	9	9	18.419	RPS11	cell differentiation;cell organization and biogenesis;metabolic process;transport	cytoplasm;cytosol;membrane;ribosome	protein binding;RNA binding;structural molecule activity	77.7852	311.503
P25398	40S ribosomal protein S12 OS=Homo sapiens GN=RPS12 PE=1 SV=3	57.5758	8	8	14.505	RPS12	cell organization and biogenesis;metabolic process;transport	cytoplasm;cytosol;membrane;ribosome	RNA binding;structural molecule activity	83.2352	484.169
P62277	40S ribosomal protein S13 OS=Homo sapiens GN=RPS13 PE=1 SV=2	39.0728	5	5	17.212	RPS13	cell organization and biogenesis;metabolic process;regulation of biological process;transport	cytosol;membrane;nucleus;ribosome	protein binding;RNA binding;structural molecule activity	54.2593	451.507
P62263	40S ribosomal protein S14 OS=Homo sapiens GN=RPS14 PE=1 SV=3 [MASS=16273]	41.0596	7	7	16.263	RPS14	cell differentiation;cell organization and biogenesis;metabolic process;regulation of biological process;transport	cytoplasm;cytosol;membrane;mitochondrion;ribosome	protein binding;RNA binding;structural molecule activity;translation regulator activity	71.1658	472.956
P62841	40S ribosomal protein S15 OS=Homo sapiens GN=RPS15 PE=1 SV=2	36.5517	4	4	17.029	RPS15	cell differentiation;cell organization and biogenesis;metabolic process;transport	cytoplasm;cytosol;membrane;nucleus;ribosome	DNA binding;protein binding;RNA binding;structural molecule activity	33.5692	149.822
P62244	40S ribosomal protein S15a OS=Homo sapiens GN=RPS15A PE=1 SV=2	50.7692	7	7	14.83	RPS15A	cell organization and biogenesis;metabolic process;regulation of biological process;response to stimulus;transport	cytoplasm;cytosol;membrane;ribosome	protein binding;RNA binding;structural molecule activity	52.2896	390.317
P62249	40S ribosomal protein S16 OS=Homo sapiens GN=RPS16 PE=1 SV=2	55.4795	10	10	16.435	RPS16	cell organization and biogenesis;metabolic process;transport	cytosol;membrane;ribosome	protein binding;RNA binding;structural molecule activity	76.4702	655.33
P0CW22	40S ribosomal protein S17-like OS=Homo sapiens GN=RPS17L PE=1 SV=1	60	8	8	15.54	RPS17; RPS17L	cell organization and biogenesis;metabolic process;transport	cytosol;membrane;ribosome	RNA binding;structural molecule activity	101.817	259.89
P62269	40S ribosomal protein S18 OS=Homo sapiens GN=RPS18 PE=1 SV=3	55.2632	11	11	17.708	RPS18	cell organization and biogenesis;metabolic process;transport	cytoplasm;cytosol;membrane;nucleus;ribosome	protein binding;RNA binding;structural molecule activity	87.2496	343.103
P39019	40S ribosomal protein S19 OS=Homo sapiens GN=RPS19 PE=1 SV=2 [MASS=16060]	57.931	11	11	16.051	RPS19	cell differentiation;cell organization and biogenesis;cellular component movement;metabolic process;regulation of biological process;response to stimulus;transport	cytoplasm;cytosol;membrane;nucleus;ribosome	protein binding;RNA binding;structural molecule activity	119.782	454.994
P15880	40S ribosomal protein S2 OS=Homo sapiens GN=RPS2 PE=1 SV=2	40.9556	11	11	31.305	RPS2	cell organization and biogenesis;metabolic process;regulation of biological process;transport	cytoplasm;cytosol;membrane;nucleus;ribosome	protein binding;RNA binding;structural molecule activity	117.403	469.997
P60866	40S ribosomal protein S20 OS=Homo sapiens GN=RPS20 PE=1 SV=1 [MASS=13373]	28.5714	4	4	13.364	RPS20	cell organization and biogenesis;metabolic process;transport	cytoplasm;cytosol;membrane;ribosome	protein binding;RNA binding;structural molecule activity	52.1303	182.455
P63220	40S ribosomal protein S21 OS=Homo sapiens GN=RPS21 PE=1 SV=1 [MASS=9111]	65.0602	7	7	9.106	RPS21	cell organization and biogenesis;metabolic process;transport	cytoplasm;cytosol;ribosome	protein binding;RNA binding;structural molecule activity	87.4412	535.086
P62266	40S ribosomal protein S23 OS=Homo sapiens GN=RPS23 PE=1 SV=3	49.6503	5	5	15.798	RPS23	cell organization and biogenesis;metabolic process;transport	cytoplasm;cytosol;membrane;ribosome	protein binding;RNA binding;structural molecule activity	25.2175	214.638
P62847	40S ribosomal protein S24 OS=Homo sapiens GN=RPS24 PE=1 SV=1	29.3233	3	3	15.413	RPS24	cell organization and biogenesis;metabolic process;transport	cytoplasm;cytosol;membrane;nucleus;ribosome	nucleotide binding;protein binding;RNA binding;structural molecule activity	43.9914	225.57
P62851	40S ribosomal protein S25 OS=Homo sapiens GN=RPS25 PE=1 SV=1	24	4	4	13.734	RPS25	cell organization and biogenesis;metabolic process;transport	cytoplasm;cytosol;nucleus;ribosome	catalytic activity;nucleotide binding;protein binding;RNA binding	29.6222	276.007
P62854	40S ribosomal protein S26 OS=Homo sapiens GN=RPS26 PE=1 SV=3 [MASS=13015]	50.4348	5	5	13.007	RPS26; LOC101929876; RPS26P25	cell organization and biogenesis;metabolic process;regulation of biological process;transport	cytoplasm;cytosol;membrane;ribosome	protein binding;RNA binding;structural molecule activity	38.3846	162.767
P42677	40S ribosomal protein S27 OS=Homo sapiens GN=RPS27 PE=1 SV=3 [MASS=9461]	40.4762	3	1	9.455	RPS27	cell organization and biogenesis;cell proliferation;metabolic process;regulation of biological process;response to stimulus;transport	cytosol;nucleus;ribosome	DNA binding;metal ion binding;protein binding;RNA binding;structural molecule activity	39.1601
Q71UM5	40S ribosomal protein S27-like OS=Homo sapiens GN=RPS27L PE=1 SV=3	40.4762	4	2	9.471	RPS27L	cell organization and biogenesis;metabolic process;regulation of biological process;response to stimulus	nucleus;ribosome	enzyme regulator activity;metal ion binding;protein binding;RNA binding;structural molecule activity;translation regulator activity	45.0369
P62857	40S ribosomal protein S28 OS=Homo sapiens GN=RPS28 PE=1 SV=1 [MASS=7841]	30.4348	2	2	7.836	RPS28	cell organization and biogenesis;metabolic process;transport	cytoplasm;cytosol;ribosome	protein binding;RNA binding;structural molecule activity	15.7141	84.8494
P62273	40S ribosomal protein S29 OS=Homo sapiens GN=RPS29 PE=1 SV=2 [MASS=6677]	33.9286	2	2	6.672	RPS29	cell organization and biogenesis;metabolic process;transport	cytoplasm;cytosol;ribosome	metal ion binding;structural molecule activity	3.48436	256.717
P23396	40S ribosomal protein S3 OS=Homo sapiens GN=RPS3 PE=1 SV=2	70.3704	15	15	26.671	RPS3	cell death;cell division;cell organization and biogenesis;metabolic process;regulation of biological process;response to stimulus;transport	cytoplasm;cytoskeleton;cytosol;membrane;mitochondrion;nucleus;organelle lumen;ribosome	catalytic activity;DNA binding;protein binding;RNA binding;structural molecule activity	135.413	635.847
P61247	40S ribosomal protein S3a OS=Homo sapiens GN=RPS3A PE=1 SV=2	50.7576	14	14	29.926	RPS3A	cell differentiation;cell organization and biogenesis;metabolic process;regulation of biological process;transport	cytoplasm;cytosol;nucleus;ribosome	protein binding;RNA binding;structural molecule activity	181.063	1201.34
P62701	40S ribosomal protein S4, X isoform OS=Homo sapiens GN=RPS4X PE=1 SV=2 [MASS=29598]	61.597	19	19	29.579	RPS4X	cell organization and biogenesis;development;metabolic process;regulation of biological process;transport	cytoplasm;cytosol;membrane;ribosome	protein binding;RNA binding;structural molecule activity	142.393	563.785
P22090	40S ribosomal protein S4, Y isoform 1 OS=Homo sapiens GN=RPS4Y1 PE=1 SV=2	27.3764	10	10	29.437	RPS4Y1	cell organization and biogenesis;development;metabolic process;transport	cytosol;membrane;nucleus;ribosome	RNA binding;structural molecule activity	66.1446	124.415
Q8TD47	40S ribosomal protein S4, Y isoform 2 OS=Homo sapiens GN=RPS4Y2 PE=2 SV=3	24.3346	8	8	29.277	RPS4Y2	metabolic process	ribosome	RNA binding;structural molecule activity	50.6592	124.415
P46782	40S ribosomal protein S5 OS=Homo sapiens GN=RPS5 PE=1 SV=4	42.1569	9	9	22.862	RPS5	cell organization and biogenesis;metabolic process;regulation of biological process;transport	cytosol;membrane;ribosome	protein binding;RNA binding;structural molecule activity	103.243	658.913
P62753	40S ribosomal protein S6 OS=Homo sapiens GN=RPS6 PE=1 SV=1 [MASS=28680]	37.751	9	9	28.663	RPS6	cell death;cell differentiation;cell organization and biogenesis;cell proliferation;metabolic process;regulation of biological process;response to stimulus;transport	cytoplasm;cytosol;membrane;nucleus;ribosome	protein binding;RNA binding;structural molecule activity	62.7748	280.074
P62081	40S ribosomal protein S7 OS=Homo sapiens GN=RPS7 PE=1 SV=1 [MASS=22127]	59.7938	11	11	22.113	RPS7	cell differentiation;cell organization and biogenesis;metabolic process;transport	cytoplasm;cytoskeleton;cytosol;membrane;nucleus;ribosome	protein binding;RNA binding;structural molecule activity	149.145	812.588
P62241	40S ribosomal protein S8 OS=Homo sapiens GN=RPS8 PE=1 SV=2 [MASS=24205]	49.5192	9	9	24.19	RPS8	cell organization and biogenesis;metabolic process;transport	cytoplasm;cytosol;membrane;nucleus;ribosome	protein binding;RNA binding;structural molecule activity	118.354	568.522
P46781	40S ribosomal protein S9 OS=Homo sapiens GN=RPS9 PE=1 SV=3 [MASS=22591]	40.2062	11	11	22.578	RPS9	cell organization and biogenesis;metabolic process;regulation of biological process;transport	cytoplasm;cytosol;membrane;nucleus;ribosome	protein binding;RNA binding;structural molecule activity;translation regulator activity	83.2389	268.831
P08865	40S ribosomal protein SA OS=Homo sapiens GN=RPSA PE=1 SV=4	57.2881	12	12	32.833	RPSA	cell organization and biogenesis;metabolic process;transport	cytoplasm;cytosol;membrane;nucleus;ribosome	protein binding;receptor activity;RNA binding;structural molecule activity	185.285	931.438
P80404	4-aminobutyrate aminotransferase, mitochondrial OS=Homo sapiens GN=ABAT PE=1 SV=3	71.4	30	30	56.403	ABAT	cell communication;metabolic process;regulation of biological process;response to stimulus;transport	mitochondrion;organelle lumen	catalytic activity;metal ion binding;protein binding	268.351	1489.94
P08195	4F2 cell-surface antigen heavy chain OS=Homo sapiens GN=SLC3A2 PE=1 SV=3	28.7302	10	10	67.952	SLC3A2	cell growth;cellular component movement;coagulation;metabolic process;response to stimulus;transport	cell surface;cytoplasm;membrane;nucleus	catalytic activity;protein binding;RNA binding;transporter activity	27.6716	178.151
Q86XE5	4-hydroxy-2-oxoglutarate aldolase, mitochondrial OS=Homo sapiens GN=HOGA1 PE=1 SV=1	24.7706	6	6	35.226	HOGA1	metabolic process	mitochondrion	catalytic activity;protein binding	20.092	166.083
P49189	4-trimethylaminobutyraldehyde dehydrogenase OS=Homo sapiens GN=ALDH9A1 PE=1 SV=3	32.996	13	13	53.767	ALDH9A1	metabolic process	cytoplasm;cytosol;mitochondrion	catalytic activity;nucleotide binding;protein binding	66.019	182.979
Q00013	55 kDa erythrocyte membrane protein OS=Homo sapiens GN=MPP1 PE=1 SV=2	7.08155	3	3	52.264	MPP1	metabolic process;regulation of biological process;response to stimulus	cytoskeleton;membrane	catalytic activity;protein binding	6.44755	46.54
P21589	5'-nucleotidase OS=Homo sapiens GN=NT5E PE=1 SV=1 [MASS=63367]	14.2857	5	5	63.327	NT5E	metabolic process;regulation of biological process;response to stimulus	cell surface;cytoplasm;membrane	catalytic activity;metal ion binding;nucleotide binding	16.8772	131.489
P10809	60 kDa heat shock protein, mitochondrial OS=Homo sapiens GN=HSPD1 PE=1 SV=2	65.2705	38	38	61.016	HSPD1	cell organization and biogenesis;cell proliferation;metabolic process;regulation of biological process;response to stimulus	cell surface;cytoplasm;cytosol;endoplasmic reticulum;endosome;Golgi;membrane;mitochondrion;organelle lumen	catalytic activity;DNA binding;nucleotide binding;protein binding;RNA binding	892.858	6400.87
P10155	60 kDa SS-A/Ro ribonucleoprotein OS=Homo sapiens GN=TROVE2 PE=1 SV=2	5.57621	2	2	60.631	TROVE2	cell organization and biogenesis;metabolic process;regulation of biological process;response to stimulus	cytoplasm;nucleus	metal ion binding;RNA binding	12.2303	105.798
P05388	60S acidic ribosomal protein P0 OS=Homo sapiens GN=RPLP0 PE=1 SV=1	40.0631	10	10	34.252	RPLP0	cell organization and biogenesis;metabolic process;transport	cytoplasm;cytosol;membrane;nucleus;ribosome	protein binding;RNA binding;structural molecule activity	107.217	728.081
Q8NHW5	60S acidic ribosomal protein P0-like OS=Homo sapiens GN=RPLP0P6 PE=5 SV=1 [MASS=34364]	27.4448	8	8	34.343	RPLP0P6	metabolic process	ribosome	RNA binding;structural molecule activity	95.8425	627.867
P05386	60S acidic ribosomal protein P1 OS=Homo sapiens GN=RPLP1 PE=1 SV=1 [MASS=11514]	14.0351	1	1	11.507	RPLP1	cell organization and biogenesis;metabolic process;regulation of biological process;transport	cytoplasm;cytosol;ribosome	enzyme regulator activity;protein binding;RNA binding;structural molecule activity	48.1283	225.93
P05387	60S acidic ribosomal protein P2 OS=Homo sapiens GN=RPLP2 PE=1 SV=1	73.913	5	5	11.658	RPLP2	cell organization and biogenesis;metabolic process;transport	cytosol;membrane;ribosome	protein binding;RNA binding;structural molecule activity	107.609	668.611
P27635	60S ribosomal protein L10 OS=Homo sapiens GN=RPL10 PE=1 SV=4	42.9907	9	9	24.588	RPL10	cell organization and biogenesis;metabolic process;transport	cytosol;endoplasmic reticulum;membrane;ribosome	protein binding;RNA binding;structural molecule activity	86.5007	429.89
P62906	60S ribosomal protein L10a OS=Homo sapiens GN=RPL10A PE=1 SV=2 [MASS=24831]	31.3364	8	8	24.816	RPL10A	cell organization and biogenesis;metabolic process;transport	cytoplasm;cytosol;membrane;mitochondrion;nucleus;ribosome	protein binding;RNA binding;structural molecule activity	87.541	459.783
Q96L21	60S ribosomal protein L10-like OS=Homo sapiens GN=RPL10L PE=1 SV=3 [MASS=24519]	14.9533	3	3	24.503	RPL10L	cell organization and biogenesis;metabolic process	membrane;nucleus;ribosome	structural molecule activity	41.6232	109.823
P62913	60S ribosomal protein L11 OS=Homo sapiens GN=RPL11 PE=1 SV=2 [MASS=20252]	34.2697	6	6	20.24	RPL11	cell organization and biogenesis;metabolic process;transport	cytoplasm;cytosol;membrane;nucleus;ribosome	protein binding;RNA binding;structural molecule activity	42.6	257.547
P30050	60S ribosomal protein L12 OS=Homo sapiens GN=RPL12 PE=1 SV=1	59.3939	7	7	17.808	RPL12	cell organization and biogenesis;metabolic process;transport	cytoplasm;cytosol;membrane;nucleus;ribosome	protein binding;RNA binding;structural molecule activity	117.033	970.165
P26373	60S ribosomal protein L13 OS=Homo sapiens GN=RPL13 PE=1 SV=4 [MASS=24261]	36.4929	8	8	24.247	RPL13	cell organization and biogenesis;metabolic process;transport	cytosol;membrane;nucleus;ribosome	protein binding;RNA binding;structural molecule activity	74.0565	255.406
P40429	60S ribosomal protein L13a OS=Homo sapiens GN=RPL13A PE=1 SV=2 [MASS=23577]	29.5567	6	6	23.562	RPL13A	cell organization and biogenesis;metabolic process;regulation of biological process;response to stimulus;transport	cytoplasm;cytosol;membrane;nucleus;ribosome	RNA binding;structural molecule activity	49.836	100.124
P50914	60S ribosomal protein L14 OS=Homo sapiens GN=RPL14 PE=1 SV=4 [MASS=23432]	27.4419	6	6	23.417	RPL14	cell organization and biogenesis;metabolic process;transport	cytoplasm;cytosol;membrane;ribosome	protein binding;RNA binding;structural molecule activity	56.729	219.277
P61313	60S ribosomal protein L15 OS=Homo sapiens GN=RPL15 PE=1 SV=2 [MASS=24146]	43.1373	9	9	24.131	RPL15	cell organization and biogenesis;metabolic process;transport	cytosol;membrane;nucleus;ribosome	protein binding;RNA binding;structural molecule activity	109.285	412.436
P18621	60S ribosomal protein L17 OS=Homo sapiens GN=RPL17 PE=1 SV=3	46.7391	8	8	21.383	RPL17	cell organization and biogenesis;metabolic process;transport	cytosol;nucleus;ribosome	protein binding;RNA binding;structural molecule activity	86.6719	461.059
Q07020	60S ribosomal protein L18 OS=Homo sapiens GN=RPL18 PE=1 SV=2	38.2979	6	6	21.621	RPL18	cell organization and biogenesis;metabolic process;transport	cytoplasm;cytosol;membrane;nucleus;ribosome	RNA binding;structural molecule activity	68.5688	429.416
Q02543	60S ribosomal protein L18a OS=Homo sapiens GN=RPL18A PE=1 SV=2 [MASS=20762]	35.2273	7	7	20.749	RPL18A	cell organization and biogenesis;metabolic process;transport	cytosol;membrane;ribosome	protein binding;RNA binding;structural molecule activity	38.132	121.663
P84098	60S ribosomal protein L19 OS=Homo sapiens GN=RPL19 PE=1 SV=1 [MASS=23466]	22.449	5	5	23.451	RPL19	cell organization and biogenesis;metabolic process;transport	cytoplasm;cytosol;membrane;ribosome	protein binding;RNA binding;structural molecule activity	55.5053	336.997
P46778	60S ribosomal protein L21 OS=Homo sapiens GN=RPL21 PE=1 SV=2 [MASS=18565]	27.5	3	3	18.553	RPL21	cell organization and biogenesis;metabolic process;transport	cytoplasm;cytosol;membrane;ribosome	protein binding;RNA binding;structural molecule activity	51.5613	421.403
P35268	60S ribosomal protein L22 OS=Homo sapiens GN=RPL22 PE=1 SV=2 [MASS=14787]	41.4062	5	5	14.778	RPL22	cell differentiation;cell organization and biogenesis;metabolic process;transport	cytoplasm;cytosol;nucleus;ribosome	protein binding;RNA binding;structural molecule activity	41.6858	189.164
P62829	60S ribosomal protein L23 OS=Homo sapiens GN=RPL23 PE=1 SV=1 [MASS=14865]	53.5714	9	9	14.856	RPL23	cell organization and biogenesis;metabolic process;transport	cytoplasm;cytosol;membrane;ribosome	protein binding;RNA binding;structural molecule activity	72.3624	407.635
P62750	60S ribosomal protein L23a OS=Homo sapiens GN=RPL23A PE=1 SV=1 [MASS=17695]	41.6667	9	9	17.684	RPL23A	cell organization and biogenesis;cell proliferation;metabolic process;transport	cytoplasm;cytosol;nucleus;ribosome	nucleotide binding;protein binding;RNA binding;structural molecule activity	78.5842	262.653
P83731	60S ribosomal protein L24 OS=Homo sapiens GN=RPL24 PE=1 SV=1 [MASS=17779]	18.4713	3	3	17.768	RPL24	cell organization and biogenesis;cellular component movement;metabolic process;regulation of biological process;transport	cytoplasm;cytosol;membrane;ribosome	protein binding;RNA binding;structural molecule activity	22.5171	175.362
P61254	60S ribosomal protein L26 OS=Homo sapiens GN=RPL26 PE=1 SV=1	53.1034	10	10	17.248	RPL26	cell organization and biogenesis;metabolic process;transport	cytosol;membrane;ribosome	protein binding;RNA binding;structural molecule activity	61.2595	261.831
Q9UNX3	60S ribosomal protein L26-like 1 OS=Homo sapiens GN=RPL26L1 PE=1 SV=1	41.3793	8	8	17.246	RPL26L1	cell organization and biogenesis;metabolic process;transport	cytosol;ribosome	structural molecule activity	51.8698	261.831
P61353	60S ribosomal protein L27 OS=Homo sapiens GN=RPL27 PE=1 SV=2 [MASS=15798]	42.6471	4	4	15.788	RPL27	cell organization and biogenesis;metabolic process;transport	cytosol;membrane;nucleus;ribosome	RNA binding;structural molecule activity	48.8	93.0135
P46776	60S ribosomal protein L27a OS=Homo sapiens GN=RPL27A PE=1 SV=2	38.5135	6	6	16.551	RPL27A	cell organization and biogenesis;metabolic process;transport	cytosol;membrane;ribosome	protein binding;RNA binding;structural molecule activity	52.6462	155.075
P46779	60S ribosomal protein L28 OS=Homo sapiens GN=RPL28 PE=1 SV=3 [MASS=15747]	41.6058	9	9	15.738	RPL28	cell organization and biogenesis;metabolic process;regulation of biological process;transport	cytoplasm;cytosol;membrane;ribosome	protein binding;RNA binding;structural molecule activity	73.202	285.145
P47914	60S ribosomal protein L29 OS=Homo sapiens GN=RPL29 PE=1 SV=2	14.4654	2	2	17.741	RPL29	cell organization and biogenesis;metabolic process;transport	cytosol;membrane;ribosome	RNA binding;structural molecule activity	16.1093	47.89
P39023	60S ribosomal protein L3 OS=Homo sapiens GN=RPL3 PE=1 SV=2 [MASS=46109]	42.4318	19	19	46.08	RPL3	cell organization and biogenesis;metabolic process;response to stimulus;transport	cytoplasm;cytosol;nucleus;ribosome	protein binding;RNA binding;structural molecule activity	155.363	871.436
P62888	60S ribosomal protein L30 OS=Homo sapiens GN=RPL30 PE=1 SV=2	59.1304	6	6	12.776	RPL30	cell organization and biogenesis;metabolic process;transport	cytoplasm;cytosol;membrane;nucleus;ribosome	protein binding;RNA binding;structural molecule activity	86.0137	442.963
P62899	60S ribosomal protein L31 OS=Homo sapiens GN=RPL31 PE=1 SV=1	33.6	4	4	14.454	RPL31	cell organization and biogenesis;metabolic process;transport	cytosol;membrane;ribosome	protein binding;RNA binding;structural molecule activity	20.5139	76.3507
P62910	60S ribosomal protein L32 OS=Homo sapiens GN=RPL32 PE=1 SV=2	34.8148	6	6	15.85	RPL32	cell organization and biogenesis;metabolic process;transport	cytosol;membrane;ribosome	RNA binding;structural molecule activity	50.5882	304.691
P49207	60S ribosomal protein L34 OS=Homo sapiens GN=RPL34 PE=1 SV=3	20.5128	3	3	13.284	RPL34	cell organization and biogenesis;metabolic process;transport	cytoplasm;cytosol;mitochondrion;ribosome	RNA binding;structural molecule activity	14.1691	44.25
P42766	60S ribosomal protein L35 OS=Homo sapiens GN=RPL35 PE=1 SV=2 [MASS=14551]	35.7724	6	6	14.543	RPL35	cell organization and biogenesis;metabolic process;transport	cytoplasm;cytosol;membrane;ribosome	RNA binding;structural molecule activity	31.3233	149.217
P18077	60S ribosomal protein L35a OS=Homo sapiens GN=RPL35A PE=1 SV=2 [MASS=12538]	16.3636	3	3	12.53	RPL35A	cell organization and biogenesis;metabolic process;transport	cytosol;membrane;mitochondrion;ribosome	protein binding;RNA binding;structural molecule activity	6.29297	41.82
Q9Y3U8	60S ribosomal protein L36 OS=Homo sapiens GN=RPL36 PE=1 SV=3	33.3333	4	4	12.246	RPL36	cell organization and biogenesis;metabolic process;transport	cytoplasm;cytosol;membrane;ribosome	RNA binding;structural molecule activity	32.5606	209.911
P83881	60S ribosomal protein L36a OS=Homo sapiens GN=RPL36A PE=1 SV=2 [MASS=12441]	27.3585	4	1	12.433	RPL36A	cell organization and biogenesis;metabolic process;transport	cytoplasm;cytosol;ribosome	protein binding;RNA binding;structural molecule activity	17.6104	82.0103
Q969Q0	60S ribosomal protein L36a-like OS=Homo sapiens GN=RPL36AL PE=1 SV=3 [MASS=12469]	27.3585	4	1	12.461	RPL36AL	metabolic process;response to stimulus	cytoplasm;ribosome	protein binding;structural molecule activity	17.95	94.3402
P61513	60S ribosomal protein L37a OS=Homo sapiens GN=RPL37A PE=1 SV=2 [MASS=10275]	51.087	4	4	10.268	RPL37A	cell organization and biogenesis;metabolic process;transport	cytosol;nucleus;ribosome	metal ion binding;protein binding;RNA binding;structural molecule activity	32.0405	277.782
P63173	60S ribosomal protein L38 OS=Homo sapiens GN=RPL38 PE=1 SV=2 [MASS=8218]	35.7143	2	2	8.213	RPL38	cell organization and biogenesis;metabolic process;regulation of biological process;transport	cytosol;ribosome	RNA binding;structural molecule activity	50.5645	419.53
Q92901	60S ribosomal protein L3-like OS=Homo sapiens GN=RPL3L PE=2 SV=3 [MASS=46296]	4.6683	3	3	46.267	RPL3L	cell organization and biogenesis;metabolic process;transport	cytosol;membrane;ribosome	RNA binding;structural molecule activity	16.2886	92.747
P36578	60S ribosomal protein L4 OS=Homo sapiens GN=RPL4 PE=1 SV=5	41.452	19	19	47.667	RPL4	cell organization and biogenesis;metabolic process;transport	cytoplasm;cytosol;membrane;nucleus;ribosome	protein binding;RNA binding;structural molecule activity	171.45	1002.91
P46777	60S ribosomal protein L5 OS=Homo sapiens GN=RPL5 PE=1 SV=3 [MASS=34362]	35.6902	13	13	34.341	RPL5	cell organization and biogenesis;metabolic process;transport	cytoplasm;cytosol;membrane;nucleus;ribosome	protein binding;RNA binding;structural molecule activity	181.915	950.828
Q02878	60S ribosomal protein L6 OS=Homo sapiens GN=RPL6 PE=1 SV=3	34.0278	11	11	32.708	RPL6	cell organization and biogenesis;metabolic process;regulation of biological process;transport	cytosol;membrane;nucleus;ribosome	DNA binding;RNA binding;structural molecule activity	134.042	415.259
P18124	60S ribosomal protein L7 OS=Homo sapiens GN=RPL7 PE=1 SV=1	50.8065	15	15	29.207	RPL7	cell organization and biogenesis;metabolic process;transport	cytoplasm;cytosol;membrane;nucleus;ribosome	DNA binding;protein binding;RNA binding;structural molecule activity	101.23	533.137
P62424	60S ribosomal protein L7a OS=Homo sapiens GN=RPL7A PE=1 SV=2 [MASS=29995]	38.7218	14	14	29.977	RPL7A	cell organization and biogenesis;metabolic process;transport	cytoplasm;cytosol;membrane;nucleus;ribosome	protein binding;RNA binding;structural molecule activity	155.215	971.782
P62917	60S ribosomal protein L8 OS=Homo sapiens GN=RPL8 PE=1 SV=2 [MASS=28024]	46.3035	11	11	28.007	RPL8	cell organization and biogenesis;metabolic process;transport	cytoplasm;cytosol;membrane;ribosome	RNA binding;structural molecule activity	87.957	623.744
P32969	60S ribosomal protein L9 OS=Homo sapiens GN=RPL9 PE=1 SV=1	41.6667	8	8	21.85	RPL9	cell organization and biogenesis;metabolic process;transport	cytoplasm;cytosol;membrane;nucleus;ribosome	protein binding;RNA binding;structural molecule activity	61.9685	456.458
P52209	6-phosphogluconate dehydrogenase, decarboxylating OS=Homo sapiens GN=PGD PE=1 SV=3 [MASS=53140]	29.6066	10	10	53.106	PGD	metabolic process	cytoplasm;cytosol;nucleus	catalytic activity	79.7283	537.946
O95336	6-phosphogluconolactonase OS=Homo sapiens GN=PGLS PE=1 SV=2	39.1473	6	6	27.53	PGLS	metabolic process	cytoplasm;cytosol	catalytic activity;protein binding	24.3203	196.904
P08253	72 kDa type IV collagenase OS=Homo sapiens GN=MMP2 PE=1 SV=2 [MASS=73882]	5	2	2	73.835	MMP2	cell differentiation;cell organization and biogenesis;cellular component movement;metabolic process;regulation of biological process;response to stimulus	cytoplasm;extracellular;membrane;mitochondrion;nucleus	catalytic activity;metal ion binding;protein binding	6.9964	66.23
P11021	78 kDa glucose-regulated protein OS=Homo sapiens GN=HSPA5 PE=1 SV=2	58.7156	46	44	72.288	HSPA5	cell communication;cell organization and biogenesis;coagulation;metabolic process;regulation of biological process;response to stimulus;transport	cell surface;cytoplasm;endoplasmic reticulum;membrane;mitochondrion;nucleus;organelle lumen	catalytic activity;metal ion binding;nucleotide binding;protein binding	2912.79	23243.4
A1L0T0	Acetolactate synthase-like protein OS=Homo sapiens GN=ILVBL PE=1 SV=2	3.00633	1	1	67.825	ILVBL	metabolic process	membrane	catalytic activity;metal ion binding;protein binding	3.1963	48.28
Q9BWD1	Acetyl-CoA acetyltransferase, cytosolic OS=Homo sapiens GN=ACAT2 PE=1 SV=2	2.51889	1	1	41.324	ACAT2	metabolic process	cytoplasm;nucleus	catalytic activity;protein binding	2.87558
P24752	Acetyl-CoA acetyltransferase, mitochondrial OS=Homo sapiens GN=ACAT1 PE=1 SV=1	53.63	22	22	45.171	ACAT1	cell organization and biogenesis;metabolic process;response to stimulus	membrane;mitochondrion;organelle lumen	catalytic activity;metal ion binding;protein binding	227.183	1674.12
Q9NUB1	Acetyl-coenzyme A synthetase 2-like, mitochondrial OS=Homo sapiens GN=ACSS1 PE=1 SV=2	6.38607	3	3	74.809	ACSS1	metabolic process	mitochondrion;organelle lumen	catalytic activity;nucleotide binding;protein binding	7.68543	66.2566
O00400	Acetyl-coenzyme A transporter 1 OS=Homo sapiens GN=SLC33A1 PE=1 SV=1 [MASS=60909]	4.91803	2	2	60.87	SLC33A1	regulation of biological process;response to stimulus;transport	endoplasmic reticulum;membrane	transporter activity	2.05181
Q13510	Acid ceramidase OS=Homo sapiens GN=ASAH1 PE=1 SV=5 [MASS=44659]	29.3671	10	10	44.631	ASAH1	metabolic process	organelle lumen;vacuole	catalytic activity	36.2775	88.8589
Q92485	Acid sphingomyelinase-like phosphodiesterase 3b OS=Homo sapiens GN=SMPDL3B PE=2 SV=2 [MASS=50814]	2.1978	1	1	50.781	SMPDL3B	metabolic process;regulation of biological process	extracellular;membrane	catalytic activity;metal ion binding	6.26739	88.0084
P39687	Acidic leucine-rich nuclear phosphoprotein 32 family member A OS=Homo sapiens GN=ANP32A PE=1 SV=1 [MASS=28585]	12.0482	3	2	28.568	ANP32A	metabolic process;regulation of biological process;response to stimulus;transport	cytoplasm;endoplasmic reticulum;nucleus	protein binding;RNA binding	11.0636
Q92688	Acidic leucine-rich nuclear phosphoprotein 32 family member B OS=Homo sapiens GN=ANP32B PE=1 SV=1	7.56972	2	1	28.77	ANP32B	cell organization and biogenesis;metabolic process;regulation of biological process	cytoplasm;nucleus	protein binding	4.32821
O43423	Acidic leucine-rich nuclear phosphoprotein 32 family member C OS=Homo sapiens GN=ANP32C PE=2 SV=1 [MASS=26762]	9.40171	2	1	26.746	ANP32C			protein binding	4.97248
O95626	Acidic leucine-rich nuclear phosphoprotein 32 family member D OS=Homo sapiens GN=ANP32D PE=2 SV=2 [MASS=14806]	8.39695	1	0	14.797	ANP32D			protein binding	2.13881
Q99798	Aconitate hydratase, mitochondrial OS=Homo sapiens GN=ACO2 PE=1 SV=2 [MASS=85425]	50.641	26	26	85.372	ACO2	metabolic process	mitochondrion;nucleus;organelle lumen	catalytic activity;metal ion binding	322.116	1681.85
P68032	Actin, alpha cardiac muscle 1 OS=Homo sapiens GN=ACTC1 PE=1 SV=1	73.4748	26	1	41.992	ACTC1	cell death;cell organization and biogenesis;cellular component movement;regulation of biological process;response to stimulus	cytoplasm;cytoskeleton;cytosol;membrane	catalytic activity;nucleotide binding;protein binding	1855.28	9821.8
P68133	Actin, alpha skeletal muscle OS=Homo sapiens GN=ACTA1 PE=1 SV=1	67.9045	24	1	42.024	ACTA1	cell growth;cell organization and biogenesis;cellular component movement;regulation of biological process;response to stimulus	cytoplasm;cytoskeleton;cytosol	nucleotide binding;protein binding;structural molecule activity	1791.56	9360.24
P62736	Actin, aortic smooth muscle OS=Homo sapiens GN=ACTA2 PE=1 SV=1	73.4748	25	1	41.982	ACTA2	regulation of biological process;response to stimulus	cytoplasm;cytoskeleton;cytosol	nucleotide binding;protein binding	1659.19	9710.53
P60709	Actin, cytoplasmic 1 OS=Homo sapiens GN=ACTB PE=1 SV=1 [MASS=41736]	71.4667	27	12	41.71	ACTB	cell organization and biogenesis;cellular component movement;coagulation;defense response;metabolic process;regulation of biological process;response to stimulus	cytoplasm;cytoskeleton;cytosol;membrane	DNA binding;nucleotide binding;protein binding;structural molecule activity	2837.13	17658.1
P63261	Actin, cytoplasmic 2 OS=Homo sapiens GN=ACTG1 PE=1 SV=1	71.4667	27	12	41.766	ACTG1	cell organization and biogenesis;cellular component movement;defense response;regulation of biological process;response to stimulus	cytoplasm;cytoskeleton;cytosol;membrane;nucleus	nucleotide binding;protein binding;structural molecule activity	2837.13	17658.1
P63267	Actin, gamma-enteric smooth muscle OS=Homo sapiens GN=ACTG2 PE=1 SV=1 [MASS=41877]	70.2128	24	1	41.85	ACTG2	regulation of biological process	cytoplasm;cytoskeleton;cytosol	nucleotide binding	1647.77	9639.83
P61160	Actin-related protein 2 OS=Homo sapiens GN=ACTR2 PE=1 SV=1 [MASS=44760]	22.335	7	7	44.732	ACTR2	cell division;cell organization and biogenesis;cellular component movement;defense response;regulation of biological process;response to stimulus;transport	cytoplasm;cytoskeleton;cytosol;membrane	nucleotide binding;protein binding;structural molecule activity	44.8174	144.057
Q92747	Actin-related protein 2/3 complex subunit 1A OS=Homo sapiens GN=ARPC1A PE=1 SV=2	6.21622	1	1	41.543	ARPC1A	cell organization and biogenesis;cellular component movement;defense response;regulation of biological process;response to stimulus	cytoplasm;cytoskeleton;cytosol	protein binding	7.99012
O15143	Actin-related protein 2/3 complex subunit 1B OS=Homo sapiens GN=ARPC1B PE=1 SV=3	11.0215	2	2	40.923	ARPC1B	cell organization and biogenesis;cellular component movement;defense response;regulation of biological process;response to stimulus	cytoplasm;cytoskeleton;cytosol	protein binding;structural molecule activity	11.6742	56.9
O15144	Actin-related protein 2/3 complex subunit 2 OS=Homo sapiens GN=ARPC2 PE=1 SV=1 [MASS=34333]	17.6667	6	6	34.311	ARPC2	cell organization and biogenesis;cellular component movement;defense response;regulation of biological process;response to stimulus	cytoplasm;cytoskeleton;cytosol;endosome;Golgi;membrane	protein binding;structural molecule activity	29.5276	77.5444
O15145	Actin-related protein 2/3 complex subunit 3 OS=Homo sapiens GN=ARPC3 PE=1 SV=3 [MASS=20547]	19.6629	3	3	20.533	ARPC3	cell organization and biogenesis;cellular component movement;defense response;regulation of biological process;response to stimulus	cytoplasm;cytoskeleton;cytosol;membrane	protein binding;structural molecule activity	14.8229	67.1177
P59998	Actin-related protein 2/3 complex subunit 4 OS=Homo sapiens GN=ARPC4 PE=1 SV=3	36.9048	4	4	19.654	ARPC4	cell organization and biogenesis;cellular component movement;defense response;regulation of biological process;response to stimulus	cytoplasm;cytoskeleton;cytosol	protein binding;structural molecule activity	20.5051	83.7672
O15511	Actin-related protein 2/3 complex subunit 5 OS=Homo sapiens GN=ARPC5 PE=1 SV=3	7.94702	1	1	16.31	ARPC5	cell organization and biogenesis;cellular component movement;defense response;regulation of biological process;response to stimulus	cytoplasm;cytoskeleton;cytosol	protein binding;structural molecule activity	11.5793	114.471
P61158	Actin-related protein 3 OS=Homo sapiens GN=ACTR3 PE=1 SV=3	47.6077	14	13	47.341	ACTR3	cell division;cell organization and biogenesis;cellular component movement;defense response;regulation of biological process;response to stimulus	cytoplasm;cytoskeleton;cytosol;membrane	nucleotide binding;protein binding;structural molecule activity	74.7286	464.125
Q9P1U1	Actin-related protein 3B OS=Homo sapiens GN=ACTR3B PE=2 SV=1	7.6555	2	1	47.577	ACTR3B	cell organization and biogenesis;regulation of biological process	cytoplasm;cytoskeleton	nucleotide binding;protein binding	7.40834	82.5753
O95433	Activator of 90 kDa heat shock protein ATPase homolog 1 OS=Homo sapiens GN=AHSA1 PE=1 SV=1	6.50888	1	1	38.25	AHSA1	regulation of biological process;response to stimulus	cytoplasm;cytosol;endoplasmic reticulum	enzyme regulator activity;protein binding	3.88939	55.31
O14561	Acyl carrier protein, mitochondrial OS=Homo sapiens GN=NDUFAB1 PE=1 SV=3	11.5385	2	2	17.406	NDUFAB1	cell organization and biogenesis;metabolic process;transport	membrane;mitochondrion;organelle lumen	catalytic activity;metal ion binding	13.3421	40.4
P13798	Acylamino-acid-releasing enzyme OS=Homo sapiens GN=APEH PE=1 SV=4 [MASS=81224]	6.14754	3	3	81.173	APEH	cell organization and biogenesis;metabolic process	cytoplasm;cytosol;membrane	catalytic activity;protein binding;RNA binding	7.18921
Q9H845	Acyl-CoA dehydrogenase family member 9, mitochondrial OS=Homo sapiens GN=ACAD9 PE=1 SV=1 [MASS=68760]	3.7037	2	2	68.717	ACAD9	cell organization and biogenesis;metabolic process	membrane;mitochondrion;nucleus	catalytic activity;nucleotide binding;protein binding	19.1876	209.841
P07108	Acyl-CoA-binding protein OS=Homo sapiens GN=DBI PE=1 SV=2 [MASS=10044]	65.5172	6	6	10.038	DBI	defense response;metabolic process;regulation of biological process;response to stimulus;transport	endoplasmic reticulum;Golgi;mitochondrion	protein binding	59.5717	317.343
Q86TX2	Acyl-coenzyme A thioesterase 1 OS=Homo sapiens GN=ACOT1 PE=1 SV=1 [MASS=46277]	16.8646	5	5	46.248	ACOT1	metabolic process	cytoplasm;cytosol	catalytic activity	13.663	72.9503
P49753	Acyl-coenzyme A thioesterase 2, mitochondrial OS=Homo sapiens GN=ACOT2 PE=1 SV=6 [MASS=53218]	14.6998	5	5	53.185	ACOT2	metabolic process	mitochondrion;organelle lumen	catalytic activity;protein binding	13.663	72.9503
Q53H12	Acylglycerol kinase, mitochondrial OS=Homo sapiens GN=AGK PE=1 SV=2	5.92417	1	1	47.107	AGK	metabolic process	membrane;mitochondrion	catalytic activity;nucleotide binding	11.265	48.44
O95372	Acyl-protein thioesterase 2 OS=Homo sapiens GN=LYPLA2 PE=1 SV=1	14.7186	2	2	24.721	LYPLA2	metabolic process	cytoplasm	catalytic activity	7.62111	42.8
Q6P587	Acylpyruvase FAHD1, mitochondrial OS=Homo sapiens GN=FAHD1 PE=1 SV=2	20.9821	2	2	24.827	FAHD1	metabolic process	cytoplasm;cytosol;membrane;mitochondrion	catalytic activity;metal ion binding	2.82956
P07741	Adenine phosphoribosyltransferase OS=Homo sapiens GN=APRT PE=1 SV=2	23.3333	3	3	19.595	APRT	metabolic process;response to stimulus;transport	cytoplasm;cytosol	catalytic activity;nucleotide binding	9.34921
O43865	Adenosylhomocysteinase 2 OS=Homo sapiens GN=AHCYL1 PE=1 SV=2 [MASS=58951]	15.8491	5	5	58.913	AHCYL1	metabolic process;regulation of biological process;response to stimulus;transport	cytoplasm;cytosol;endoplasmic reticulum;membrane	catalytic activity;nucleotide binding;protein binding;RNA binding	21.204	105.434
P23526	Adenosylhomocysteinase OS=Homo sapiens GN=AHCY PE=1 SV=4 [MASS=47716]	32.4074	12	12	47.685	AHCY	defense response;metabolic process;response to stimulus;transport	cytoplasm;cytosol;nucleus	catalytic activity;nucleotide binding;protein binding	108.794	447.083
P54819	Adenylate kinase 2, mitochondrial OS=Homo sapiens GN=AK2 PE=1 SV=2	60.6695	11	11	26.461	AK2	metabolic process;response to stimulus	cytosol;membrane;mitochondrion	catalytic activity;nucleotide binding	117.411	706.17
P00568	Adenylate kinase isoenzyme 1 OS=Homo sapiens GN=AK1 PE=1 SV=3 [MASS=21635]	25.2577	4	4	21.621	AK1	metabolic process;regulation of biological process	cytoplasm;cytosol;membrane	catalytic activity;nucleotide binding	11.7348	39.81
Q9Y6K8	Adenylate kinase isoenzyme 5 OS=Homo sapiens GN=AK5 PE=1 SV=2 [MASS=63333]	1.60142	1	1	63.293	AK5	metabolic process	cytoplasm;cytosol	catalytic activity;nucleotide binding	0
Q01518	Adenylyl cyclase-associated protein 1 OS=Homo sapiens GN=CAP1 PE=1 SV=5 [MASS=51901]	46.1053	18	18	51.869	CAP1	cell organization and biogenesis;cellular component movement;coagulation;regulation of biological process;response to stimulus;transport	cytoplasm;cytoskeleton;membrane	protein binding	163.052	664.548
Q9HDC9	Adipocyte plasma membrane-associated protein OS=Homo sapiens GN=APMAP PE=1 SV=2	36.2981	11	11	46.451	APMAP	metabolic process	cell surface;endoplasmic reticulum;membrane	catalytic activity	131.328	238.175
Q15847	Adipogenesis regulatory factor OS=Homo sapiens GN=ADIRF PE=1 SV=1	71.0526	3	3	7.85	ADIRF; C10orf116	cell differentiation;metabolic process;regulation of biological process;response to stimulus	cytoplasm;nucleus		11.124	71.3727
Q15848	Adiponectin OS=Homo sapiens GN=ADIPOQ PE=1 SV=1 [MASS=26413]	6.14754	1	1	26.397	ADIPOQ	cell differentiation;cell organization and biogenesis;metabolic process;regulation of biological process;response to stimulus	cell surface;endoplasmic reticulum;extracellular	protein binding	3.20278	44.84
P12235	ADP/ATP translocase 1 OS=Homo sapiens GN=SLC25A4 PE=1 SV=4	40.604	12	1	33.043	SLC25A4	cell organization and biogenesis;metabolic process;regulation of biological process;transport	membrane;mitochondrion;nucleus	protein binding;structural molecule activity;transporter activity	117.891	1037.8
P05141	ADP/ATP translocase 2 OS=Homo sapiens GN=SLC25A5 PE=1 SV=7	43.9597	15	6	32.831	SLC25A5	metabolic process;regulation of biological process;transport	membrane;mitochondrion;nucleus	protein binding;RNA binding;structural molecule activity;transporter activity	174.479	1342.92
P12236	ADP/ATP translocase 3 OS=Homo sapiens GN=SLC25A6 PE=1 SV=4 [MASS=32866]	44.9664	13	1	32.845	SLC25A6	cell death;metabolic process;regulation of biological process;response to stimulus;transport	membrane;mitochondrion;nucleus	protein binding;structural molecule activity;transporter activity	147.049	1195.54
Q9H0C2	ADP/ATP translocase 4 OS=Homo sapiens GN=SLC25A31 PE=2 SV=1 [MASS=35022]	8.88889	3	0	34.999	SLC25A31	metabolic process;transport	membrane;mitochondrion;nucleus	structural molecule activity;transporter activity	27.6281	459.301
Q9BRR6	ADP-dependent glucokinase OS=Homo sapiens GN=ADPGK PE=1 SV=1 [MASS=54088]	8.2495	2	2	54.055	ADPGK	metabolic process	endoplasmic reticulum;extracellular;membrane	catalytic activity;metal ion binding	2.60021
Q10588	ADP-ribosyl cyclase/cyclic ADP-ribose hydrolase 2 OS=Homo sapiens GN=BST1 PE=1 SV=2 [MASS=35724]	5.03145	1	1	35.701	BST1	development;metabolic process;regulation of biological process;response to stimulus	membrane	catalytic activity	0
P84077	ADP-ribosylation factor 1 OS=Homo sapiens GN=ARF1 PE=1 SV=2	65.1934	10	5	20.684	ARF1	cell organization and biogenesis;cellular homeostasis;metabolic process;regulation of biological process;response to stimulus;transport	cytoplasm;cytosol;endosome;Golgi;membrane	catalytic activity;enzyme regulator activity;metal ion binding;nucleotide binding;protein binding;RNA binding;signal transducer activity	168.673	909.197
P61204	ADP-ribosylation factor 3 OS=Homo sapiens GN=ARF3 PE=1 SV=2	65.1934	10	5	20.588	ARF3	metabolic process;regulation of biological process;response to stimulus;transport	cytoplasm;Golgi;membrane	catalytic activity;nucleotide binding;protein binding;signal transducer activity	168.673	909.197
P18085	ADP-ribosylation factor 4 OS=Homo sapiens GN=ARF4 PE=1 SV=3 [MASS=20511]	61.6667	9	5	20.498	ARF4	cell organization and biogenesis;cellular component movement;metabolic process;regulation of biological process;response to stimulus;transport	cytoplasm;cytosol;Golgi;membrane	catalytic activity;nucleotide binding;protein binding;signal transducer activity	131.729	602.909
P84085	ADP-ribosylation factor 5 OS=Homo sapiens GN=ARF5 PE=1 SV=2 [MASS=20530]	45	7	2	20.517	ARF5	regulation of biological process;response to stimulus;transport	cytoplasm;Golgi;membrane	catalytic activity;nucleotide binding;protein binding;signal transducer activity	109.876	396.774
P62330	ADP-ribosylation factor 6 OS=Homo sapiens GN=ARF6 PE=1 SV=2 [MASS=20082]	29.7143	4	4	20.069	ARF6	cell death;cell differentiation;cell division;cell organization and biogenesis;cellular component movement;regulation of biological process;response to stimulus;transport	cytoplasm;endosome;Golgi;membrane	catalytic activity;enzyme regulator activity;nucleotide binding;protein binding;signal transducer activity	19.01	125.842
Q9NP61	ADP-ribosylation factor GTPase-activating protein 3 OS=Homo sapiens GN=ARFGAP3 PE=1 SV=1	3.29457	1	1	56.893	ARFGAP3	cell organization and biogenesis;metabolic process;regulation of biological process;transport	cytoplasm;cytosol;Golgi;membrane	enzyme regulator activity;metal ion binding;protein binding;transporter activity	5.02678	45.45
Q96BM9	ADP-ribosylation factor-like protein 8A OS=Homo sapiens GN=ARL8A PE=1 SV=1 [MASS=21416]	39.2473	6	6	21.402	ARL8A	cell division;cell organization and biogenesis;regulation of biological process;response to stimulus;transport	cytoplasm;endosome;membrane;vacuole	catalytic activity;nucleotide binding;protein binding;signal transducer activity	45.5287	177.348
Q9NVJ2	ADP-ribosylation factor-like protein 8B OS=Homo sapiens GN=ARL8B PE=1 SV=1	31.7204	5	5	21.525	ARL8B	cell division;regulation of biological process;response to stimulus;transport	cytoplasm;cytoskeleton;endosome;membrane;vacuole	catalytic activity;nucleotide binding;protein binding;signal transducer activity	42.1406	158.804
P43652	Afamin OS=Homo sapiens GN=AFM PE=1 SV=1 [MASS=69069]	26.7112	13	13	69.024	AFM	transport	extracellular		51.3544	298.344
Q9Y4W6	AFG3-like protein 2 OS=Homo sapiens GN=AFG3L2 PE=1 SV=2	9.7867	6	6	88.528	AFG3L2	cell organization and biogenesis;metabolic process;regulation of biological process;response to stimulus;transport	membrane;mitochondrion	catalytic activity;metal ion binding;nucleotide binding;protein binding	26.2607	47.16
O43488	Aflatoxin B1 aldehyde reductase member 2 OS=Homo sapiens GN=AKR7A2 PE=1 SV=3	26.7409	7	7	39.564	AKR7A2	metabolic process	cytoplasm;cytosol;Golgi;mitochondrion	catalytic activity	53.1436	311.046
O95154	Aflatoxin B1 aldehyde reductase member 3 OS=Homo sapiens GN=AKR7A3 PE=1 SV=2	25.9819	7	7	37.183	AKR7A3	metabolic process	cytoplasm;cytosol	catalytic activity;protein binding	66.2388	549.721
Q8NHP1	Aflatoxin B1 aldehyde reductase member 4 OS=Homo sapiens GN=AKR7L PE=2 SV=6	15.1057	5	0	36.941	AKR7L	metabolic process	cytosol	catalytic activity	50.8746	407.097
Q02952	A-kinase anchor protein 12 OS=Homo sapiens GN=AKAP12 PE=1 SV=4	19.9214	17	17	191.367	AKAP12	regulation of biological process;response to stimulus;transport	cytoplasm;cytoskeleton;membrane	protein binding	121.456	572.868
P49588	Alanine--tRNA ligase, cytoplasmic OS=Homo sapiens GN=AARS PE=1 SV=2 [MASS=106810]	17.562	12	12	106.743	AARS	metabolic process;regulation of biological process;response to stimulus	cytoplasm;cytosol;membrane;mitochondrion	catalytic activity;metal ion binding;nucleotide binding;RNA binding	54.8991	463.455
P14550	Alcohol dehydrogenase [NADP(+)] OS=Homo sapiens GN=AKR1A1 PE=1 SV=3	43.3846	11	10	36.55	AKR1A1	metabolic process	cytosol;membrane	catalytic activity;protein binding	139.807	710.595
P07327	Alcohol dehydrogenase 1A OS=Homo sapiens GN=ADH1A PE=1 SV=2	30.6667	11	11	39.833	ADH1A	metabolic process	cytoplasm;cytosol	catalytic activity;metal ion binding;protein binding	232.678	960.021
P00325	Alcohol dehydrogenase 1B OS=Homo sapiens GN=ADH1B PE=1 SV=2 [MASS=39854]	63.7333	18	18	39.829	ADH1B	metabolic process	cytoplasm;cytosol	catalytic activity;metal ion binding	433.736	2029.96
P00326	Alcohol dehydrogenase 1C OS=Homo sapiens GN=ADH1C PE=1 SV=2	28.8	8	0	39.842	ADH1C	metabolic process	cytoplasm;cytosol	catalytic activity;metal ion binding	163.31	551.529
P08319	Alcohol dehydrogenase 4 OS=Homo sapiens GN=ADH4 PE=1 SV=5	6.31579	1	1	40.196	ADH4	metabolic process	cytoplasm;cytosol	catalytic activity;metal ion binding;nucleotide binding	37.1298	198.8
P11766	Alcohol dehydrogenase class-3 OS=Homo sapiens GN=ADH5 PE=1 SV=4	17.9144	5	5	39.698	ADH5	metabolic process;response to stimulus	cytoplasm;cytosol;mitochondrion	catalytic activity;metal ion binding;protein binding	40.8879	92.9173
P47895	Aldehyde dehydrogenase family 1 member A3 OS=Homo sapiens GN=ALDH1A3 PE=1 SV=2 [MASS=56108]	1.75781	2	0	56.073	ALDH1A3	metabolic process;regulation of biological process;response to stimulus	cytoplasm;cytosol	catalytic activity;nucleotide binding;protein binding	25.9388	39.6
P30837	Aldehyde dehydrogenase X, mitochondrial OS=Homo sapiens GN=ALDH1B1 PE=1 SV=3	29.5938	12	10	57.17	ALDH1B1	metabolic process	mitochondrion;organelle lumen	catalytic activity	66.936	205.893
P05091	Aldehyde dehydrogenase, mitochondrial OS=Homo sapiens GN=ALDH2 PE=1 SV=2 [MASS=56381]	56.8665	27	24	56.346	ALDH2	cell communication;metabolic process	mitochondrion;organelle lumen	catalytic activity	331.686	1978.76
Q06278	Aldehyde oxidase OS=Homo sapiens GN=AOX1 PE=1 SV=2	2.39163	3	3	147.822	AOX1	defense response;metabolic process;response to stimulus	cytoplasm;cytosol	catalytic activity;metal ion binding;nucleotide binding	8.09963
Q04828	Aldo-keto reductase family 1 member C1 OS=Homo sapiens GN=AKR1C1 PE=1 SV=1	24.7678	5	5	36.765	AKR1C1	cell differentiation;cell organization and biogenesis;metabolic process;regulation of biological process;response to stimulus;transport	cytoplasm;cytosol	catalytic activity;protein binding	15.3169	156.711
P52895	Aldo-keto reductase family 1 member C2 OS=Homo sapiens GN=AKR1C2 PE=1 SV=3 [MASS=36735]	18.8854	4	4	36.712	AKR1C2	cell differentiation;metabolic process;regulation of biological process;response to stimulus	cytoplasm	catalytic activity	9.80906	117.654
P42330	Aldo-keto reductase family 1 member C3 OS=Homo sapiens GN=AKR1C3 PE=1 SV=4	11.1455	3	3	36.83	AKR1C3	cell communication;cell differentiation;metabolic process;regulation of biological process;response to stimulus;transport	cytoplasm;cytosol;nucleus	catalytic activity	15.3169	156.711
P17516	Aldo-keto reductase family 1 member C4 OS=Homo sapiens GN=AKR1C4 PE=1 SV=3	2.78638	1	1	37.043	AKR1C4	metabolic process;regulation of biological process;response to stimulus;transport	cytoplasm;cytosol	catalytic activity;transporter activity	5.41907	40.8
Q96C23	Aldose 1-epimerase OS=Homo sapiens GN=GALM PE=1 SV=1 [MASS=37765]	13.4503	3	3	37.742	GALM	metabolic process	cytoplasm	catalytic activity	8.49078
P15121	Aldose reductase OS=Homo sapiens GN=AKR1B1 PE=1 SV=3	43.038	9	8	35.83	AKR1B1	metabolic process;regulation of biological process;response to stimulus	cytoplasm;cytosol;extracellular;vacuole	catalytic activity;protein binding	53.6191	205.304
P05187	Alkaline phosphatase, placental type OS=Homo sapiens GN=ALPP PE=1 SV=2 [MASS=57953]	8.41121	2	2	57.917	ALPP	metabolic process	cell surface;membrane	catalytic activity;metal ion binding;protein binding	2.57473
P10696	Alkaline phosphatase, placental-like OS=Homo sapiens GN=ALPPL2 PE=2 SV=4 [MASS=57377]	8.45865	2	2	57.341	ALPPL2	metabolic process	membrane	catalytic activity;metal ion binding	2.57473
P55008	Allograft inflammatory factor 1 OS=Homo sapiens GN=AIF1 PE=1 SV=1 [MASS=16703]	19.0476	2	2	16.693	AIF1	cell communication;cell organization and biogenesis;defense response;regulation of biological process;response to stimulus	cytoplasm;cytoskeleton;cytosol;membrane;nucleus	metal ion binding;protein binding	3.80113
Q8NFV4	Alpha/beta hydrolase domain-containing protein 11 OS=Homo sapiens GN=ABHD11 PE=1 SV=1 [MASS=34690]	7.93651	1	1	34.668	ABHD11	metabolic process;transport	mitochondrion	catalytic activity	0
Q96IU4	Alpha/beta hydrolase domain-containing protein 14B OS=Homo sapiens GN=ABHD14B PE=1 SV=1	33.3333	5	5	22.332	ABHD14B	metabolic process;regulation of biological process	cytoplasm;cytosol;nucleus	catalytic activity;protein binding	38.5299	288.029
Q9H553	Alpha-1,3/1,6-mannosyltransferase ALG2 OS=Homo sapiens GN=ALG2 PE=1 SV=1	7.21154	2	2	47.061	ALG2	metabolic process;response to stimulus	cytoplasm;membrane;nucleus	catalytic activity;protein binding	7.8396
P02763	Alpha-1-acid glycoprotein 1 OS=Homo sapiens GN=ORM1 PE=1 SV=1 [MASS=23511]	14.4279	2	2	23.497	ORM1	defense response;regulation of biological process;response to stimulus;transport	extracellular;organelle lumen	protein binding	8.00457	88.7826
P01011	Alpha-1-antichymotrypsin OS=Homo sapiens GN=SERPINA3 PE=1 SV=2	29.3144	13	13	47.621	SERPINA3	defense response;regulation of biological process;response to stimulus;transport	extracellular;nucleus;organelle lumen	DNA binding;enzyme regulator activity;protein binding	109.139	318.224
P01009	Alpha-1-antitrypsin OS=Homo sapiens GN=SERPINA1 PE=1 SV=3 [MASS=46736]	60.7656	30	30	46.707	SERPINA1	cell organization and biogenesis;coagulation;defense response;metabolic process;regulation of biological process;response to stimulus;transport	endoplasmic reticulum;extracellular;Golgi;membrane;organelle lumen	enzyme regulator activity;protein binding	1018.96	5102.44
P04217	Alpha-1B-glycoprotein OS=Homo sapiens GN=A1BG PE=1 SV=4 [MASS=54253]	31.3131	11	11	54.22	A1BG	transport	extracellular;organelle lumen	protein binding	111.879	740.858
P08697	Alpha-2-antiplasmin OS=Homo sapiens GN=SERPINF2 PE=1 SV=3 [MASS=54565]	21.3849	6	6	54.531	SERPINF2	cell organization and biogenesis;coagulation;defense response;regulation of biological process;response to stimulus;transport	cell surface;extracellular;organelle lumen	enzyme regulator activity;protein binding	37.5311	92.06
P02765	Alpha-2-HS-glycoprotein OS=Homo sapiens GN=AHSG PE=1 SV=1 [MASS=39324]	28.0654	7	7	39.3	AHSG	defense response;regulation of biological process;response to stimulus;transport	extracellular;organelle lumen	enzyme regulator activity	121.593	789.962
P01023	Alpha-2-macroglobulin OS=Homo sapiens GN=A2M PE=1 SV=3	47.0828	52	52	163.188	A2M	cell differentiation;cell organization and biogenesis;coagulation;metabolic process;regulation of biological process;response to stimulus;transport	cytosol;extracellular;organelle lumen	enzyme regulator activity;protein binding	555.613	2969.94
P12814	Alpha-actinin-1 OS=Homo sapiens GN=ACTN1 PE=1 SV=2	60.9865	50	32	102.993	ACTN1	cell differentiation;cell organization and biogenesis;coagulation;regulation of biological process;transport	cytoplasm;cytoskeleton;cytosol;extracellular;membrane;organelle lumen	metal ion binding;protein binding;RNA binding	744.137	4266.04
P35609	Alpha-actinin-2 OS=Homo sapiens GN=ACTN2 PE=1 SV=1 [MASS=103853]	13.0872	13	0	103.788	ACTN2	cell communication;cell organization and biogenesis;cellular component movement;coagulation;defense response;metabolic process;regulation of biological process;response to stimulus;transport	cytoplasm;cytoskeleton;cytosol;extracellular;membrane;organelle lumen	metal ion binding;protein binding;structural molecule activity	239.737	1223.34
Q08043	Alpha-actinin-3 OS=Homo sapiens GN=ACTN3 PE=1 SV=2	8.99001	8	1	103.176	ACTN3	cell organization and biogenesis;cellular component movement;regulation of biological process;response to stimulus	cytosol	metal ion binding;protein binding;structural molecule activity	107.252	795.207
O43707	Alpha-actinin-4 OS=Homo sapiens GN=ACTN4 PE=1 SV=2	70.1427	57	39	104.788	ACTN4	cell organization and biogenesis;cellular component movement;coagulation;regulation of biological process;response to stimulus;transport	cytoplasm;cytoskeleton;extracellular;nucleus;organelle lumen	DNA binding;metal ion binding;protein binding;RNA binding	966.711	5675.24
P35611	Alpha-adducin OS=Homo sapiens GN=ADD1 PE=1 SV=2 [MASS=80955]	18.5889	10	9	80.905	ADD1	cell death;cell differentiation;cell organization and biogenesis;cellular homeostasis;metabolic process;regulation of biological process;response to stimulus;transport	cytoplasm;cytoskeleton;cytosol;membrane;nucleus	protein binding;RNA binding;structural molecule activity	50.7048	209.242
P49419	Alpha-aminoadipic semialdehyde dehydrogenase OS=Homo sapiens GN=ALDH7A1 PE=1 SV=5 [MASS=58487]	23.1911	7	7	58.45	ALDH7A1	metabolic process	cytoplasm;cytosol;mitochondrion;nucleus;organelle lumen	catalytic activity;protein binding	60.0542	286.134
P04745	Alpha-amylase 1 OS=Homo sapiens GN=AMY1A PE=1 SV=2 [MASS=57767]	63.4051	27	0	57.731	AMY1A; AMY1C; AMY1B	metabolic process	extracellular	catalytic activity;metal ion binding;protein binding	982.345	7968.57
P19961	Alpha-amylase 2B OS=Homo sapiens GN=AMY2B PE=1 SV=1 [MASS=57709]	77.4951	32	5	57.673	AMY2B	metabolic process	extracellular	catalytic activity;metal ion binding	1014.96	8144.31
P61163	Alpha-centractin OS=Homo sapiens GN=ACTR1A PE=1 SV=1	21.8085	5	5	42.587	ACTR1A	cell organization and biogenesis;transport	cytoplasm;cytoskeleton;cytosol	nucleotide binding	56.2235	238.296
P02511	Alpha-crystallin B chain OS=Homo sapiens GN=CRYAB PE=1 SV=2	53.1429	9	9	20.146	CRYAB	cell death;cell organization and biogenesis;metabolic process;regulation of biological process;response to stimulus	cell surface;cytoplasm;cytoskeleton;cytosol;Golgi;membrane;mitochondrion;nucleus	metal ion binding;protein binding;structural molecule activity	77.9489	204.863
P06733	Alpha-enolase OS=Homo sapiens GN=ENO1 PE=1 SV=2	68.4332	25	25	47.139	ENO1	metabolic process;regulation of biological process;response to stimulus	cytoplasm;cytosol;membrane;nucleus	catalytic activity;DNA binding;metal ion binding;protein binding;RNA binding	500.079	3021.57
Q16352	Alpha-internexin OS=Homo sapiens GN=INA PE=1 SV=2 [MASS=55390]	2.40481	2	0	55.357	INA	cell differentiation;cell organization and biogenesis;development	cytoskeleton;membrane	structural molecule activity	52.1626	131.767
Q9NVD7	Alpha-parvin OS=Homo sapiens GN=PARVA PE=1 SV=1	12.9032	5	5	42.217	PARVA	cell organization and biogenesis;cellular component movement;regulation of biological process;response to stimulus	cytoplasm;cytoskeleton;cytosol;membrane	protein binding	22.3878	106.17
P54920	Alpha-soluble NSF attachment protein OS=Homo sapiens GN=NAPA PE=1 SV=3 [MASS=33233]	32.8814	6	6	33.211	NAPA	cell communication;cell differentiation;cell organization and biogenesis;metabolic process;regulation of biological process;transport	cytosol;membrane	protein binding	56.2316	336.893
P37840	Alpha-synuclein OS=Homo sapiens GN=SNCA PE=1 SV=1	38.5714	5	5	14.451	SNCA	cell communication;cell organization and biogenesis;cellular component movement;metabolic process;regulation of biological process;response to stimulus;transport	cytoplasm;cytoskeleton;cytosol;endoplasmic reticulum;extracellular;Golgi;membrane;mitochondrion;nucleus;ribosome;vacuole	catalytic activity;DNA binding;enzyme regulator activity;metal ion binding;protein binding;transporter activity	15.6252	142.548
P21397	Amine oxidase [flavin-containing] A OS=Homo sapiens GN=MAOA PE=1 SV=1 [MASS=59681]	22.0114	10	8	59.644	MAOA	cell communication;metabolic process;transport	membrane;mitochondrion	catalytic activity;nucleotide binding	129.753	696.145
P27338	Amine oxidase [flavin-containing] B OS=Homo sapiens GN=MAOB PE=1 SV=3 [MASS=58763]	5.19231	3	1	58.725	MAOB	metabolic process;regulation of biological process;response to stimulus	membrane;mitochondrion	catalytic activity;nucleotide binding;protein binding	50.9052	379.781
Q12904	Aminoacyl tRNA synthase complex-interacting multifunctional protein 1 OS=Homo sapiens GN=AIMP1 PE=1 SV=2	5.76923	1	1	34.331	AIMP1	cell communication;cell death;cellular component movement;defense response;metabolic process;regulation of biological process;response to stimulus	cell surface;cytoplasm;cytosol;endoplasmic reticulum;extracellular;Golgi;membrane;nucleus	protein binding;RNA binding	3.85737
Q9H4A4	Aminopeptidase B OS=Homo sapiens GN=RNPEP PE=1 SV=2	13.2308	5	5	72.549	RNPEP	metabolic process	extracellular;membrane	catalytic activity;metal ion binding	10.3749	46.02
P15144	Aminopeptidase N OS=Homo sapiens GN=ANPEP PE=1 SV=4 [MASS=109539]	15.7187	13	13	109.471	ANPEP	cell differentiation;development;metabolic process;regulation of biological process	cytoplasm;cytosol;membrane;organelle lumen	catalytic activity;metal ion binding;receptor activity	74.1775	489.079
P01019	Angiotensinogen OS=Homo sapiens GN=AGT PE=1 SV=1	11.5464	4	4	53.121	AGT	cell communication;cell differentiation;cell growth;cell organization and biogenesis;cell proliferation;cellular homeostasis;metabolic process;regulation of biological process;response to stimulus;transport	cytoplasm;extracellular	enzyme regulator activity;protein binding	9.79908	110.86
P16157	Ankyrin-1 OS=Homo sapiens GN=ANK1 PE=1 SV=3	19.9894	25	25	206.137	ANK1	cell organization and biogenesis;cellular component movement;metabolic process;regulation of biological process;response to stimulus;transport	cytoplasm;cytoskeleton;cytosol;endoplasmic reticulum;membrane;nucleus	protein binding;structural molecule activity	79.0349	396.174
P04083	Annexin A1 OS=Homo sapiens GN=ANXA1 PE=1 SV=2	65.0289	22	22	38.69	ANXA1	cell differentiation;cell organization and biogenesis;cellular component movement;defense response;metabolic process;regulation of biological process;response to stimulus;transport	cell surface;cytoplasm;cytoskeleton;endosome;extracellular;membrane;nucleus;vacuole	catalytic activity;DNA binding;enzyme regulator activity;metal ion binding;protein binding;RNA binding;structural molecule activity	397.002	2856.42
Q9UJ72	Annexin A10 OS=Homo sapiens GN=ANXA10 PE=1 SV=3 [MASS=37277]	7.40741	1	1	37.253	ANXA10		mitochondrion	metal ion binding;protein binding	2.62949
P50995	Annexin A11 OS=Homo sapiens GN=ANXA11 PE=1 SV=1	25.5446	10	10	54.355	ANXA11	cell division;response to stimulus;transport	cytoplasm;cytoskeleton;membrane;nucleus;vacuole	metal ion binding;protein binding;RNA binding	80.5399	554.784
P27216	Annexin A13 OS=Homo sapiens GN=ANXA13 PE=1 SV=3 [MASS=35415]	2.8481	1	1	35.393	ANXA13	cell differentiation;regulation of biological process	membrane	metal ion binding	1.80716
P07355	Annexin A2 OS=Homo sapiens GN=ANXA2 PE=1 SV=2 [MASS=38604]	59.882	23	23	38.58	ANXA2	cell organization and biogenesis;regulation of biological process;response to stimulus;transport	cell surface;cytoplasm;cytosol;endosome;extracellular;membrane;nucleus	enzyme regulator activity;metal ion binding;protein binding;RNA binding	635.492	3314.29
P12429	Annexin A3 OS=Homo sapiens GN=ANXA3 PE=1 SV=3	55.1084	15	15	36.353	ANXA3	defense response;regulation of biological process;response to stimulus;transport	cytoplasm;membrane	enzyme regulator activity;metal ion binding;protein binding	76.719	406.599
P09525	Annexin A4 OS=Homo sapiens GN=ANXA4 PE=1 SV=4	63.0094	28	28	35.86	ANXA4	cell differentiation;regulation of biological process;response to stimulus	cell surface;cytoplasm;membrane;nucleus	enzyme regulator activity;metal ion binding;protein binding	1038.33	8476.95
P08758	Annexin A5 OS=Homo sapiens GN=ANXA5 PE=1 SV=2	64.0625	21	21	35.914	ANXA5	cell organization and biogenesis;coagulation;regulation of biological process;response to stimulus;transport	cytoplasm;cytosol;endoplasmic reticulum;membrane;nucleus	catalytic activity;enzyme regulator activity;metal ion binding;protein binding;transporter activity	607.976	4687.4
P08133	Annexin A6 OS=Homo sapiens GN=ANXA6 PE=1 SV=3	69.8366	52	52	75.826	ANXA6	cell organization and biogenesis;cellular homeostasis;regulation of biological process;response to stimulus;transport	cytoplasm;membrane;mitochondrion;nucleus	metal ion binding;nucleotide binding;protein binding;transporter activity	790.178	5557.81
P20073	Annexin A7 OS=Homo sapiens GN=ANXA7 PE=1 SV=3	33.1967	15	15	52.706	ANXA7	cell differentiation;cell organization and biogenesis;cell proliferation;cellular homeostasis;metabolic process;regulation of biological process;response to stimulus	cytosol;membrane;nucleus	metal ion binding;protein binding;RNA binding	140.584	1119.9
Q4KMQ2	Anoctamin-6 OS=Homo sapiens GN=ANO6 PE=1 SV=2 [MASS=106164]	2.41758	1	1	106.096	ANO6	cell organization and biogenesis;cellular component movement;cellular homeostasis;coagulation;regulation of biological process;response to stimulus;transport	cell surface;membrane	protein binding;transporter activity	2.54778
O95994	Anterior gradient protein 2 homolog OS=Homo sapiens GN=AGR2 PE=1 SV=1 [MASS=19979]	59.4286	8	8	19.967	AGR2	cell differentiation;regulation of biological process;response to stimulus;transport	endoplasmic reticulum;extracellular;mitochondrion	protein binding	101.136	540.728
P01008	Antithrombin-III OS=Homo sapiens GN=SERPINC1 PE=1 SV=1 [MASS=52602]	45.6897	20	20	52.569	SERPINC1	coagulation;regulation of biological process;response to stimulus	extracellular;membrane	enzyme regulator activity;protein binding	167.942	749.365
Q10567	AP-1 complex subunit beta-1 OS=Homo sapiens GN=AP1B1 PE=1 SV=2 [MASS=104636]	7.16544	6	6	104.57	AP1B1	cell organization and biogenesis;regulation of biological process;transport	cytosol;Golgi;membrane	protein binding;transporter activity	23.0176	163.972
O43747	AP-1 complex subunit gamma-1 OS=Homo sapiens GN=AP1G1 PE=1 SV=5	1.70316	1	1	91.293	AP1G1	cell organization and biogenesis;regulation of biological process;transport	cytoplasm;cytosol;endosome;Golgi;membrane	protein binding;transporter activity	2.8416
O95782	AP-2 complex subunit alpha-1 OS=Homo sapiens GN=AP2A1 PE=1 SV=3	5.62948	4	3	107.478	AP2A1	cell communication;cellular component movement;regulation of biological process;response to stimulus;transport	cytosol;membrane	protein binding;transporter activity	13.96	44.25
O94973	AP-2 complex subunit alpha-2 OS=Homo sapiens GN=AP2A2 PE=1 SV=2	8.20021	4	3	103.895	AP2A2	cell communication;cellular component movement;regulation of biological process;response to stimulus;transport	cytosol;membrane	protein binding;transporter activity	19.8826	44.25
P63010	AP-2 complex subunit beta OS=Homo sapiens GN=AP2B1 PE=1 SV=1	12.4867	9	9	104.486	AP2B1	cell communication;cell organization and biogenesis;cellular component movement;regulation of biological process;response to stimulus;transport	cytosol;membrane	protein binding;transporter activity	32.5119	194.814
Q96CW1	AP-2 complex subunit mu OS=Homo sapiens GN=AP2M1 PE=1 SV=2	13.5632	5	5	49.623	AP2M1	cell communication;cell organization and biogenesis;cellular component movement;regulation of biological process;response to stimulus;transport	cytosol;membrane;mitochondrion	protein binding;transporter activity	9.47894
P02647	Apolipoprotein A-I OS=Homo sapiens GN=APOA1 PE=1 SV=1	77.5281	31	31	30.759	APOA1	cell organization and biogenesis;cell proliferation;cellular component movement;coagulation;metabolic process;regulation of biological process;response to stimulus;transport	cell surface;cytosol;endosome;extracellular;membrane;nucleus;organelle lumen	enzyme regulator activity;protein binding;transporter activity	816.387	5744.23
P02652	Apolipoprotein A-II OS=Homo sapiens GN=APOA2 PE=1 SV=1	42	5	5	11.168	APOA2	cell organization and biogenesis;defense response;metabolic process;regulation of biological process;response to stimulus;transport	cytosol;endosome;extracellular;organelle lumen	enzyme regulator activity;protein binding;transporter activity	83.0397	225.491
P06727	Apolipoprotein A-IV OS=Homo sapiens GN=APOA4 PE=1 SV=3 [MASS=45399]	61.1111	24	24	45.371	APOA4	cell organization and biogenesis;defense response;metabolic process;regulation of biological process;response to stimulus;transport	cell surface;cytosol;endosome;extracellular;organelle lumen	antioxidant activity;catalytic activity;enzyme regulator activity;metal ion binding;protein binding;transporter activity	240.623	1051.17
P04114	Apolipoprotein B-100 OS=Homo sapiens GN=APOB PE=1 SV=2 [MASS=515601]	26.1232	89	89	515.283	APOB	cell organization and biogenesis;cellular component movement;coagulation;metabolic process;regulation of biological process;response to stimulus;transport	cytoplasm;cytoskeleton;cytosol;endoplasmic reticulum;endosome;extracellular;Golgi;membrane;organelle lumen	protein binding;transporter activity	279.63	1275.1
P02654	Apolipoprotein C-I OS=Homo sapiens GN=APOC1 PE=1 SV=1 [MASS=9332]	39.759	4	4	9.326	APOC1	cell organization and biogenesis;metabolic process;regulation of biological process;transport	endoplasmic reticulum;extracellular	enzyme regulator activity	60.9979	306.231
P02655	Apolipoprotein C-II OS=Homo sapiens GN=APOC2 PE=1 SV=1	19.802	2	2	11.277	APOC2	cell organization and biogenesis;metabolic process;regulation of biological process;response to stimulus;transport	endosome;extracellular	enzyme regulator activity;protein binding	10.405	67.4551
P02656	Apolipoprotein C-III OS=Homo sapiens GN=APOC3 PE=1 SV=1	34.3434	3	3	10.845	APOC3	cell organization and biogenesis;cellular homeostasis;defense response;metabolic process;regulation of biological process;response to stimulus;transport	endosome;extracellular	enzyme regulator activity;protein binding	16.6883	205.348
P05090	Apolipoprotein D OS=Homo sapiens GN=APOD PE=1 SV=1	34.9206	7	7	21.262	APOD	cell organization and biogenesis;metabolic process;regulation of biological process;response to stimulus;transport	endoplasmic reticulum;extracellular;ribosome	protein binding;transporter activity	57.5784	342.672
P02649	Apolipoprotein E OS=Homo sapiens GN=APOE PE=1 SV=1	54.5741	15	15	36.132	APOE	cell communication;cell organization and biogenesis;cellular homeostasis;metabolic process;regulation of biological process;response to stimulus;transport	cytoplasm;endoplasmic reticulum;endosome;extracellular;Golgi;membrane;nucleus;organelle lumen	antioxidant activity;catalytic activity;enzyme regulator activity;metal ion binding;protein binding;transporter activity	141.685	1184.58
O14791	Apolipoprotein L1 OS=Homo sapiens GN=APOL1 PE=1 SV=5 [MASS=43974]	3.76884	1	1	43.947	APOL1	defense response;metabolic process;response to stimulus;transport	extracellular	protein binding;transporter activity	2.61467	61.53
Q9BQE5	Apolipoprotein L2 OS=Homo sapiens GN=APOL2 PE=1 SV=1 [MASS=37092]	3.26409	1	1	37.069	APOL2	defense response;development;metabolic process;response to stimulus;transport	cytoplasm;extracellular;membrane	protein binding	4.40805
Q07812	Apoptosis regulator BAX OS=Homo sapiens GN=BAX PE=1 SV=1	30.2083	4	4	21.171	BAX	cell death;cell differentiation;cell organization and biogenesis;cell proliferation;cellular component movement;cellular homeostasis;metabolic process;regulation of biological process;response to stimulus;transport	cytoplasm;cytosol;endoplasmic reticulum;membrane;mitochondrion;nucleus	protein binding;transporter activity	24.8719	222.445
O95831	Apoptosis-inducing factor 1, mitochondrial OS=Homo sapiens GN=AIFM1 PE=1 SV=1 [MASS=66900]	30.1794	15	15	66.859	AIFM1	cell death;cell differentiation;cell organization and biogenesis;cellular homeostasis;metabolic process;regulation of biological process;response to stimulus	cytoplasm;cytosol;membrane;mitochondrion;nucleus	catalytic activity;DNA binding;nucleotide binding;protein binding	116.225	765.387
P29972	Aquaporin-1 OS=Homo sapiens GN=AQP1 PE=1 SV=3 [MASS=28526]	7.43494	1	1	28.508	AQP1	cell organization and biogenesis;cellular homeostasis;metabolic process;regulation of biological process;response to stimulus;transport	cytoplasm;membrane;nucleus	protein binding;transporter activity	49.5261	796.493
P09917	Arachidonate 5-lipoxygenase OS=Homo sapiens GN=ALOX5 PE=1 SV=2 [MASS=77983]	1.92878	1	1	77.933	ALOX5	defense response;metabolic process;regulation of biological process;response to stimulus	cytoplasm;cytosol;membrane;nucleus	catalytic activity;metal ion binding;protein binding	2.51699
P54136	Arginine--tRNA ligase, cytoplasmic OS=Homo sapiens GN=RARS PE=1 SV=2 [MASS=75379]	3.63636	2	2	75.331	RARS	metabolic process	cytoplasm;cytosol;membrane;mitochondrion	catalytic activity;nucleotide binding;protein binding;RNA binding	0
P22760	Arylacetamide deacetylase OS=Homo sapiens GN=AADAC PE=1 SV=5	6.76692	1	1	45.705	AADAC	metabolic process;regulation of biological process	endoplasmic reticulum;membrane	catalytic activity	3.80289	45.64
P15289	Arylsulfatase A OS=Homo sapiens GN=ARSA PE=1 SV=3	6.1144	2	2	53.554	ARSA	metabolic process	organelle lumen;vacuole	catalytic activity;metal ion binding;protein binding	1.90675
P51690	Arylsulfatase E OS=Homo sapiens GN=ARSE PE=1 SV=2	11.8846	5	5	65.626	ARSE	metabolic process	Golgi;organelle lumen	catalytic activity;metal ion binding	23.8159	168.661
P08243	Asparagine synthetase [glutamine-hydrolyzing] OS=Homo sapiens GN=ASNS PE=1 SV=4 [MASS=64369]	7.48663	4	4	64.329	ASNS	cell communication;metabolic process;regulation of biological process;response to stimulus	cytosol	catalytic activity;nucleotide binding;protein binding	19.34	179.506
O43776	Asparagine--tRNA ligase, cytoplasmic OS=Homo sapiens GN=NARS PE=1 SV=1	6.75182	3	3	62.903	NARS	metabolic process	cytoplasm;cytosol;mitochondrion	catalytic activity;nucleotide binding	15.8086	128.84
P17174	Aspartate aminotransferase, cytoplasmic OS=Homo sapiens GN=GOT1 PE=1 SV=3 [MASS=46247]	5.56901	1	1	46.219	GOT1	metabolic process;regulation of biological process;response to stimulus	cytoplasm;cytosol;mitochondrion;nucleus;vacuole	catalytic activity;protein binding	2.30182
P00505	Aspartate aminotransferase, mitochondrial OS=Homo sapiens GN=GOT2 PE=1 SV=3 [MASS=47517]	39.5349	12	12	47.487	GOT2	metabolic process;response to stimulus;transport	cell surface;membrane;mitochondrion;organelle lumen	catalytic activity;protein binding;RNA binding	103.751	281.048
Q12797	Aspartyl/asparaginyl beta-hydroxylase OS=Homo sapiens GN=ASPH PE=1 SV=3	8.83905	4	4	85.809	ASPH	metabolic process;regulation of biological process;response to stimulus;transport	cytoplasm;endoplasmic reticulum;membrane;organelle lumen	catalytic activity;metal ion binding;protein binding;structural molecule activity	12.3012	51.18
Q9BXN1	Asporin OS=Homo sapiens GN=ASPN PE=1 SV=2 [MASS=43417]	15	4	4	43.389	ASPN	regulation of biological process;response to stimulus	cytoplasm;extracellular	enzyme regulator activity;metal ion binding;protein binding	4.4278	45.95
Q15121	Astrocytic phosphoprotein PEA-15 OS=Homo sapiens GN=PEA15 PE=1 SV=2 [MASS=15040]	7.69231	1	1	15.031	PEA15	cell death;cellular component movement;defense response;metabolic process;regulation of biological process;response to stimulus;transport	cytoplasm;cytosol	protein binding	2.71195	52.34
Q9UBB4	Ataxin-10 OS=Homo sapiens GN=ATXN10 PE=1 SV=1 [MASS=53488]	2.10526	1	1	53.455	ATXN10	cell organization and biogenesis	cytoplasm;cytosol;membrane	protein binding	1.64425
Q8NHH9	Atlastin-2 OS=Homo sapiens GN=ATL2 PE=1 SV=2	1.54374	1	1	66.187	ATL2	cell organization and biogenesis;metabolic process;transport	endoplasmic reticulum;membrane	catalytic activity;nucleotide binding;protein binding	1.725
Q6DD88	Atlastin-3 OS=Homo sapiens GN=ATL3 PE=1 SV=1 [MASS=60542]	41.9593	13	13	60.503	ATL3	cell organization and biogenesis;metabolic process;transport	endoplasmic reticulum;membrane	catalytic activity;nucleotide binding;protein binding	102.267	269.817
P24539	ATP synthase F(0) complex subunit B1, mitochondrial OS=Homo sapiens GN=ATP5F1 PE=1 SV=2 [MASS=28908]	35.5469	8	8	28.89	ATP5F1	metabolic process;transport	membrane;mitochondrion;nucleus;organelle lumen	catalytic activity;protein binding;transporter activity	110.371	507.549
P00846	ATP synthase subunit a OS=Homo sapiens GN=MT-ATP6 PE=1 SV=1 [MASS=24817]	4.42478	1	1	24.801	ATP6	metabolic process;response to stimulus;transport	membrane;mitochondrion	catalytic activity;transporter activity	2.3927
P25705	ATP synthase subunit alpha, mitochondrial OS=Homo sapiens GN=ATP5A1 PE=1 SV=1	52.0796	28	28	59.714	ATP5A1	metabolic process;regulation of biological process;transport	membrane;mitochondrion;organelle lumen	catalytic activity;nucleotide binding;protein binding;RNA binding;transporter activity	857.856	7679.2
P06576	ATP synthase subunit beta, mitochondrial OS=Homo sapiens GN=ATP5B PE=1 SV=3	58.6011	22	22	56.525	ATP5B	cell differentiation;cell organization and biogenesis;cellular homeostasis;metabolic process;regulation of biological process;transport	cell surface;membrane;mitochondrion;nucleus;organelle lumen	catalytic activity;nucleotide binding;protein binding;transporter activity	1161.24	9411.63
O75947	ATP synthase subunit d, mitochondrial OS=Homo sapiens GN=ATP5H PE=1 SV=3 [MASS=18491]	65.2174	9	9	18.479	ATP5H	metabolic process;transport	cytoplasm;membrane;mitochondrion	catalytic activity;transporter activity	132.954	499.814
P30049	ATP synthase subunit delta, mitochondrial OS=Homo sapiens GN=ATP5D PE=1 SV=2	13.6905	2	2	17.479	ATP5D	metabolic process;response to stimulus;transport	membrane;mitochondrion;organelle lumen	catalytic activity;nucleotide binding;transporter activity	42.7052	423.335
P56385	ATP synthase subunit e, mitochondrial OS=Homo sapiens GN=ATP5I PE=1 SV=2 [MASS=7933]	26.087	2	2	7.928	ATP5I	metabolic process;transport	membrane;mitochondrion	catalytic activity;transporter activity	8.21059	54.07
P56134	ATP synthase subunit f, mitochondrial OS=Homo sapiens GN=ATP5J2 PE=1 SV=3	25.5319	2	2	10.911	ATP5J2	metabolic process;transport	membrane;mitochondrion;nucleus	catalytic activity;transporter activity	19.4374	99.9704
O75964	ATP synthase subunit g, mitochondrial OS=Homo sapiens GN=ATP5L PE=1 SV=3	47.5728	5	5	11.421	ATP5L	metabolic process;transport	membrane;mitochondrion	catalytic activity;transporter activity	59.532	563.556
P36542	ATP synthase subunit gamma, mitochondrial OS=Homo sapiens GN=ATP5C1 PE=1 SV=1	27.8523	7	7	32.975	ATP5C1	metabolic process;transport	membrane;mitochondrion;organelle lumen	catalytic activity;RNA binding;transporter activity	62.6909	248.849
P48047	ATP synthase subunit O, mitochondrial OS=Homo sapiens GN=ATP5O PE=1 SV=1	61.9718	10	10	23.263	ATP5O	metabolic process;transport	membrane;mitochondrion;nucleus	catalytic activity;protein binding;transporter activity	112.563	608.7
P18859	ATP synthase-coupling factor 6, mitochondrial OS=Homo sapiens GN=ATP5J PE=1 SV=1	55.5556	7	7	12.58	ATP5J	metabolic process;transport	membrane;mitochondrion	catalytic activity;transporter activity	104.637	634.32
O43681	ATPase ASNA1 OS=Homo sapiens GN=ASNA1 PE=1 SV=2	4.5977	1	1	38.767	ASNA1	metabolic process;regulation of biological process;response to stimulus;transport	cytoplasm;endoplasmic reticulum;membrane;nucleus	catalytic activity;metal ion binding;nucleotide binding;protein binding;transporter activity	5.76334
Q9UII2	ATPase inhibitor, mitochondrial OS=Homo sapiens GN=ATPIF1 PE=1 SV=1	17.9245	3	3	12.241	ATPIF1	cell differentiation;cell organization and biogenesis;metabolic process;regulation of biological process	cell surface;mitochondrion	catalytic activity;enzyme regulator activity;protein binding	16.1637	49.94
P61221	ATP-binding cassette sub-family E member 1 OS=Homo sapiens GN=ABCE1 PE=1 SV=1 [MASS=67314]	3.3389	2	2	67.271	ABCE1	metabolic process;regulation of biological process;response to stimulus;transport	cytoplasm;membrane;mitochondrion;organelle lumen	catalytic activity;enzyme regulator activity;nucleotide binding;protein binding	6.759	44.88
P53396	ATP-citrate synthase OS=Homo sapiens GN=ACLY PE=1 SV=3	2.63397	2	2	120.762	ACLY	metabolic process;regulation of biological process	cytoplasm;cytosol;membrane;mitochondrion	catalytic activity;metal ion binding;nucleotide binding;protein binding	11.6256	49.55
P17858	ATP-dependent 6-phosphofructokinase, liver type OS=Homo sapiens GN=PFKL PE=1 SV=6	10	6	6	84.964	PFKL	cell organization and biogenesis;metabolic process;regulation of biological process;response to stimulus	cytoplasm;cytosol;membrane	catalytic activity;metal ion binding;nucleotide binding;protein binding	17.3819	84.6282
Q01813	ATP-dependent 6-phosphofructokinase, platelet type OS=Homo sapiens GN=PFKP PE=1 SV=2 [MASS=85596]	3.57143	2	2	85.542	PFKP	metabolic process	cytoplasm;cytosol;membrane;nucleus	catalytic activity;metal ion binding;nucleotide binding;protein binding	3.05075	41.01
Q16740	ATP-dependent Clp protease proteolytic subunit, mitochondrial OS=Homo sapiens GN=CLPP PE=1 SV=1 [MASS=30180]	9.74729	2	2	30.161	CLPP	cell organization and biogenesis;metabolic process	mitochondrion;organelle lumen	catalytic activity;protein binding	4.01289
Q08211	ATP-dependent RNA helicase A OS=Homo sapiens GN=DHX9 PE=1 SV=4	3.22835	4	4	140.869	DHX9	cell differentiation;defense response;metabolic process;regulation of biological process;response to stimulus	cytoplasm;cytosol;membrane;nucleus	catalytic activity;DNA binding;nucleotide binding;protein binding;RNA binding	8.88298
Q92499	ATP-dependent RNA helicase DDX1 OS=Homo sapiens GN=DDX1 PE=1 SV=2 [MASS=82432]	7.43243	4	4	82.38	DDX1	cell organization and biogenesis;development;metabolic process;regulation of biological process;response to stimulus	cytoplasm;membrane;nucleus	catalytic activity;DNA binding;nucleotide binding;protein binding;RNA binding	8.27189
O00148	ATP-dependent RNA helicase DDX39A OS=Homo sapiens GN=DDX39A PE=1 SV=2	12.6464	5	5	49.098	DDX39A	metabolic process;regulation of biological process;response to stimulus;transport	cytoplasm;membrane;nucleus;spliceosomal complex	catalytic activity;nucleotide binding;protein binding;RNA binding	21.154	103.475
O00571	ATP-dependent RNA helicase DDX3X OS=Homo sapiens GN=DDX3X PE=1 SV=3	10.7251	6	5	73.198	DDX3X	cell death;cell organization and biogenesis;defense response;metabolic process;regulation of biological process;response to stimulus	cytoplasm;membrane;mitochondrion;nucleus	catalytic activity;DNA binding;nucleotide binding;protein binding;RNA binding	43.0052	111.494
O15523	ATP-dependent RNA helicase DDX3Y OS=Homo sapiens GN=DDX3Y PE=1 SV=2 [MASS=73153]	8.93939	5	4	73.108	DDX3Y	metabolic process;regulation of biological process	cytoplasm;membrane;nucleus	catalytic activity;DNA binding;nucleotide binding;RNA binding	41.3586	111.494
P20160	Azurocidin OS=Homo sapiens GN=AZU1 PE=1 SV=3	8.36653	2	2	26.869	AZU1	cellular component movement;defense response;metabolic process;regulation of biological process;response to stimulus	extracellular;membrane;vacuole	catalytic activity;protein binding	8.49494
P17213	Bactericidal permeability-increasing protein OS=Homo sapiens GN=BPI PE=1 SV=4	16.0164	4	4	53.865	BPI	defense response;regulation of biological process;response to stimulus	cytoplasm;extracellular;membrane		13.7642	111.896
P02730	Band 3 anion transport protein OS=Homo sapiens GN=SLC4A1 PE=1 SV=3	29.4182	20	20	101.727	SLC4A1	cellular homeostasis;metabolic process;transport	cytoskeleton;membrane	protein binding;transporter activity	257.514	1873.99
O43491	Band 4.1-like protein 2 OS=Homo sapiens GN=EPB41L2 PE=1 SV=1 [MASS=112587]	13.4328	10	9	112.519	EPB41L2	cell organization and biogenesis	cytoplasm;cytoskeleton;membrane;nucleus	protein binding;structural molecule activity	40.2442	211.892
Q9Y2J2	Band 4.1-like protein 3 OS=Homo sapiens GN=EPB41L3 PE=1 SV=2 [MASS=120677]	3.95584	3	2	120.603	EPB41L3	cell death;cell organization and biogenesis;regulation of biological process	cytoplasm;cytoskeleton;membrane	protein binding;structural molecule activity	7.63725	46.1
O75531	Barrier-to-autointegration factor OS=Homo sapiens GN=BANF1 PE=1 SV=1 [MASS=10059]	40.4494	2	2	10.052	BANF1	cell organization and biogenesis;metabolic process;response to stimulus;transport	chromosome;cytoplasm;cytosol;nucleus	DNA binding;protein binding	3.24236	44.01
P98160	Basement membrane-specific heparan sulfate proteoglycan core protein OS=Homo sapiens GN=HSPG2 PE=1 SV=4 [MASS=468827]	6.46777	20	20	468.532	HSPG2	cell differentiation;cell organization and biogenesis;metabolic process;regulation of biological process;response to stimulus	extracellular;membrane;organelle lumen	metal ion binding;protein binding	48.9409	202.227
P35613	Basigin OS=Homo sapiens GN=BSG PE=1 SV=2	8.31169	2	2	42.174	BSG	cell organization and biogenesis;cellular component movement;coagulation;metabolic process;regulation of biological process;response to stimulus;transport	membrane;mitochondrion	protein binding;transporter activity	23.8403	152.798
P51572	B-cell receptor-associated protein 31 OS=Homo sapiens GN=BCAP31 PE=1 SV=3	36.1789	12	12	27.974	BCAP31	cell death;cell organization and biogenesis;cellular homeostasis;regulation of biological process;response to stimulus;transport	cytosol;endoplasmic reticulum;membrane;mitochondrion	protein binding	157.954	1170.81
Q9BXK5	Bcl-2-like protein 13 OS=Homo sapiens GN=BCL2L13 PE=1 SV=1 [MASS=52723]	4.74227	2	2	52.691	BCL2L13	cell death;metabolic process;regulation of biological process	membrane;mitochondrion;nucleus	enzyme regulator activity;protein binding	4.05695
Q13884	Beta-1-syntrophin OS=Homo sapiens GN=SNTB1 PE=1 SV=3	2.41636	1	1	58.025	SNTB1		cytoplasm;cytoskeleton;membrane	protein binding;structural molecule activity	5.97141	57.39
P02749	Beta-2-glycoprotein 1 OS=Homo sapiens GN=APOH PE=1 SV=3 [MASS=38298]	50.1449	13	13	38.273	APOH	coagulation;metabolic process;regulation of biological process;response to stimulus;transport	cell surface;cytoplasm;extracellular;membrane;organelle lumen	enzyme regulator activity;protein binding	249.187	1325.81
P61769	Beta-2-microglobulin OS=Homo sapiens GN=B2M PE=1 SV=1 [MASS=13714]	42.8571	5	5	13.706	B2M	cell differentiation;defense response;metabolic process;regulation of biological process;response to stimulus	cytoplasm;extracellular;Golgi;membrane;organelle lumen	protein binding	95.5717	396.187
Q13425	Beta-2-syntrophin OS=Homo sapiens GN=SNTB2 PE=1 SV=1	1.66667	1	1	57.913	SNTB2		cytoplasm;cytoskeleton;membrane	protein binding;RNA binding;structural molecule activity	2.27433	60.9
Q562R1	Beta-actin-like protein 2 OS=Homo sapiens GN=ACTBL2 PE=1 SV=2 [MASS=42003]	28.1915	10	2	41.976	ACTBL2		cytoplasm;cytoskeleton	nucleotide binding	529.877	3434.62
P35612	Beta-adducin OS=Homo sapiens GN=ADD2 PE=1 SV=3	3.99449	2	1	80.803	ADD2	cell organization and biogenesis;regulation of biological process;transport	cytoplasm;cytoskeleton;cytosol;membrane	protein binding;structural molecule activity	8.92743	70.27
P42025	Beta-centractin OS=Homo sapiens GN=ACTR1B PE=1 SV=1	11.7021	3	3	42.267	ACTR1B		cytoplasm;cytoskeleton;cytosol;membrane	nucleotide binding;protein binding	15.0467
P13929	Beta-enolase OS=Homo sapiens GN=ENO3 PE=1 SV=5 [MASS=46987]	11.0599	3	3	46.957	ENO3	metabolic process;response to stimulus	cytoplasm;cytosol;membrane	catalytic activity;metal ion binding;protein binding	91.0719	1150.73
P07686	Beta-hexosaminidase subunit beta OS=Homo sapiens GN=HEXB PE=1 SV=3	13.4892	4	4	63.071	HEXB	cell organization and biogenesis;cellular component movement;cellular homeostasis;metabolic process;regulation of biological process;reproduction;response to stimulus	membrane;organelle lumen;vacuole	catalytic activity;protein binding	9.98833	78.4767
Q53H82	Beta-lactamase-like protein 2 OS=Homo sapiens GN=LACTB2 PE=1 SV=2	2.77778	1	1	32.785	LACTB2	metabolic process	mitochondrion	catalytic activity;metal ion binding;protein binding	2.17103
Q9H115	Beta-soluble NSF attachment protein OS=Homo sapiens GN=NAPB PE=1 SV=2	11.4094	2	2	33.535	NAPB	cell organization and biogenesis;transport	membrane	protein binding	24.801	110.589
Q13057	Bifunctional coenzyme A synthase OS=Homo sapiens GN=COASY PE=1 SV=4 [MASS=62328]	2.12766	1	1	62.29	COASY	metabolic process	cytoplasm;membrane;mitochondrion;organelle lumen	catalytic activity;nucleotide binding;protein binding	2.74754	41.7
P07814	Bifunctional glutamate/proline--tRNA ligase OS=Homo sapiens GN=EPRS PE=1 SV=5	6.74603	6	6	170.483	EPRS	cell organization and biogenesis;metabolic process;regulation of biological process;response to stimulus	cytoplasm;cytosol;membrane	catalytic activity;nucleotide binding;protein binding;RNA binding	18.9028	40.09
P31939	Bifunctional purine biosynthesis protein PURH OS=Homo sapiens GN=ATIC PE=1 SV=3	3.04054	1	1	64.575	ATIC	metabolic process;response to stimulus	cytosol;membrane;mitochondrion	catalytic activity;protein binding	3.03434
P21810	Biglycan OS=Homo sapiens GN=BGN PE=1 SV=2	29.3478	8	8	41.628	BGN	cell organization and biogenesis;metabolic process;regulation of biological process;response to stimulus	cell surface;cytoplasm;extracellular;membrane;organelle lumen	enzyme regulator activity;protein binding;structural molecule activity	32.6804	161.402
P19835	Bile salt-activated lipase OS=Homo sapiens GN=CEL PE=1 SV=3 [MASS=79321]	35.3254	26	26	79.272	CEL	cell organization and biogenesis;metabolic process;regulation of biological process;transport	cell surface;cytoplasm;extracellular	catalytic activity;protein binding;receptor activity	913.469	6926.22
Q13867	Bleomycin hydrolase OS=Homo sapiens GN=BLMH PE=1 SV=1 [MASS=52562]	4.3956	1	1	52.528	BLMH	metabolic process;response to stimulus	cytoplasm;cytosol;nucleus	catalytic activity;protein binding	2.91103
Q10589	Bone marrow stromal antigen 2 OS=Homo sapiens GN=BST2 PE=1 SV=1	8.33333	1	1	19.756	BST2	cell communication;cell proliferation;cellular component movement;defense response;development;regulation of biological process;response to stimulus;transport	cell surface;cytoplasm;endosome;Golgi;membrane	enzyme regulator activity;protein binding;RNA binding;signal transducer activity;transporter activity	3.41116
P54687	Branched-chain-amino-acid aminotransferase, cytosolic OS=Homo sapiens GN=BCAT1 PE=1 SV=3 [MASS=42966]	3.88601	1	1	42.939	BCAT1	cell proliferation;metabolic process	cytoplasm;cytosol;mitochondrion	catalytic activity;protein binding	11.0387	96.1523
O15382	Branched-chain-amino-acid aminotransferase, mitochondrial OS=Homo sapiens GN=BCAT2 PE=1 SV=2	32.1429	9	9	44.259	BCAT2	metabolic process	cytoplasm;mitochondrion;organelle lumen	catalytic activity	52.6251	466.089
Q96CX2	BTB/POZ domain-containing protein KCTD12 OS=Homo sapiens GN=KCTD12 PE=1 SV=1 [MASS=35701]	19.0769	5	5	35.679	KCTD12	cell organization and biogenesis	membrane	protein binding;RNA binding	33.3707	122.739
Q9BQ13	BTB/POZ domain-containing protein KCTD14 OS=Homo sapiens GN=KCTD14 PE=1 SV=2 [MASS=29591]	5.88235	1	1	29.572	KCTD14	cell organization and biogenesis		protein binding	5.87683	39.74
O00481	Butyrophilin subfamily 3 member A1 OS=Homo sapiens GN=BTN3A1 PE=1 SV=3	2.14425	1	1	57.641	BTN3A1	cell proliferation;regulation of biological process;response to stimulus;transport	membrane	protein binding	2.987
O00478	Butyrophilin subfamily 3 member A3 OS=Homo sapiens GN=BTN3A3 PE=1 SV=1 [MASS=65002]	1.88356	1	1	64.961	BTN3A3	response to stimulus	cytoplasm;Golgi;membrane	protein binding	2.987
P11586	C-1-tetrahydrofolate synthase, cytoplasmic OS=Homo sapiens GN=MTHFD1 PE=1 SV=3	12.4064	8	8	101.495	MTHFD1	metabolic process	cytoplasm;cytosol;membrane;mitochondrion	catalytic activity;nucleotide binding;protein binding	26.7074	69.477
P04003	C4b-binding protein alpha chain OS=Homo sapiens GN=C4BPA PE=1 SV=2	23.1156	10	10	66.989	C4BPA	defense response;metabolic process;regulation of biological process;response to stimulus	extracellular;membrane	protein binding;RNA binding	62.3446	393.59
P20851	C4b-binding protein beta chain OS=Homo sapiens GN=C4BPB PE=1 SV=1 [MASS=28357]	5.55556	1	1	28.338	C4BPB	coagulation;defense response;metabolic process;regulation of biological process;response to stimulus	extracellular;membrane	protein binding	2.04416
O75844	CAAX prenyl protease 1 homolog OS=Homo sapiens GN=ZMPSTE24 PE=1 SV=2 [MASS=54812]	4	2	2	54.778	ZMPSTE24	cell organization and biogenesis;metabolic process	endoplasmic reticulum;membrane;nucleus	catalytic activity;metal ion binding	6.17983
P12830	Cadherin-1 OS=Homo sapiens GN=CDH1 PE=1 SV=3	13.7188	8	8	97.396	CDH1	cell death;cell organization and biogenesis;regulation of biological process;response to stimulus	cytoplasm;cytoskeleton;endosome;extracellular;Golgi;membrane	metal ion binding;protein binding	46.054	261.539
P55287	Cadherin-11 OS=Homo sapiens GN=CDH11 PE=2 SV=2 [MASS=87965]	4.14573	1	1	87.911	CDH11	cell organization and biogenesis	cytoplasm;membrane	metal ion binding	2.48659
P55290	Cadherin-13 OS=Homo sapiens GN=CDH13 PE=1 SV=1	4.90884	2	2	78.238	CDH13	cell organization and biogenesis;cell proliferation;cellular component movement;regulation of biological process;response to stimulus	cytoplasm;membrane	metal ion binding;protein binding	6.47644	125.332
Q16602	Calcitonin gene-related peptide type 1 receptor OS=Homo sapiens GN=CALCRL PE=1 SV=2 [MASS=52929]	2.38612	1	1	52.895	CALCRL	metabolic process;regulation of biological process;response to stimulus;transport	endoplasmic reticulum;endosome;membrane;vacuole	protein binding;receptor activity;signal transducer activity;transporter activity	2.33299
Q99828	Calcium and integrin-binding protein 1 OS=Homo sapiens GN=CIB1 PE=1 SV=4	7.8534	1	1	21.69	CIB1	cell death;cell differentiation;cell division;cell organization and biogenesis;metabolic process;regulation of biological process;response to stimulus	cytoplasm;cytoskeleton;endoplasmic reticulum;Golgi;membrane;nucleus	enzyme regulator activity;metal ion binding;protein binding	1.85849	49.44
Q13554	Calcium/calmodulin-dependent protein kinase type II subunit beta OS=Homo sapiens GN=CAMK2B PE=1 SV=3	4.2042	2	2	72.632	CAMK2B	cell communication;cell differentiation;cell organization and biogenesis;cellular component movement;defense response;development;metabolic process;regulation of biological process;response to stimulus;transport	cytoplasm;cytoskeleton;cytosol;endoplasmic reticulum;membrane	catalytic activity;nucleotide binding;protein binding	6.93569	45.83
Q13557	Calcium/calmodulin-dependent protein kinase type II subunit delta OS=Homo sapiens GN=CAMK2D PE=1 SV=3	11.6232	5	5	56.334	CAMK2D	cell communication;cell growth;cell organization and biogenesis;cellular component movement;cellular homeostasis;defense response;metabolic process;regulation of biological process;response to stimulus;transport	cytoplasm;cytosol;endoplasmic reticulum;membrane;nucleus	catalytic activity;nucleotide binding;protein binding	18.4583	97.1987
Q13555	Calcium/calmodulin-dependent protein kinase type II subunit gamma OS=Homo sapiens GN=CAMK2G PE=1 SV=3 [MASS=62609]	5.01792	2	2	62.57	CAMK2G	cell communication;cell differentiation;cell organization and biogenesis;cellular component movement;defense response;development;metabolic process;regulation of biological process;response to stimulus;transport	cytosol;endoplasmic reticulum;membrane	catalytic activity;nucleotide binding;protein binding	6.93569	45.83
Q9UJS0	Calcium-binding mitochondrial carrier protein Aralar2 OS=Homo sapiens GN=SLC25A13 PE=1 SV=2	6.37037	3	3	74.129	SLC25A13	metabolic process;response to stimulus;transport	membrane;mitochondrion	metal ion binding;structural molecule activity;transporter activity	24.4344	102.164
Q6NUK1	Calcium-binding mitochondrial carrier protein SCaMC-1 OS=Homo sapiens GN=SLC25A24 PE=1 SV=2	4.40252	2	2	53.32	SLC25A24	metabolic process;regulation of biological process;response to stimulus;transport	membrane;mitochondrion	metal ion binding;protein binding;structural molecule activity;transporter activity	3.82993
Q9Y2V2	Calcium-regulated heat stable protein 1 OS=Homo sapiens GN=CARHSP1 PE=1 SV=2	10.8844	1	1	15.882	CARHSP1	regulation of biological process;response to stimulus	cytoplasm;cytosol	DNA binding;protein binding;RNA binding	3.63925	69.26
Q05682	Caldesmon OS=Homo sapiens GN=CALD1 PE=1 SV=3	13.6192	11	11	93.175	CALD1	cellular component movement	cytoplasm;cytoskeleton;cytosol;membrane	protein binding	71.0602	347.917
O14967	Calmegin OS=Homo sapiens GN=CLGN PE=1 SV=1 [MASS=70038]	1.96721	2	2	69.994	CLGN	cell organization and biogenesis;metabolic process	endoplasmic reticulum;membrane	metal ion binding;protein binding	11.613	39.6
P62158	Calmodulin OS=Homo sapiens GN=CALM1 PE=1 SV=2	46.9799	6	6	16.827	CALM3; CALM2; CALM1	cell communication;cell organization and biogenesis;cellular component movement;coagulation;defense response;metabolic process;regulation of biological process;response to stimulus;transport	cytoplasm;cytoskeleton;cytosol;extracellular;membrane;nucleus	catalytic activity;enzyme regulator activity;metal ion binding;protein binding;transporter activity	134.858	829.565
P27824	Calnexin OS=Homo sapiens GN=CANX PE=1 SV=2 [MASS=67568]	47.4662	30	30	67.526	CANX	metabolic process;transport	cytoplasm;cytosol;endoplasmic reticulum;membrane;organelle lumen;ribosome	metal ion binding;protein binding;RNA binding	710.951	3382.89
P04632	Calpain small subunit 1 OS=Homo sapiens GN=CAPNS1 PE=1 SV=1 [MASS=28316]	42.9104	8	8	28.298	CAPNS1	cell organization and biogenesis;metabolic process;regulation of biological process	cytoplasm;cytosol;membrane	catalytic activity;metal ion binding;protein binding	80.0136	727.261
Q96L46	Calpain small subunit 2 OS=Homo sapiens GN=CAPNS2 PE=2 SV=2	5.64516	2	2	27.643	CAPNS2	cell organization and biogenesis;metabolic process	cytoplasm;cytosol;membrane	catalytic activity;metal ion binding	4.4741	56.74
P07384	Calpain-1 catalytic subunit OS=Homo sapiens GN=CAPN1 PE=1 SV=1 [MASS=81889]	31.5126	19	19	81.838	CAPN1	cell organization and biogenesis;metabolic process;regulation of biological process	cytoplasm;cytosol;membrane;mitochondrion;vacuole	catalytic activity;metal ion binding;protein binding	81.3417	356.846
P17655	Calpain-2 catalytic subunit OS=Homo sapiens GN=CAPN2 PE=1 SV=6 [MASS=79995]	31.4286	12	12	79.945	CAPN2	cell organization and biogenesis;metabolic process;regulation of biological process;response to stimulus	chromosome;cytoplasm;cytoskeleton;cytosol;endoplasmic reticulum;Golgi;membrane;nucleus;vacuole	catalytic activity;metal ion binding;protein binding	48.4902	250.164
P20810	Calpastatin OS=Homo sapiens GN=CAST PE=1 SV=4 [MASS=76572]	5.08475	2	2	76.526	CAST	cell differentiation;regulation of biological process	cytoplasm;cytosol;endoplasmic reticulum;membrane;nucleus	enzyme regulator activity;protein binding;RNA binding	2.22529
P51911	Calponin-1 OS=Homo sapiens GN=CNN1 PE=1 SV=2 [MASS=33170]	6.39731	2	2	33.15	CNN1	cell organization and biogenesis;regulation of biological process	cytoskeleton	protein binding	3.31784	47.17
Q99439	Calponin-2 OS=Homo sapiens GN=CNN2 PE=1 SV=4 [MASS=33697]	17.4757	4	3	33.675	CNN2	cell organization and biogenesis;regulation of biological process;response to stimulus	cytoskeleton;membrane	protein binding	35.9727	139.418
Q15417	Calponin-3 OS=Homo sapiens GN=CNN3 PE=1 SV=1 [MASS=36413]	9.42249	3	2	36.391	CNN3	cell differentiation;cell organization and biogenesis;regulation of biological process	cytoplasm;cytoskeleton	protein binding	25.6285	57.4958
P27797	Calreticulin OS=Homo sapiens GN=CALR PE=1 SV=1	56.1151	19	19	48.112	CALR	cell differentiation;cell organization and biogenesis;cellular homeostasis;metabolic process;regulation of biological process;response to stimulus;transport	cell surface;cytoplasm;cytosol;endoplasmic reticulum;extracellular;Golgi;membrane;nucleus;organelle lumen	DNA binding;metal ion binding;protein binding;RNA binding	1404	6740.33
O43852	Calumenin OS=Homo sapiens GN=CALU PE=1 SV=2 [MASS=37107]	41.9048	10	10	37.084	CALU	cell organization and biogenesis;coagulation;regulation of biological process;response to stimulus;transport	endoplasmic reticulum;extracellular;Golgi;membrane;organelle lumen	enzyme regulator activity;metal ion binding;protein binding	125.022	461.268
P17612	cAMP-dependent protein kinase catalytic subunit alpha OS=Homo sapiens GN=PRKACA PE=1 SV=2	4.8433	1	1	40.564	PRKACA	cell communication;cell organization and biogenesis;cellular homeostasis;coagulation;defense response;metabolic process;regulation of biological process;response to stimulus;transport	cytoplasm;cytosol;Golgi;membrane;mitochondrion;nucleus	catalytic activity;nucleotide binding;protein binding	2.32831
P22694	cAMP-dependent protein kinase catalytic subunit beta OS=Homo sapiens GN=PRKACB PE=1 SV=2 [MASS=40622]	3.4188	1	1	40.597	PRKACB	cell communication;coagulation;defense response;metabolic process;regulation of biological process;response to stimulus;transport	cytoplasm;cytosol;membrane;nucleus	catalytic activity;metal ion binding;nucleotide binding;protein binding	4.29272
P10644	cAMP-dependent protein kinase type I-alpha regulatory subunit OS=Homo sapiens GN=PRKAR1A PE=1 SV=1	11.2861	3	3	42.955	PRKAR1A	cell organization and biogenesis;cell proliferation;coagulation;defense response;metabolic process;regulation of biological process;response to stimulus;transport	cytoplasm;cytosol;membrane	catalytic activity;enzyme regulator activity;nucleotide binding;protein binding	10.6615
P13861	cAMP-dependent protein kinase type II-alpha regulatory subunit OS=Homo sapiens GN=PRKAR2A PE=1 SV=2 [MASS=45518]	27.4752	8	6	45.49	PRKAR2A	coagulation;defense response;metabolic process;regulation of biological process;response to stimulus;transport	cytoplasm;cytosol;membrane	catalytic activity;enzyme regulator activity;nucleotide binding;protein binding	66.3987	397.972
P31323	cAMP-dependent protein kinase type II-beta regulatory subunit OS=Homo sapiens GN=PRKAR2B PE=1 SV=3 [MASS=46302]	20.0957	6	4	46.273	PRKAR2B	cell organization and biogenesis;coagulation;defense response;metabolic process;regulation of biological process;response to stimulus;transport	cytoplasm;cytosol;membrane	catalytic activity;enzyme regulator activity;nucleotide binding;protein binding	30.299	229.478
P00915	Carbonic anhydrase 1 OS=Homo sapiens GN=CA1 PE=1 SV=2 [MASS=28870]	67.8161	13	13	28.852	CA1	metabolic process;transport	cytoplasm;cytosol	catalytic activity;metal ion binding;protein binding	247.251	1350.99
O43570	Carbonic anhydrase 12 OS=Homo sapiens GN=CA12 PE=1 SV=1	10.7345	3	3	39.426	CA12	metabolic process;transport	membrane	catalytic activity;metal ion binding	9.26514
P00918	Carbonic anhydrase 2 OS=Homo sapiens GN=CA2 PE=1 SV=2	55.7692	11	11	29.228	CA2	cellular homeostasis;metabolic process;regulation of biological process;response to stimulus;transport	cytoplasm;cytosol;membrane	catalytic activity;metal ion binding;protein binding	98.2572	313.347
P22748	Carbonic anhydrase 4 OS=Homo sapiens GN=CA4 PE=1 SV=2 [MASS=35032]	16.6667	4	4	35.01	CA4	metabolic process;transport	cell surface;endoplasmic reticulum;Golgi;membrane	catalytic activity;metal ion binding;protein binding	11.5248	77.9976
P16152	Carbonyl reductase [NADPH] 1 OS=Homo sapiens GN=CBR1 PE=1 SV=3	26.3538	5	3	30.356	CBR1; SETD4	cell differentiation;metabolic process	cytoplasm;cytosol	catalytic activity	31.8862	162.554
O75828	Carbonyl reductase [NADPH] 3 OS=Homo sapiens GN=CBR3 PE=1 SV=3 [MASS=30850]	13.7184	3	1	30.831	CBR3	metabolic process	cytoplasm;cytosol	catalytic activity;nucleotide binding;protein binding	22.965	92.8975
P15085	Carboxypeptidase A1 OS=Homo sapiens GN=CPA1 PE=1 SV=2 [MASS=47140]	59.4272	21	20	47.111	CPA1	metabolic process	extracellular	catalytic activity;metal ion binding	891.996	6325.47
P48052	Carboxypeptidase A2 OS=Homo sapiens GN=CPA2 PE=1 SV=3 [MASS=47030]	45.3461	16	16	47.001	CPA2	metabolic process	extracellular;vacuole	catalytic activity;metal ion binding	320.26	2051.94
Q8WXQ8	Carboxypeptidase A5 OS=Homo sapiens GN=CPA5 PE=2 SV=1	2.52294	1	1	49.005	CPA5	metabolic process	extracellular	catalytic activity;metal ion binding	7.51446	42.63
P15086	Carboxypeptidase B OS=Homo sapiens GN=CPB1 PE=1 SV=4 [MASS=47367]	73.8609	31	30	47.338	CPB1	metabolic process	extracellular	catalytic activity;metal ion binding	1412	13085.3
O75976	Carboxypeptidase D OS=Homo sapiens GN=CPD PE=1 SV=2	0.942029	1	1	152.835	CPD	metabolic process	membrane;nucleus	catalytic activity;metal ion binding	3.05671	44.35
P16870	Carboxypeptidase E OS=Homo sapiens GN=CPE PE=1 SV=1	36.3445	11	11	53.117	CPE	cell organization and biogenesis;metabolic process;regulation of biological process;response to stimulus	extracellular;Golgi;membrane;nucleus	catalytic activity;metal ion binding;protein binding	58.7014	272.565
P22792	Carboxypeptidase N subunit 2 OS=Homo sapiens GN=CPN2 PE=1 SV=3	6.78899	2	2	60.518	CPN2	regulation of biological process	extracellular	enzyme regulator activity;protein binding	2.36717	42.7
P43155	Carnitine O-acetyltransferase OS=Homo sapiens GN=CRAT PE=1 SV=5 [MASS=70857]	16.4537	8	8	70.812	CRAT	metabolic process;transport	endoplasmic reticulum;membrane;mitochondrion;organelle lumen	catalytic activity;protein binding	26.0258	164.449
P23786	Carnitine O-palmitoyltransferase 2, mitochondrial OS=Homo sapiens GN=CPT2 PE=1 SV=2 [MASS=73777]	28.2675	14	14	73.73	CPT2	metabolic process;transport	membrane;mitochondrion	catalytic activity	73.7663	342.912
P68400	Casein kinase II subunit alpha OS=Homo sapiens GN=CSNK2A1 PE=1 SV=1	5.37084	1	1	45.115	CSNK2A1	cell death;cellular component movement;metabolic process;regulation of biological process;response to stimulus	cytosol;membrane;nucleus	catalytic activity;enzyme regulator activity;nucleotide binding;protein binding	2.94217
P04040	Catalase OS=Homo sapiens GN=CAT PE=1 SV=3	45.351	22	22	59.719	CAT	cell differentiation;cell organization and biogenesis;metabolic process;regulation of biological process;response to stimulus	cytosol;endoplasmic reticulum;Golgi;membrane;mitochondrion;organelle lumen;vacuole	antioxidant activity;catalytic activity;metal ion binding;nucleotide binding;protein binding	235.205	1458.78
P21964	Catechol O-methyltransferase OS=Homo sapiens GN=COMT PE=1 SV=2	40.9594	7	7	30.018	COMT	cell communication;metabolic process;regulation of biological process;response to stimulus	cytoplasm;cytosol;membrane;mitochondrion	catalytic activity;metal ion binding;protein binding	69.852	174.706
P35221	Catenin alpha-1 OS=Homo sapiens GN=CTNNA1 PE=1 SV=1	37.7483	22	19	100.009	CTNNA1	cell differentiation;cell organization and biogenesis;regulation of biological process;response to stimulus	cytoplasm;cytoskeleton;cytosol;Golgi;membrane	protein binding;RNA binding;structural molecule activity	170.908	845.791
P26232	Catenin alpha-2 OS=Homo sapiens GN=CTNNA2 PE=1 SV=5 [MASS=105312]	5.98111	4	1	105.247	CTNNA2	cell differentiation;cell organization and biogenesis;cellular component movement;development;regulation of biological process	cytoplasm;cytoskeleton;cytosol;membrane;nucleus	protein binding;structural molecule activity	23.6519	201.295
P35222	Catenin beta-1 OS=Homo sapiens GN=CTNNB1 PE=1 SV=1	35.4673	19	16	85.442	CTNNB1	cell communication;cell death;cell differentiation;cell organization and biogenesis;cell proliferation;cellular component movement;defense response;metabolic process;regulation of biological process;response to stimulus;transport	cytoplasm;cytoskeleton;cytosol;membrane;nucleus	DNA binding;protein binding;signal transducer activity	192.359	1298.88
O60716	Catenin delta-1 OS=Homo sapiens GN=CTNND1 PE=1 SV=1 [MASS=108169]	15.3926	11	11	108.103	CTNND1	cell organization and biogenesis;metabolic process;regulation of biological process;response to stimulus	cytoplasm;cytosol;membrane;nucleus	protein binding	61.9386	239.471
P49913	Cathelicidin antimicrobial peptide OS=Homo sapiens GN=CAMP PE=1 SV=1	27.0588	4	4	19.289	CAMP	cellular homeostasis;defense response;regulation of biological process;response to stimulus	extracellular	protein binding	20.2687	178.827
P07858	Cathepsin B OS=Homo sapiens GN=CTSB PE=1 SV=3 [MASS=37821]	33.6283	8	8	37.797	CTSB	cell differentiation;cell organization and biogenesis;defense response;metabolic process;regulation of biological process;response to stimulus	cell surface;cytoplasm;extracellular;membrane;mitochondrion;organelle lumen;vacuole	catalytic activity;protein binding	90.011	666.114
P07339	Cathepsin D OS=Homo sapiens GN=CTSD PE=1 SV=1 [MASS=44552]	40.7767	14	14	44.524	CTSD	cell organization and biogenesis;metabolic process	extracellular;membrane;organelle lumen;vacuole	catalytic activity;protein binding	336.866	1770.76
P08311	Cathepsin G OS=Homo sapiens GN=CTSG PE=1 SV=2	48.2353	10	10	28.819	CTSG	cell organization and biogenesis;defense response;metabolic process;regulation of biological process;response to stimulus	cell surface;extracellular;membrane;nucleus	catalytic activity;protein binding	41.4969	145.733
P07711	Cathepsin L1 OS=Homo sapiens GN=CTSL PE=1 SV=2	4.2042	1	1	37.54	CTSL; CTSL1	cell death;cell organization and biogenesis;defense response;metabolic process;regulation of biological process;response to stimulus	extracellular;nucleus;organelle lumen;vacuole	catalytic activity;protein binding	2.12794
P25774	Cathepsin S OS=Homo sapiens GN=CTSS PE=1 SV=3	4.83384	1	1	37.471	CTSS	cell organization and biogenesis;defense response;metabolic process;regulation of biological process;response to stimulus	extracellular;membrane;organelle lumen;vacuole	catalytic activity;protein binding	2.04108	52.81
Q9UBR2	Cathepsin Z OS=Homo sapiens GN=CTSZ PE=1 SV=1 [MASS=33868]	35.6436	7	7	33.846	CTSZ	cell organization and biogenesis;metabolic process;transport	endoplasmic reticulum;membrane;organelle lumen;vacuole	catalytic activity;protein binding	33.3285	205.585
P20645	Cation-dependent mannose-6-phosphate receptor OS=Homo sapiens GN=M6PR PE=1 SV=1 [MASS=30993]	23.4657	4	4	30.973	M6PR	regulation of biological process;response to stimulus;transport	endosome;membrane;vacuole	receptor activity;signal transducer activity;transporter activity	24.9437	207.336
Q03135	Caveolin-1 OS=Homo sapiens GN=CAV1 PE=1 SV=4 [MASS=20471]	46.0674	7	7	20.458	CAV1	cell communication;cell differentiation;cell organization and biogenesis;cellular component movement;cellular homeostasis;coagulation;metabolic process;regulation of biological process;response to stimulus;transport	cell surface;cytoplasm;cytosol;endoplasmic reticulum;endosome;Golgi;membrane;mitochondrion	enzyme regulator activity;protein binding;structural molecule activity	115.07	412.83
Q96F85	CB1 cannabinoid receptor-interacting protein 1 OS=Homo sapiens GN=CNRIP1 PE=1 SV=1 [MASS=18648]	14.0244	1	1	18.637	CNRIP1				2.06073
Q6YHK3	CD109 antigen OS=Homo sapiens GN=CD109 PE=1 SV=2 [MASS=161688]	1.31488	1	1	161.587	CD109	regulation of biological process	cell surface;extracellular;membrane	enzyme regulator activity;protein binding	1.89415
Q13740	CD166 antigen OS=Homo sapiens GN=ALCAM PE=1 SV=2	10.9777	4	4	65.061	ALCAM	cell growth;cellular component movement;regulation of biological process;response to stimulus	extracellular;membrane	protein binding	7.06858	52.27
Q9NNX6	CD209 antigen OS=Homo sapiens GN=CD209 PE=1 SV=1 [MASS=45775]	16.5842	2	2	45.746	CD209	defense response;regulation of biological process;response to stimulus;transport	cell surface;cytoplasm;extracellular;membrane	metal ion binding;protein binding;receptor activity	5.91846	76.0394
Q5ZPR3	CD276 antigen OS=Homo sapiens GN=CD276 PE=1 SV=1 [MASS=57235]	3.37079	1	1	57.199	CD276	cell proliferation;regulation of biological process;response to stimulus	membrane	protein binding	6.14878
P16070	CD44 antigen OS=Homo sapiens GN=CD44 PE=1 SV=3 [MASS=81537]	5.12129	3	3	81.487	CD44	cell organization and biogenesis;cellular component movement;coagulation;metabolic process;regulation of biological process;response to stimulus	cell surface;cytoplasm;Golgi;membrane	catalytic activity;protein binding;receptor activity;signal transducer activity	18.3583	146.932
O43866	CD5 antigen-like OS=Homo sapiens GN=CD5L PE=1 SV=1 [MASS=38088]	24.4957	5	5	38.063	CD5L	cell death;defense response;response to stimulus;transport	cytoplasm;extracellular;membrane	receptor activity	12.8174	39.91
P13987	CD59 glycoprotein OS=Homo sapiens GN=CD59 PE=1 SV=1 [MASS=14177]	25	3	3	14.168	CD59	cell organization and biogenesis;coagulation;defense response;metabolic process;regulation of biological process;response to stimulus;transport	cell surface;extracellular;membrane	protein binding	49.0013	418.738
P08962	CD63 antigen OS=Homo sapiens GN=CD63 PE=1 SV=2 [MASS=25637]	5.04202	2	2	25.619	CD63	cell differentiation;cellular component movement;coagulation;regulation of biological process;response to stimulus;transport	cell surface;cytoplasm;endosome;extracellular;membrane;organelle lumen;vacuole	protein binding	16.174	116.394
P60033	CD81 antigen OS=Homo sapiens GN=CD81 PE=1 SV=1	27.5424	3	3	25.792	CD81	cell proliferation;metabolic process;regulation of biological process;response to stimulus;transport	membrane	protein binding	20.4738	136.17
P21926	CD9 antigen OS=Homo sapiens GN=CD9 PE=1 SV=4	15.3509	2	2	25.399	CD9	cell organization and biogenesis;cellular component movement;coagulation;metabolic process;regulation of biological process;reproduction;response to stimulus;transport	cell surface;membrane	protein binding	14.9232	42.29
P14209	CD99 antigen OS=Homo sapiens GN=CD99 PE=1 SV=1	12.973	2	2	18.836	CD99		cytoplasm;membrane		4.99096	108.37
Q9NZ45	CDGSH iron-sulfur domain-containing protein 1 OS=Homo sapiens GN=CISD1 PE=1 SV=1 [MASS=12199]	44.4444	5	5	12.191	CISD1	regulation of biological process	membrane;mitochondrion	metal ion binding	41.8518	419.048
Q96JB5	CDK5 regulatory subunit-associated protein 3 OS=Homo sapiens GN=CDK5RAP3 PE=1 SV=2	19.17	9	9	56.885	CDK5RAP3	cell organization and biogenesis;cell proliferation;metabolic process;regulation of biological process;response to stimulus	cytoplasm;cytoskeleton;membrane;nucleus	protein binding	43.1206	257.838
Q9BY67	Cell adhesion molecule 1 OS=Homo sapiens GN=CADM1 PE=1 SV=2	5.42986	1	1	48.478	CADM1	cell death;cell differentiation;cell growth;cell organization and biogenesis;cell proliferation;development;regulation of biological process;response to stimulus	membrane	protein binding;receptor activity	2.16178
Q8N163	Cell cycle and apoptosis regulator protein 2 OS=Homo sapiens GN=CCAR2 PE=1 SV=2	1.51679	1	1	102.838	CCAR2; KIAA1967	cell death;cell organization and biogenesis;metabolic process;regulation of biological process;response to stimulus	cytoplasm;nucleus;organelle lumen;spliceosomal complex	enzyme regulator activity;protein binding;RNA binding	1.85633
P60953	Cell division control protein 42 homolog OS=Homo sapiens GN=CDC42 PE=1 SV=2	21.9895	4	4	21.245	CDC42	cell communication;cell differentiation;cell division;cell organization and biogenesis;cellular component movement;coagulation;defense response;metabolic process;regulation of biological process;response to stimulus;transport	cytoplasm;cytoskeleton;cytosol;membrane;vacuole	catalytic activity;nucleotide binding;protein binding	87.4341	240.185
P43121	Cell surface glycoprotein MUC18 OS=Homo sapiens GN=MCAM PE=1 SV=2	13.4675	6	6	71.563	MCAM	regulation of biological process	membrane;nucleus	protein binding	19.5917	137.82
P62633	Cellular nucleic acid-binding protein OS=Homo sapiens GN=CNBP PE=1 SV=1	12.9944	2	2	19.45	CNBP	metabolic process;regulation of biological process	cytoplasm;cytosol;endoplasmic reticulum;nucleus	DNA binding;metal ion binding;protein binding;RNA binding	4.75443
P00450	Ceruloplasmin OS=Homo sapiens GN=CP PE=1 SV=1 [MASS=122204]	44.6948	30	30	122.128	CP	cellular homeostasis;metabolic process;response to stimulus;transport	extracellular;membrane	catalytic activity;metal ion binding;protein binding	309.025	1625.36
Q9H444	Charged multivesicular body protein 4b OS=Homo sapiens GN=CHMP4B PE=1 SV=1 [MASS=24950]	15.625	3	3	24.935	CHMP4B	cell organization and biogenesis;metabolic process;regulation of biological process;transport	cytoplasm;cytosol;endosome;membrane;nucleus	protein binding	12.3814	66.6102
Q96FZ7	Charged multivesicular body protein 6 OS=Homo sapiens GN=CHMP6 PE=1 SV=3 [MASS=23485]	13.4328	2	2	23.47	CHMP6	cell organization and biogenesis;metabolic process;transport	cytosol;endosome;membrane	protein binding	5.8105	53.48
Q9BWS9	Chitinase domain-containing protein 1 OS=Homo sapiens GN=CHID1 PE=1 SV=1 [MASS=44940]	32.57	10	10	44.912	CHID1	defense response;metabolic process;regulation of biological process;response to stimulus	endosome;extracellular;membrane;nucleus;vacuole	catalytic activity;protein binding	67.2036	343.809
Q9BT22	Chitobiosyldiphosphodolichol beta-mannosyltransferase OS=Homo sapiens GN=ALG1 PE=1 SV=2	2.80172	1	1	52.484	ALG1	metabolic process	endoplasmic reticulum;membrane	catalytic activity	2.85982
O00299	Chloride intracellular channel protein 1 OS=Homo sapiens GN=CLIC1 PE=1 SV=4 [MASS=26923]	43.9834	8	8	26.906	CLIC1	metabolic process;regulation of biological process;response to stimulus;transport	cytoplasm;membrane;mitochondrion;nucleus	catalytic activity;protein binding;transporter activity	49.8373	248.333
Q9Y696	Chloride intracellular channel protein 4 OS=Homo sapiens GN=CLIC4 PE=1 SV=4 [MASS=28772]	4.74308	1	1	28.754	CLIC4	cell death;cell differentiation;cell organization and biogenesis;cellular homeostasis;metabolic process;regulation of biological process;response to stimulus;transport	cell surface;cytoplasm;cytoskeleton;cytosol;membrane;mitochondrion;nucleus	catalytic activity;protein binding;transporter activity	3.16223
Q8NE62	Choline dehydrogenase, mitochondrial OS=Homo sapiens GN=CHDH PE=1 SV=2 [MASS=65358]	25.4209	9	9	65.317	CHDH	metabolic process	membrane;mitochondrion	catalytic activity;nucleotide binding;protein binding	20.3832	84.4811
P83916	Chromobox protein homolog 1 OS=Homo sapiens GN=CBX1 PE=1 SV=1 [MASS=21418]	8.64865	1	1	21.405	CBX1	regulation of biological process	chromosome;nucleus	protein binding	26.239	364.264
Q13185	Chromobox protein homolog 3 OS=Homo sapiens GN=CBX3 PE=1 SV=4 [MASS=20811]	30.0546	4	4	20.798	CBX3; C15orf57	cell organization and biogenesis;metabolic process;regulation of biological process;response to stimulus	chromosome;membrane;nucleus	protein binding	37.635	392.18
P10645	Chromogranin-A OS=Homo sapiens GN=CHGA PE=1 SV=7 [MASS=50688]	8.3151	2	2	50.658	CHGA	cell organization and biogenesis;cellular component movement;defense response;regulation of biological process;response to stimulus;transport	extracellular;membrane;vacuole		5.0268	43.64
P23946	Chymase OS=Homo sapiens GN=CMA1 PE=1 SV=1	10.5263	2	2	27.307	CMA1	cell organization and biogenesis;cellular homeostasis;metabolic process;regulation of biological process;response to stimulus	cytoplasm;extracellular	catalytic activity	10.7276	78.0504
Q99895	Chymotrypsin-C OS=Homo sapiens GN=CTRC PE=1 SV=2	65.2985	15	15	29.465	CTRC	metabolic process	extracellular	catalytic activity;protein binding	362.908	2613.47
P08217	Chymotrypsin-like elastase family member 2A OS=Homo sapiens GN=CELA2A PE=1 SV=1	81.0409	13	10	28.869	CELA2A	metabolic process	extracellular	catalytic activity	497.801	1989.77
P08218	Chymotrypsin-like elastase family member 2B OS=Homo sapiens GN=CELA2B PE=2 SV=2 [MASS=28809]	41.2639	8	5	28.791	CELA2B	metabolic process	extracellular	catalytic activity	91.1695	351.437
P09093	Chymotrypsin-like elastase family member 3A OS=Homo sapiens GN=CELA3A PE=1 SV=3 [MASS=29488]	64.8148	17	13	29.47	CELA3A	metabolic process		catalytic activity	695.881	5036.01
P08861	Chymotrypsin-like elastase family member 3B OS=Homo sapiens GN=CELA3B PE=1 SV=3 [MASS=29263]	51.8519	13	9	29.244	CELA3B	metabolic process		catalytic activity	400.041	2988.38
P40313	Chymotrypsin-like protease CTRL-1 OS=Homo sapiens GN=CTRL PE=2 SV=1	22.7273	4	4	27.984	CTRL	metabolic process		catalytic activity	57.2978	179.958
P17538	Chymotrypsinogen B OS=Homo sapiens GN=CTRB1 PE=2 SV=1 [MASS=27870]	69.2015	15	15	27.852	CTRB1	cell organization and biogenesis;metabolic process	extracellular	catalytic activity	824.512	4461.17
Q6GPI1	Chymotrypsinogen B2 OS=Homo sapiens GN=CTRB2 PE=2 SV=2 [MASS=27923]	79.4677	17	17	27.905	CTRB2	cell organization and biogenesis;metabolic process	extracellular	catalytic activity	867.975	4509.88
P26992	Ciliary neurotrophic factor receptor subunit alpha OS=Homo sapiens GN=CNTFR PE=1 SV=2	3.49462	1	1	40.607	CNTFR	regulation of biological process;response to stimulus	membrane	protein binding;receptor activity;signal transducer activity	2.39392	49.65
O75390	Citrate synthase, mitochondrial OS=Homo sapiens GN=CS PE=1 SV=2 [MASS=51712]	36.0515	10	10	51.68	CS	metabolic process	mitochondrion;nucleus;organelle lumen	catalytic activity;RNA binding	24.235
Q00610	Clathrin heavy chain 1 OS=Homo sapiens GN=CLTC PE=1 SV=5 [MASS=191613]	46.1493	61	61	191.493	CLTC	cell differentiation;cell organization and biogenesis;metabolic process;regulation of biological process;response to stimulus;transport	cytosol;membrane	protein binding;RNA binding;structural molecule activity	660.213	3670.53
P53675	Clathrin heavy chain 2 OS=Homo sapiens GN=CLTCL1 PE=1 SV=2 [MASS=187029]	7.19512	12	12	186.91	CLTCL1	cell organization and biogenesis;regulation of biological process;response to stimulus;transport	cytosol;endosome;membrane	protein binding;signal transducer activity;structural molecule activity	91.205	725.827
Q14677	Clathrin interactor 1 OS=Homo sapiens GN=CLINT1 PE=1 SV=1	8.16	3	3	68.216	CLINT1	cell organization and biogenesis;transport	cytoplasm;cytosol;Golgi;membrane	protein binding	5.22021	64.3622
P09496	Clathrin light chain A OS=Homo sapiens GN=CLTA PE=1 SV=1	15.3226	4	4	27.06	CLTA	cell organization and biogenesis;cellular component movement;regulation of biological process;response to stimulus;transport	cytosol;membrane	protein binding;structural molecule activity	37.1508	114.459
P10909	Clusterin OS=Homo sapiens GN=CLU PE=1 SV=1 [MASS=52494]	33.853	15	15	52.461	CLU	cell death;cell organization and biogenesis;cell proliferation;coagulation;defense response;metabolic process;regulation of biological process;response to stimulus;transport	cell surface;cytoplasm;cytosol;endoplasmic reticulum;extracellular;Golgi;membrane;mitochondrion;nucleus;organelle lumen	catalytic activity;protein binding	185.297	997.847
Q14019	Coactosin-like protein OS=Homo sapiens GN=COTL1 PE=1 SV=3	30.2817	2	2	15.935	COTL1	defense response;response to stimulus	cytoplasm;cytoskeleton;nucleus	protein binding	12.8661	69.6835
P00488	Coagulation factor XIII A chain OS=Homo sapiens GN=F13A1 PE=1 SV=4 [MASS=83267]	40.0273	21	21	83.215	F13A1	coagulation;metabolic process;response to stimulus;transport	cytoplasm;extracellular;organelle lumen	catalytic activity;metal ion binding	184.5	1030.26
P05160	Coagulation factor XIII B chain OS=Homo sapiens GN=F13B PE=1 SV=3	1.36157	1	1	75.461	F13B	coagulation	extracellular		1.87568
P53621	Coatomer subunit alpha OS=Homo sapiens GN=COPA PE=1 SV=2 [MASS=138345]	9.64052	8	8	138.258	COPA	cell organization and biogenesis;metabolic process;transport	cytoplasm;cytosol;extracellular;Golgi;membrane	protein binding;structural molecule activity	28.6713	188.512
P53618	Coatomer subunit beta OS=Homo sapiens GN=COPB1 PE=1 SV=3	13.7461	8	8	107.074	COPB1	cell organization and biogenesis;metabolic process;transport	cytoplasm;cytosol;Golgi;membrane	protein binding;structural molecule activity	30.2137	66.5039
P35606	Coatomer subunit beta' OS=Homo sapiens GN=COPB2 PE=1 SV=2 [MASS=102487]	12.8035	8	8	102.422	COPB2	cell organization and biogenesis;metabolic process;transport	cytoplasm;cytosol;Golgi;membrane	protein binding;structural molecule activity	39.7699	218.362
P48444	Coatomer subunit delta OS=Homo sapiens GN=ARCN1 PE=1 SV=1	9.58904	4	4	57.174	ARCN1	cell organization and biogenesis;metabolic process;response to stimulus;transport	cytoplasm;cytosol;endoplasmic reticulum;Golgi;membrane	RNA binding	31.6546	118.424
O14579	Coatomer subunit epsilon OS=Homo sapiens GN=COPE PE=1 SV=3 [MASS=34482]	14.9351	3	3	34.46	COPE	cell organization and biogenesis;metabolic process;transport	cytoplasm;cytosol;Golgi;membrane	protein binding;structural molecule activity	27.4136	152.561
Q9Y678	Coatomer subunit gamma-1 OS=Homo sapiens GN=COPG1 PE=1 SV=1 [MASS=97718]	12.9291	8	8	97.655	COPG1	cell organization and biogenesis;cellular component movement;metabolic process;transport	cytoplasm;cytosol;Golgi;membrane	protein binding;structural molecule activity	20.2416	115.589
Q9UBF2	Coatomer subunit gamma-2 OS=Homo sapiens GN=COPG2 PE=1 SV=1	1.37773	1	1	97.56	COPG2	cell organization and biogenesis;metabolic process;transport	cytoplasm;cytosol;Golgi;membrane	structural molecule activity	2.52114	48.24
P61923	Coatomer subunit zeta-1 OS=Homo sapiens GN=COPZ1 PE=1 SV=1 [MASS=20198]	14.1243	2	2	20.185	COPZ1	cell organization and biogenesis;metabolic process;transport	cytoplasm;cytosol;Golgi;membrane		11.8127	48.96
P23528	Cofilin-1 OS=Homo sapiens GN=CFL1 PE=1 SV=3	67.4699	11	11	18.491	CFL1	cell organization and biogenesis;cellular component movement;coagulation;defense response;metabolic process;regulation of biological process;response to stimulus;transport	cytoplasm;cytoskeleton;membrane;nucleus	protein binding	257.37	1377.93
Q9Y281	Cofilin-2 OS=Homo sapiens GN=CFL2 PE=1 SV=1 [MASS=18736]	18.6747	3	3	18.725	CFL2	cell organization and biogenesis;cellular homeostasis;regulation of biological process	cytoplasm;cytoskeleton;nucleus	protein binding	90.7287	508.893
Q96A33	Coiled-coil domain-containing protein 47 OS=Homo sapiens GN=CCDC47 PE=1 SV=1	30.6418	10	10	55.838	CCDC47	cell differentiation;cell organization and biogenesis;metabolic process;regulation of biological process;response to stimulus	endoplasmic reticulum;membrane	metal ion binding;protein binding;RNA binding	41.176	207.388
Q9Y6H1	Coiled-coil-helix-coiled-coil-helix domain-containing protein 2, mitochondrial OS=Homo sapiens GN=CHCHD2 PE=1 SV=1	33.7748	3	3	15.503	CHCHD2	metabolic process;regulation of biological process;transport	mitochondrion;nucleus	DNA binding;protein binding	15.5517	158.784
Q14011	Cold-inducible RNA-binding protein OS=Homo sapiens GN=CIRBP PE=1 SV=1 [MASS=18648]	33.1395	4	4	18.637	CIRBP	cell organization and biogenesis;regulation of biological process;response to stimulus	cytoplasm;nucleus	nucleotide binding;protein binding;RNA binding;translation regulator activity	48.3624	347.147
P04118	Colipase OS=Homo sapiens GN=CLPS PE=1 SV=2	73.2143	6	6	11.946	CLPS	metabolic process;regulation of biological process;response to stimulus	extracellular	enzyme regulator activity	358.081	3622.41
P02452	Collagen alpha-1(I) chain OS=Homo sapiens GN=COL1A1 PE=1 SV=5	2.66393	2	2	138.857	COL1A1	cell communication;cell differentiation;cell organization and biogenesis;cellular component movement;coagulation;metabolic process;regulation of biological process;response to stimulus;transport	cytoplasm;endoplasmic reticulum;extracellular;Golgi;organelle lumen	metal ion binding;protein binding;structural molecule activity	5.87975
P02462	Collagen alpha-1(IV) chain OS=Homo sapiens GN=COL4A1 PE=1 SV=3 [MASS=160614]	1.43799	2	2	160.514	COL4A1	cell differentiation;cell organization and biogenesis;cellular component movement;metabolic process;response to stimulus;transport	extracellular;organelle lumen	protein binding;structural molecule activity	4.62535	69.55
P12109	Collagen alpha-1(VI) chain OS=Homo sapiens GN=COL6A1 PE=1 SV=3 [MASS=108529]	15.6615	11	11	108.462	COL6A1	cell differentiation;cell organization and biogenesis;cellular component movement;metabolic process;response to stimulus	extracellular;membrane;organelle lumen	protein binding	28.2737	171.992
Q05707	Collagen alpha-1(XIV) chain OS=Homo sapiens GN=COL14A1 PE=1 SV=3	19.3207	22	22	193.394	COL14A1	cell organization and biogenesis;metabolic process;regulation of biological process	extracellular;organelle lumen	protein binding;RNA binding;structural molecule activity	91.7002	432.673
P39059	Collagen alpha-1(XV) chain OS=Homo sapiens GN=COL15A1 PE=1 SV=2	3.81844	4	4	141.632	COL15A1	cell differentiation;cell organization and biogenesis;development;metabolic process;regulation of biological process;response to stimulus	extracellular;organelle lumen	structural molecule activity	6.00953	41.64
P39060	Collagen alpha-1(XVIII) chain OS=Homo sapiens GN=COL18A1 PE=1 SV=5 [MASS=178186]	0.969213	1	1	178.077	COL18A1	cell organization and biogenesis;metabolic process;regulation of biological process;response to stimulus	extracellular;organelle lumen	metal ion binding;protein binding;structural molecule activity	6.16263	134.339
P08123	Collagen alpha-2(I) chain OS=Homo sapiens GN=COL1A2 PE=1 SV=7	1.31772	1	1	129.235	COL1A2	cell organization and biogenesis;cellular component movement;coagulation;metabolic process;regulation of biological process;response to stimulus;transport	extracellular;organelle lumen	metal ion binding;protein binding;structural molecule activity	7.43591	61.2194
P08572	Collagen alpha-2(IV) chain OS=Homo sapiens GN=COL4A2 PE=1 SV=4	0.876168	1	1	167.449	COL4A2	cell differentiation;cell organization and biogenesis;cellular component movement;metabolic process;regulation of biological process;response to stimulus;transport	extracellular;organelle lumen	protein binding;structural molecule activity	3.72852
P12110	Collagen alpha-2(VI) chain OS=Homo sapiens GN=COL6A2 PE=1 SV=4 [MASS=108579]	5.78999	4	4	108.512	COL6A2	cell organization and biogenesis;cellular component movement;metabolic process;response to stimulus	extracellular;membrane;organelle lumen	protein binding	13.0103
P12111	Collagen alpha-3(VI) chain OS=Homo sapiens GN=COL6A3 PE=1 SV=5 [MASS=343667]	18.1933	43	43	343.457	COL6A3	cell organization and biogenesis;cellular component movement;metabolic process;regulation of biological process	extracellular;membrane;organelle lumen	enzyme regulator activity;protein binding	284.095	1444.66
P29400	Collagen alpha-5(IV) chain OS=Homo sapiens GN=COL4A5 PE=1 SV=2 [MASS=161043]	1.42433	2	2	160.943	COL4A5	cell organization and biogenesis;cellular component movement;metabolic process	extracellular;organelle lumen	structural molecule activity	4.62535	69.55
Q96CG8	Collagen triple helix repeat-containing protein 1 OS=Homo sapiens GN=CTHRC1 PE=1 SV=1	4.93827	1	1	26.207	CTHRC1	cell organization and biogenesis;cellular component movement;regulation of biological process;response to stimulus	cytoplasm;extracellular	protein binding	2.88042
P00736	Complement C1r subcomponent OS=Homo sapiens GN=C1R PE=1 SV=2	12.6241	4	4	80.067	C1R	defense response;metabolic process;regulation of biological process;response to stimulus	extracellular	catalytic activity;metal ion binding;protein binding	11.8005	79.5051
P09871	Complement C1s subcomponent OS=Homo sapiens GN=C1S PE=1 SV=1 [MASS=76684]	10.0291	4	4	76.635	C1S	defense response;metabolic process;regulation of biological process;response to stimulus	extracellular	catalytic activity;metal ion binding;protein binding	17.8579	54.14
P06681	Complement C2 OS=Homo sapiens GN=C2 PE=1 SV=2	1.19681	1	1	83.214	C2	defense response;metabolic process;regulation of biological process;response to stimulus	extracellular	catalytic activity;metal ion binding	2.49473
P01024	Complement C3 OS=Homo sapiens GN=C3 PE=1 SV=2 [MASS=187147]	65.003	86	86	187.03	C3	coagulation;defense response;metabolic process;regulation of biological process;response to stimulus	extracellular;membrane	catalytic activity;enzyme regulator activity;protein binding	1032.08	6082.32
P0C0L4	Complement C4-A OS=Homo sapiens GN=C4A PE=1 SV=2 [MASS=192784]	31.4794	40	40	192.664	C4A	defense response;metabolic process;regulation of biological process;response to stimulus	extracellular;membrane	catalytic activity;enzyme regulator activity;protein binding	234.151	871.33
P0C0L5	Complement C4-B OS=Homo sapiens GN=C4B PE=1 SV=2 [MASS=192750]	33.7729	42	42	192.631	C4B	defense response;metabolic process;regulation of biological process;response to stimulus	extracellular;membrane	catalytic activity;enzyme regulator activity;protein binding	241.605	871.33
P01031	Complement C5 OS=Homo sapiens GN=C5 PE=1 SV=4	4.95227	6	6	188.186	C5	cellular component movement;defense response;metabolic process;regulation of biological process;response to stimulus	extracellular	enzyme regulator activity;protein binding	16.0999	68.2203
Q07021	Complement component 1 Q subcomponent-binding protein, mitochondrial OS=Homo sapiens GN=C1QBP PE=1 SV=1	26.9504	4	4	31.343	C1QBP	cell death;cell organization and biogenesis;coagulation;defense response;metabolic process;regulation of biological process;response to stimulus	cell surface;cytoplasm;cytosol;extracellular;membrane;mitochondrion;nucleus;organelle lumen	protein binding;RNA binding	47.666	430.259
P13671	Complement component C6 OS=Homo sapiens GN=C6 PE=1 SV=3	2.67666	1	1	104.718	C6	defense response;metabolic process;regulation of biological process;response to stimulus	extracellular	protein binding	3.56957
P10643	Complement component C7 OS=Homo sapiens GN=C7 PE=1 SV=2 [MASS=93518]	19.4543	11	11	93.457	C7	defense response;metabolic process;regulation of biological process;response to stimulus	extracellular	protein binding	44.8775	160.18
P02748	Complement component C9 OS=Homo sapiens GN=C9 PE=1 SV=2 [MASS=63173]	10.5546	5	5	63.133	C9	defense response;metabolic process;regulation of biological process;response to stimulus	cytoplasm;extracellular;membrane	protein binding	27.1097	161.983
P00751	Complement factor B OS=Homo sapiens GN=CFB PE=1 SV=2 [MASS=85532]	31.6754	18	18	85.479	CFB	defense response;metabolic process;regulation of biological process;response to stimulus	extracellular;membrane	catalytic activity;protein binding	113.242	677.2
P08603	Complement factor H OS=Homo sapiens GN=CFH PE=1 SV=4	29.7319	25	24	139.005	CFH	defense response;metabolic process;regulation of biological process;response to stimulus	extracellular	protein binding	175.293	691.532
Q03591	Complement factor H-related protein 1 OS=Homo sapiens GN=CFHR1 PE=1 SV=2 [MASS=37650]	10.6061	3	2	37.626	CFHR1	metabolic process;regulation of biological process;response to stimulus	extracellular		9.8216	73.0177
P36980	Complement factor H-related protein 2 OS=Homo sapiens GN=CFHR2 PE=1 SV=1 [MASS=30651]	8.88889	2	2	30.631	CFHR2		extracellular		4.9917	53.36
P05156	Complement factor I OS=Homo sapiens GN=CFI PE=1 SV=2	8.57633	4	4	65.707	CFI	defense response;metabolic process;regulation of biological process;response to stimulus;transport	extracellular;membrane	catalytic activity;metal ion binding;protein binding;receptor activity	9.90693	69.29
Q96FN4	Copine-2 OS=Homo sapiens GN=CPNE2 PE=1 SV=3	1.64234	1	1	61.151	CPNE2	response to stimulus	cytoplasm;membrane;nucleus	protein binding	6.3236	54.6849
O75131	Copine-3 OS=Homo sapiens GN=CPNE3 PE=1 SV=1	5.58659	3	3	60.092	CPNE3	metabolic process;regulation of biological process;response to stimulus;transport	cytoplasm;cytosol;membrane;nucleus	catalytic activity;protein binding;RNA binding;transporter activity	13.1892	76.1374
Q96A23	Copine-4 OS=Homo sapiens GN=CPNE4 PE=2 SV=1	1.6158	1	1	62.355	CPNE4	regulation of biological process		protein binding	6.3236	54.6849
Q9HCH3	Copine-5 OS=Homo sapiens GN=CPNE5 PE=1 SV=2 [MASS=65733]	1.51771	1	1	65.692	CPNE5	cell differentiation		protein binding	6.3236	54.6849
O95741	Copine-6 OS=Homo sapiens GN=CPNE6 PE=1 SV=3	1.6158	1	1	61.952	CPNE6	cell communication;cell differentiation;metabolic process;response to stimulus;transport	cytoplasm;endosome;membrane	metal ion binding;protein binding;transporter activity	6.3236	54.6849
Q9UBL6	Copine-7 OS=Homo sapiens GN=CPNE7 PE=1 SV=1 [MASS=70293]	1.4218	1	1	70.249	CPNE7	metabolic process;response to stimulus;transport	cytoplasm;membrane;nucleus	protein binding;transporter activity	6.3236	54.6849
Q86YQ8	Copine-8 OS=Homo sapiens GN=CPNE8 PE=1 SV=2	1.59574	1	1	63.068	CPNE8			protein binding	6.3236	54.6849
Q8IYJ1	Copine-9 OS=Homo sapiens GN=CPNE9 PE=1 SV=3	1.62749	1	1	61.825	CPNE9	cell differentiation		protein binding	6.3236	54.6849
O75367	Core histone macro-H2A.1 OS=Homo sapiens GN=H2AFY PE=1 SV=4	14.5161	3	3	39.592	H2AFY	cell organization and biogenesis;regulation of biological process	chromosome;nucleus	DNA binding;enzyme regulator activity;protein binding	24.6861	170.966
P31146	Coronin-1A OS=Homo sapiens GN=CORO1A PE=1 SV=4	21.692	7	7	50.994	CORO1A	cell organization and biogenesis;cellular component movement;defense response;regulation of biological process;response to stimulus;transport	cytoplasm;cytoskeleton;cytosol;endosome;membrane;nucleus	protein binding;RNA binding	34.5024	143.137
Q9BR76	Coronin-1B OS=Homo sapiens GN=CORO1B PE=1 SV=1	5.93047	1	1	54.2	CORO1B	cell organization and biogenesis;cellular component movement;regulation of biological process;response to stimulus	cytoplasm;cytoskeleton;cytosol;membrane	protein binding	7.6509
P08185	Corticosteroid-binding globulin OS=Homo sapiens GN=SERPINA6 PE=1 SV=1 [MASS=45141]	6.41975	2	2	45.112	SERPINA6	metabolic process;regulation of biological process;transport	extracellular	enzyme regulator activity	8.65609
P12277	Creatine kinase B-type OS=Homo sapiens GN=CKB PE=1 SV=1 [MASS=42644]	23.8845	5	5	42.617	CKB	cellular homeostasis;metabolic process	cytoplasm;cytosol;mitochondrion	catalytic activity;nucleotide binding;protein binding	21.2451	199.025
O15320	cTAGE family member 5 OS=Homo sapiens GN=CTAGE5 PE=1 SV=4 [MASS=90996]	3.48259	2	2	90.94	CTAGE5	cell organization and biogenesis;metabolic process;regulation of biological process;transport	cytoskeleton;membrane	enzyme regulator activity;protein binding	3.58755	47.51
Q9H2X3	C-type lectin domain family 4 member M OS=Homo sapiens GN=CLEC4M PE=1 SV=1	11.2782	1	1	45.322	CLEC4M	defense response;metabolic process;regulation of biological process;response to stimulus;transport	cytoplasm;extracellular;membrane	metal ion binding;protein binding;receptor activity;signal transducer activity	3.58242	45.43
Q9UBG0	C-type mannose receptor 2 OS=Homo sapiens GN=MRC2 PE=1 SV=2 [MASS=166673]	13.9959	14	14	166.568	MRC2	cell differentiation;metabolic process;transport	membrane	protein binding	79.686	572.819
Q86UP6	CUB and zona pellucida-like domain-containing protein 1 OS=Homo sapiens GN=CUZD1 PE=2 SV=1 [MASS=68153]	7.57825	3	3	68.11	CUZD1; FAM24B-CUZD1	cell division;cell proliferation;metabolic process	membrane		9.84487	67.68
Q86VP6	Cullin-associated NEDD8-dissociated protein 1 OS=Homo sapiens GN=CAND1 PE=1 SV=2	9.02439	8	8	136.289	CAND1	cell differentiation;cell organization and biogenesis;metabolic process;regulation of biological process	cytoplasm;Golgi;membrane;nucleus	protein binding	42.4585	218.044
P35520	Cystathionine beta-synthase OS=Homo sapiens GN=CBS PE=1 SV=2 [MASS=60586]	3.0853	1	1	60.548	CBS; LOC102724560; CBSL	cell communication;metabolic process;response to stimulus	cytoplasm;cytosol;nucleus	catalytic activity;metal ion binding;protein binding		40.28
P04080	Cystatin-B OS=Homo sapiens GN=CSTB PE=1 SV=2 [MASS=11140]	70.4082	4	4	11.133	CSTB	regulation of biological process;response to stimulus	cytoplasm;nucleus	enzyme regulator activity;protein binding;RNA binding	59.6611	266.48
P01034	Cystatin-C OS=Homo sapiens GN=CST3 PE=1 SV=1 [MASS=15799]	21.9178	2	2	15.789	CST3	cell death;cell organization and biogenesis;defense response;metabolic process;regulation of biological process;response to stimulus	endoplasmic reticulum;endosome;extracellular;membrane;vacuole	enzyme regulator activity;protein binding	5.09266
P21291	Cysteine and glycine-rich protein 1 OS=Homo sapiens GN=CSRP1 PE=1 SV=3 [MASS=20567]	45.5959	6	6	20.554	CSRP1		nucleus	metal ion binding;RNA binding	54.601	528.878
Q16527	Cysteine and glycine-rich protein 2 OS=Homo sapiens GN=CSRP2 PE=1 SV=3	6.73575	1	1	20.94	CSRP2	cell differentiation;development	nucleus	metal ion binding;protein binding	3.63859	56.54
P50238	Cysteine-rich protein 1 OS=Homo sapiens GN=CRIP1 PE=1 SV=3	36.3636	1	1	8.527	CRIP1	cell proliferation;regulation of biological process;response to stimulus	cytoplasm	DNA binding;metal ion binding	0
P52943	Cysteine-rich protein 2 OS=Homo sapiens GN=CRIP2 PE=1 SV=1	15.3846	1	1	22.478	CRIP2	regulation of biological process		metal ion binding	3.67048	43.19
Q6UXH1	Cysteine-rich with EGF-like domain protein 2 OS=Homo sapiens GN=CRELD2 PE=1 SV=1	10.1983	5	5	38.166	CRELD2		endoplasmic reticulum;extracellular;Golgi	metal ion binding;protein binding	14.2102	171.711
Q53TN4	Cytochrome b reductase 1 OS=Homo sapiens GN=CYBRD1 PE=1 SV=1 [MASS=31641]	3.4965	1	1	31.621	CYBRD1	cellular homeostasis;metabolic process;response to stimulus;transport	membrane	catalytic activity;metal ion binding;protein binding	6.20463
P04839	Cytochrome b-245 heavy chain OS=Homo sapiens GN=CYBB PE=1 SV=2 [MASS=65335]	11.2281	3	3	65.294	CYBB	cellular homeostasis;defense response;metabolic process;regulation of biological process;response to stimulus;transport	cytoplasm;membrane;mitochondrion	catalytic activity;metal ion binding;nucleotide binding;protein binding;transporter activity	5.2342	55.41
P00167	Cytochrome b5 OS=Homo sapiens GN=CYB5A PE=1 SV=2 [MASS=15330]	49.2537	6	6	15.321	CYB5A	metabolic process;response to stimulus;transport	cytoplasm;endoplasmic reticulum;membrane;mitochondrion	catalytic activity;metal ion binding;protein binding;transporter activity	189.314	1011.85
O43169	Cytochrome b5 type B OS=Homo sapiens GN=CYB5B PE=1 SV=2	50.6849	4	4	16.322	CYB5B	metabolic process;transport	membrane;mitochondrion	metal ion binding	27.2043	204.017
P31930	Cytochrome b-c1 complex subunit 1, mitochondrial OS=Homo sapiens GN=UQCRC1 PE=1 SV=3 [MASS=52645]	53.5417	21	21	52.612	UQCRC1	metabolic process;response to stimulus;transport	membrane;mitochondrion	catalytic activity;metal ion binding;protein binding;transporter activity	267.587	1986.43
P22695	Cytochrome b-c1 complex subunit 2, mitochondrial OS=Homo sapiens GN=UQCRC2 PE=1 SV=3 [MASS=48443]	43.7086	15	15	48.413	UQCRC2	metabolic process;transport	membrane;mitochondrion	catalytic activity;metal ion binding;protein binding	264.977	2043.97
P07919	Cytochrome b-c1 complex subunit 6, mitochondrial OS=Homo sapiens GN=UQCRH PE=1 SV=2 [MASS=10739]	29.6703	2	2	10.732	UQCRH	metabolic process;transport	membrane;mitochondrion	catalytic activity;protein binding;transporter activity	36.0101
P14927	Cytochrome b-c1 complex subunit 7 OS=Homo sapiens GN=UQCRB PE=1 SV=2	59.4595	7	7	13.522	UQCRB	cell organization and biogenesis;metabolic process;transport	membrane;mitochondrion	catalytic activity;protein binding;transporter activity	125.437	412.786
O14949	Cytochrome b-c1 complex subunit 8 OS=Homo sapiens GN=UQCRQ PE=1 SV=4 [MASS=9906]	26.8293	2	2	9.9	UQCRQ	metabolic process;transport	membrane;mitochondrion	catalytic activity;transporter activity	11.9646	189.881
P47985	Cytochrome b-c1 complex subunit Rieske, mitochondrial OS=Homo sapiens GN=UQCRFS1 PE=1 SV=2 [MASS=29668]	11.3139	2	2	29.649	UQCRFS1	metabolic process;response to stimulus;transport	membrane;mitochondrion	catalytic activity;metal ion binding;protein binding;transporter activity	21.5356	99.8827
P99999	Cytochrome c OS=Homo sapiens GN=CYCS PE=1 SV=2	41.9048	4	4	11.741	CYCS	cell death;cell organization and biogenesis;metabolic process;regulation of biological process;response to stimulus;transport	cytosol;membrane;mitochondrion;nucleus	catalytic activity;metal ion binding;protein binding	56.5189	598.932
Q9Y2R0	Cytochrome c oxidase assembly factor 3 homolog, mitochondrial OS=Homo sapiens GN=COA3 PE=1 SV=1	8.49057	1	1	11.724	COA3	cell organization and biogenesis;regulation of biological process	membrane;mitochondrion	protein binding	9.17421	74.3656
Q14061	Cytochrome c oxidase copper chaperone OS=Homo sapiens GN=COX17 PE=1 SV=2 [MASS=6915]	25.3968	1	1	6.91	COX17	metabolic process;transport	cytoplasm;mitochondrion	metal ion binding;protein binding		195.07
P00403	Cytochrome c oxidase subunit 2 OS=Homo sapiens GN=MT-CO2 PE=1 SV=1	23.348	5	5	25.548	COX2	metabolic process;response to stimulus;transport	membrane;mitochondrion	catalytic activity;metal ion binding;protein binding;transporter activity	78.8086	437.637
P00414	Cytochrome c oxidase subunit 3 OS=Homo sapiens GN=MT-CO3 PE=1 SV=2 [MASS=29951]	5.36398	1	1	29.931	COX3	cell organization and biogenesis;metabolic process;transport	membrane;mitochondrion	catalytic activity;protein binding;transporter activity	4.14555
P13073	Cytochrome c oxidase subunit 4 isoform 1, mitochondrial OS=Homo sapiens GN=COX4I1 PE=1 SV=1	41.4201	10	10	19.564	COX4I1	metabolic process;response to stimulus;transport	membrane;mitochondrion;nucleus	catalytic activity;protein binding;transporter activity	81.3102	302.287
P20674	Cytochrome c oxidase subunit 5A, mitochondrial OS=Homo sapiens GN=COX5A PE=1 SV=2	33.3333	6	6	16.752	COX5A	metabolic process;transport	membrane;mitochondrion	catalytic activity;metal ion binding;protein binding;transporter activity	172.013	598.861
P10606	Cytochrome c oxidase subunit 5B, mitochondrial OS=Homo sapiens GN=COX5B PE=1 SV=2	39.5349	7	7	13.687	COX5B	metabolic process;transport	membrane;mitochondrion	catalytic activity;metal ion binding;protein binding;transporter activity	108.754	320.012
P12074	Cytochrome c oxidase subunit 6A1, mitochondrial OS=Homo sapiens GN=COX6A1 PE=1 SV=4	43.1193	2	2	12.147	COX6A1	metabolic process;transport	membrane;mitochondrion	catalytic activity;transporter activity	25.7161	40.84
P14854	Cytochrome c oxidase subunit 6B1 OS=Homo sapiens GN=COX6B1 PE=1 SV=2	67.4419	7	7	10.186	COX6B1	metabolic process;transport	membrane;mitochondrion	catalytic activity;transporter activity	95.7949	740.298
P09669	Cytochrome c oxidase subunit 6C OS=Homo sapiens GN=COX6C PE=1 SV=2	38.6667	6	6	8.776	COX6C	metabolic process;transport	membrane;mitochondrion	catalytic activity;transporter activity	55.8136	348.855
P14406	Cytochrome c oxidase subunit 7A2, mitochondrial OS=Homo sapiens GN=COX7A2 PE=1 SV=1	27.7108	2	2	9.39	COX7A2	transport	membrane;mitochondrion	catalytic activity;transporter activity	30.6858	357.88
O14548	Cytochrome c oxidase subunit 7A-related protein, mitochondrial OS=Homo sapiens GN=COX7A2L PE=1 SV=2	40.3509	2	2	12.607	COX7A2L	metabolic process;transport	membrane;mitochondrion	catalytic activity;transporter activity	8.79741	104.222
O00483	Cytochrome c oxidase subunit NDUFA4 OS=Homo sapiens GN=NDUFA4 PE=1 SV=1	37.037	3	3	9.364	NDUFA4	metabolic process;transport	membrane;mitochondrion	catalytic activity;protein binding;transporter activity	21.5756	89.275
P08574	Cytochrome c1, heme protein, mitochondrial OS=Homo sapiens GN=CYC1 PE=1 SV=3 [MASS=35422]	28.9231	6	6	35.399	CYC1	metabolic process;response to stimulus;transport	membrane;mitochondrion;nucleus	metal ion binding	51.3101	253.972
Q6UW02	Cytochrome P450 20A1 OS=Homo sapiens GN=CYP20A1 PE=2 SV=1	3.0303	1	1	52.399	CYP20A1	metabolic process	membrane	catalytic activity;metal ion binding	3.11358	76.17
Q8WWM9	Cytoglobin OS=Homo sapiens GN=CYGB PE=1 SV=1	14.2105	1	1	21.391	CYGB	metabolic process;regulation of biological process;response to stimulus;transport	cytoplasm;cytosol	antioxidant activity;catalytic activity;metal ion binding;protein binding;transporter activity	6.3646	40.01
P21399	Cytoplasmic aconitate hydratase OS=Homo sapiens GN=ACO1 PE=1 SV=3	13.8358	9	9	98.337	ACO1	cellular homeostasis;metabolic process;regulation of biological process;response to stimulus;transport	cytoplasm;cytosol;endoplasmic reticulum;Golgi;mitochondrion	catalytic activity;metal ion binding;protein binding;RNA binding	35.1167
Q14204	Cytoplasmic dynein 1 heavy chain 1 OS=Homo sapiens GN=DYNC1H1 PE=1 SV=5	3.61601	12	12	532.072	DYNC1H1	cell organization and biogenesis;cellular component movement;metabolic process;transport	cytoplasm;cytoskeleton;cytosol;membrane	catalytic activity;motor activity;nucleotide binding;protein binding;RNA binding	33.9556	72.8172
Q13409	Cytoplasmic dynein 1 intermediate chain 2 OS=Homo sapiens GN=DYNC1I2 PE=1 SV=3 [MASS=71456]	5.48589	2	2	71.412	DYNC1I2	cell organization and biogenesis;cellular component movement;metabolic process;transport	cytoplasm;cytoskeleton;cytosol	catalytic activity;motor activity;protein binding	13.0598	229.263
O43237	Cytoplasmic dynein 1 light intermediate chain 2 OS=Homo sapiens GN=DYNC1LI2 PE=1 SV=1	3.65854	1	1	54.066	DYNC1LI2	cell organization and biogenesis;cellular component movement;metabolic process;transport	cytoplasm;cytoskeleton;cytosol;membrane	catalytic activity;motor activity;nucleotide binding	3.08193	45.75
Q07065	Cytoskeleton-associated protein 4 OS=Homo sapiens GN=CKAP4 PE=1 SV=2 [MASS=66022]	54.8173	27	27	65.983	CKAP4	metabolic process	cytoplasm;cytoskeleton;endoplasmic reticulum;membrane	RNA binding	294.982	1827.43
P28838	Cytosol aminopeptidase OS=Homo sapiens GN=LAP3 PE=1 SV=3	45.6647	18	18	56.131	LAP3	metabolic process	cytoplasm;mitochondrion;nucleus	catalytic activity;metal ion binding	95.3967	507.095
O75891	Cytosolic 10-formyltetrahydrofolate dehydrogenase OS=Homo sapiens GN=ALDH1L1 PE=1 SV=2 [MASS=98829]	6.09756	5	0	98.767	ALDH1L1	metabolic process	cytoplasm;cytosol;mitochondrion	catalytic activity	56.7139	366.241
Q8NFI3	Cytosolic endo-beta-N-acetylglucosaminidase OS=Homo sapiens GN=ENGASE PE=1 SV=1 [MASS=83986]	1.88425	1	1	83.933	ENGASE	metabolic process	cytoplasm;cytosol	catalytic activity	5.77879
Q96KP4	Cytosolic non-specific dipeptidase OS=Homo sapiens GN=CNDP2 PE=1 SV=2 [MASS=52878]	60	20	20	52.845	CNDP2	metabolic process	cytoplasm;cytosol	catalytic activity;metal ion binding	89.2376	333.25
O43175	D-3-phosphoglycerate dehydrogenase OS=Homo sapiens GN=PHGDH PE=1 SV=4 [MASS=56650]	33.2083	16	16	56.614	PHGDH	cell differentiation;cell organization and biogenesis;metabolic process;regulation of biological process	cytosol	catalytic activity;nucleotide binding	188.255	1611.3
Q96EP5	DAZ-associated protein 1 OS=Homo sapiens GN=DAZAP1 PE=1 SV=1 [MASS=43383]	14.2506	3	3	43.356	DAZAP1	cell differentiation;cell proliferation;development;regulation of biological process	cytoplasm;nucleus	nucleotide binding;RNA binding	4.84403	62.28
P30046	D-dopachrome decarboxylase OS=Homo sapiens GN=DDT PE=1 SV=3 [MASS=12712]	49.1525	5	5	12.704	DDT	metabolic process	cytoplasm	catalytic activity	41.4036	826.056
A6NHG4	D-dopachrome decarboxylase-like protein OS=Homo sapiens GN=DDTL PE=2 SV=1	35.0746	4	4	14.186	DDTL	metabolic process	cytoplasm	catalytic activity	35.7415	736.963
Q96HY6	DDRGK domain-containing protein 1 OS=Homo sapiens GN=DDRGK1 PE=1 SV=2	24.2038	5	5	35.589	DDRGK1	regulation of biological process;response to stimulus	endoplasmic reticulum;membrane	protein binding	49.109	331.081
P07585	Decorin OS=Homo sapiens GN=DCN PE=1 SV=1	20.0557	5	5	39.722	DCN	cell organization and biogenesis;metabolic process;regulation of biological process;response to stimulus	cytoplasm;extracellular;organelle lumen	enzyme regulator activity;protein binding;RNA binding	29.0722	162.4
Q96LJ7	Dehydrogenase/reductase SDR family member 1 OS=Homo sapiens GN=DHRS1 PE=1 SV=1 [MASS=33909]	4.47284	1	1	33.887	DHRS1	metabolic process	endoplasmic reticulum;membrane;mitochondrion	catalytic activity;protein binding	3.1898	50.8
Q13268	Dehydrogenase/reductase SDR family member 2, mitochondrial OS=Homo sapiens GN=DHRS2 PE=1 SV=4	3.57143	1	1	29.908	DHRS2	cell differentiation;metabolic process;regulation of biological process;response to stimulus	cytoplasm;mitochondrion;nucleus;organelle lumen	catalytic activity;protein binding	2.70332	40.16
Q9Y394	Dehydrogenase/reductase SDR family member 7 OS=Homo sapiens GN=DHRS7 PE=1 SV=1	19.174	5	5	38.274	DHRS7	metabolic process	membrane	catalytic activity	25.2567	109.343
Q13011	Delta(3,5)-Delta(2,4)-dienoyl-CoA isomerase, mitochondrial OS=Homo sapiens GN=ECH1 PE=1 SV=2	38.7195	11	11	35.793	ECH1	metabolic process	membrane;mitochondrion	catalytic activity;protein binding	123.128	632.385
P30038	Delta-1-pyrroline-5-carboxylate dehydrogenase, mitochondrial OS=Homo sapiens GN=ALDH4A1 PE=1 SV=3 [MASS=61719]	15.2753	8	8	61.681	ALDH4A1	metabolic process	mitochondrion;organelle lumen	catalytic activity;protein binding	18.0343	133.911
P54886	Delta-1-pyrroline-5-carboxylate synthase OS=Homo sapiens GN=ALDH18A1 PE=1 SV=2	17.8616	10	10	87.248	ALDH18A1	cell organization and biogenesis;metabolic process	cytoplasm;membrane;mitochondrion	catalytic activity;nucleotide binding;protein binding;RNA binding	40.533	106.503
P13716	Delta-aminolevulinic acid dehydratase OS=Homo sapiens GN=ALAD PE=1 SV=1	18.7879	4	4	36.271	ALAD	cell organization and biogenesis;metabolic process;response to stimulus	cytosol;nucleus	catalytic activity;metal ion binding;protein binding	13.9991
Q08495	Dematin OS=Homo sapiens GN=DMTN PE=1 SV=3 [MASS=45514]	2.22222	1	1	45.486	DMTN; EPB49	cell organization and biogenesis;regulation of biological process;response to stimulus;transport	cytoplasm;cytoskeleton;cytosol;membrane	protein binding	0
Q9Y3Z3	Deoxynucleoside triphosphate triphosphohydrolase SAMHD1 OS=Homo sapiens GN=SAMHD1 PE=1 SV=2	20.607	10	10	72.155	SAMHD1	cell organization and biogenesis;defense response;metabolic process;regulation of biological process;response to stimulus	membrane;nucleus	catalytic activity;metal ion binding;nucleotide binding;protein binding;RNA binding	33.0287	100.891
Q9GZP9	Derlin-2 OS=Homo sapiens GN=DERL2 PE=1 SV=1 [MASS=27567]	12.5523	1	1	27.549	DERL2	metabolic process;regulation of biological process;response to stimulus;transport	endoplasmic reticulum;endosome;membrane	protein binding	3.2092
Q07507	Dermatopontin OS=Homo sapiens GN=DPT PE=1 SV=2 [MASS=24005]	13.9303	2	2	23.989	DPT	cell organization and biogenesis;regulation of biological process	extracellular		5.01643	47.14
P17661	Desmin OS=Homo sapiens GN=DES PE=1 SV=3 [MASS=53535]	10.8511	8	2	53.503	DES	cell organization and biogenesis;cellular component movement;regulation of biological process	cytoplasm;cytoskeleton;cytosol;membrane	protein binding;structural molecule activity	359.939	1839.79
Q14126	Desmoglein-2 OS=Homo sapiens GN=DSG2 PE=1 SV=2	5.72451	4	4	122.218	DSG2	cell death;cell organization and biogenesis;regulation of biological process;response to stimulus	cell surface;membrane	metal ion binding;protein binding	9.35891
P15924	Desmoplakin OS=Homo sapiens GN=DSP PE=1 SV=3	3.0303	6	6	331.569	DSP	cell death;cell differentiation;cell organization and biogenesis;metabolic process;regulation of biological process;response to stimulus	cytoplasm;cytoskeleton;membrane;nucleus	catalytic activity;motor activity;protein binding;RNA binding;structural molecule activity	22.9589	110.912
P60981	Destrin OS=Homo sapiens GN=DSTN PE=1 SV=3 [MASS=18506]	24.8485	5	5	18.493	DSTN	cell organization and biogenesis;regulation of biological process	cytoplasm;cytoskeleton	protein binding	51.6234	357.134
Q9Y295	Developmentally-regulated GTP-binding protein 1 OS=Homo sapiens GN=DRG1 PE=1 SV=1 [MASS=40542]	18.5286	5	5	40.517	DRG1	development;metabolic process;transport	cytoplasm;membrane	nucleotide binding;protein binding;transporter activity	9.24645	59.09
Q9NR28	Diablo homolog, mitochondrial OS=Homo sapiens GN=DIABLO PE=1 SV=1 [MASS=27131]	11.2971	2	2	27.114	DIABLO	cell death;metabolic process;regulation of biological process;response to stimulus	cytoplasm;cytosol;mitochondrion	protein binding	5.34635
P09622	Dihydrolipoyl dehydrogenase, mitochondrial OS=Homo sapiens GN=DLD PE=1 SV=2 [MASS=54177]	35.3635	13	13	54.143	DLD	cellular homeostasis;metabolic process;regulation of biological process	mitochondrion;organelle lumen	catalytic activity;nucleotide binding	151.255	312.472
P10515	Dihydrolipoyllysine-residue acetyltransferase component of pyruvate dehydrogenase complex, mitochondrial OS=Homo sapiens GN=DLAT PE=1 SV=3 [MASS=68996]	6.18238	3	3	68.953	DLAT	metabolic process;regulation of biological process	mitochondrion;organelle lumen	catalytic activity;protein binding	20.8342	178.203
P36957	Dihydrolipoyllysine-residue succinyltransferase component of 2-oxoglutarate dehydrogenase complex, mitochondrial OS=Homo sapiens GN=DLST PE=1 SV=4	18.7638	7	7	48.724	DLST	metabolic process	membrane;mitochondrion;nucleus;organelle lumen	catalytic activity;protein binding	44.8079	282.151
Q02127	Dihydroorotate dehydrogenase (quinone), mitochondrial OS=Homo sapiens GN=DHODH PE=1 SV=3	4.55696	1	1	42.841	DHODH	metabolic process;regulation of biological process;response to stimulus;transport	cytoplasm;membrane;mitochondrion	catalytic activity;nucleotide binding	7.00794	90.55
P09417	Dihydropteridine reductase OS=Homo sapiens GN=QDPR PE=1 SV=2 [MASS=25789]	6.55738	1	1	25.773	QDPR	metabolic process;response to stimulus	cytoplasm;cytosol;mitochondrion	catalytic activity;nucleotide binding;protein binding	2.4556
Q14117	Dihydropyrimidinase OS=Homo sapiens GN=DPYS PE=1 SV=1 [MASS=56629]	1.34875	1	1	56.594	DPYS	cell organization and biogenesis;metabolic process	cytoplasm;cytosol	catalytic activity;metal ion binding;protein binding	0
Q14194	Dihydropyrimidinase-related protein 1 OS=Homo sapiens GN=CRMP1 PE=1 SV=1	6.29371	3	0	62.145	CRMP1	cell organization and biogenesis;cellular component movement;metabolic process;regulation of biological process	cytoplasm;cytoskeleton;cytosol	catalytic activity;protein binding	13.8637	59.3
Q16555	Dihydropyrimidinase-related protein 2 OS=Homo sapiens GN=DPYSL2 PE=1 SV=1	52.972	20	17	62.255	DPYSL2	cell differentiation;cell organization and biogenesis;cellular component movement;development;metabolic process;regulation of biological process;response to stimulus;transport	cytoplasm;cytoskeleton;cytosol;membrane;mitochondrion	catalytic activity;protein binding	137.175	813.531
Q14195	Dihydropyrimidinase-related protein 3 OS=Homo sapiens GN=DPYSL3 PE=1 SV=1	44.2105	16	13	61.924	DPYSL3	cell organization and biogenesis;cellular component movement;metabolic process;regulation of biological process;response to stimulus	cytoplasm;cytosol	catalytic activity;protein binding	87.5429	270.183
P16444	Dipeptidase 1 OS=Homo sapiens GN=DPEP1 PE=1 SV=3 [MASS=45674]	32.8467	11	11	45.645	DPEP1	metabolic process;regulation of biological process;response to stimulus	membrane	catalytic activity;enzyme regulator activity;metal ion binding;protein binding	112.748	863.819
P53634	Dipeptidyl peptidase 1 OS=Homo sapiens GN=CTSC PE=1 SV=2 [MASS=51854]	7.77538	2	2	51.82	CTSC	cell death;cell organization and biogenesis;metabolic process;regulation of biological process;response to stimulus;transport	endoplasmic reticulum;Golgi;membrane;organelle lumen;vacuole	catalytic activity;enzyme regulator activity;protein binding	10.765	45.54
Q9UHL4	Dipeptidyl peptidase 2 OS=Homo sapiens GN=DPP7 PE=1 SV=3 [MASS=54341]	7.11382	3	3	54.307	DPP7	metabolic process	cytosol;extracellular;Golgi;vacuole	catalytic activity	14.2834	40.31
Q92796	Disks large homolog 3 OS=Homo sapiens GN=DLG3 PE=1 SV=2	1.95838	1	1	90.258	DLG3	cell communication;cell organization and biogenesis;cellular component movement;metabolic process;regulation of biological process;transport	cytoplasm;membrane	catalytic activity;protein binding;transporter activity	3.61942
Q16531	DNA damage-binding protein 1 OS=Homo sapiens GN=DDB1 PE=1 SV=1	2.10526	1	1	126.887	DDB1	cell organization and biogenesis;metabolic process;regulation of biological process;response to stimulus	cytoplasm;nucleus	DNA binding;protein binding	3.20322
P78527	DNA-dependent protein kinase catalytic subunit OS=Homo sapiens GN=PRKDC PE=1 SV=3	0.65407	2	2	468.788	PRKDC	cell death;cell differentiation;cell organization and biogenesis;cell proliferation;defense response;metabolic process;regulation of biological process;response to stimulus	cytosol;membrane;nucleus	catalytic activity;DNA binding;nucleotide binding;protein binding;RNA binding	7.40381	42.36
Q9UBS4	DnaJ homolog subfamily B member 11 OS=Homo sapiens GN=DNAJB11 PE=1 SV=1 [MASS=40514]	25.1397	7	7	40.489	DNAJB11	metabolic process;regulation of biological process;response to stimulus	cytoplasm;endoplasmic reticulum;membrane;nucleus;organelle lumen	protein binding	70.8653	534.557
Q9NVH1	DnaJ homolog subfamily C member 11 OS=Homo sapiens GN=DNAJC11 PE=1 SV=2 [MASS=63278]	2.68336	1	1	63.239	DNAJC11		membrane;mitochondrion	protein binding	4.39692	48.61
Q13217	DnaJ homolog subfamily C member 3 OS=Homo sapiens GN=DNAJC3 PE=1 SV=1	36.9048	14	14	57.544	DNAJC3	defense response;metabolic process;regulation of biological process;response to stimulus	cytoplasm;cytosol;endoplasmic reticulum;membrane;organelle lumen	enzyme regulator activity;protein binding	78.14	410.577
Q9H3Z4	DnaJ homolog subfamily C member 5 OS=Homo sapiens GN=DNAJC5 PE=1 SV=1	8.58586	1	1	22.134	DNAJC5	cell communication;regulation of biological process;transport	cytosol;membrane;mitochondrion	protein binding	4.98917
O60762	Dolichol-phosphate mannosyltransferase subunit 1 OS=Homo sapiens GN=DPM1 PE=1 SV=1	19.6154	4	4	29.616	DPM1	metabolic process	endoplasmic reticulum;membrane;nucleus	catalytic activity;protein binding	12.7872	40.52
Q9P2X0	Dolichol-phosphate mannosyltransferase subunit 3 OS=Homo sapiens GN=DPM3 PE=1 SV=2	23.913	2	2	10.087	DPM3	metabolic process;regulation of biological process	endoplasmic reticulum;membrane	catalytic activity;protein binding	14.3706	114.114
P39656	Dolichyl-diphosphooligosaccharide--protein glycosyltransferase 48 kDa subunit OS=Homo sapiens GN=DDOST PE=1 SV=4	45.614	13	13	50.769	DDOST	cell organization and biogenesis;defense response;metabolic process;response to stimulus;transport	endoplasmic reticulum;membrane	catalytic activity;protein binding	167.867	1531.25
P04843	Dolichyl-diphosphooligosaccharide--protein glycosyltransferase subunit 1 OS=Homo sapiens GN=RPN1 PE=1 SV=1 [MASS=68569]	56.3427	28	28	68.527	RPN1	cell organization and biogenesis;metabolic process;transport	endoplasmic reticulum;membrane	catalytic activity;protein binding;RNA binding	472.134	2174.7
P04844	Dolichyl-diphosphooligosaccharide--protein glycosyltransferase subunit 2 OS=Homo sapiens GN=RPN2 PE=1 SV=3	47.2266	22	22	69.241	RPN2	cell organization and biogenesis;metabolic process;response to stimulus;transport	endoplasmic reticulum;membrane;nucleus	catalytic activity;protein binding	226.985	1065.51
P61803	Dolichyl-diphosphooligosaccharide--protein glycosyltransferase subunit DAD1 OS=Homo sapiens GN=DAD1 PE=1 SV=3	19.469	2	2	12.489	DAD1	cell death;metabolic process;regulation of biological process;response to stimulus	endoplasmic reticulum;membrane	catalytic activity	16.6397	53.57
P46977	Dolichyl-diphosphooligosaccharide--protein glycosyltransferase subunit STT3A OS=Homo sapiens GN=STT3A PE=1 SV=2	14.7518	10	9	80.477	STT3A	metabolic process	endoplasmic reticulum;membrane	catalytic activity;protein binding	73.0977	262.501
Q8TCJ2	Dolichyl-diphosphooligosaccharide--protein glycosyltransferase subunit STT3B OS=Homo sapiens GN=STT3B PE=1 SV=1 [MASS=93674]	6.53753	5	4	93.614	STT3B	metabolic process;response to stimulus	endoplasmic reticulum;membrane	catalytic activity	22.9136	68.2471
Q9Y673	Dolichyl-phosphate beta-glucosyltransferase OS=Homo sapiens GN=ALG5 PE=1 SV=1 [MASS=36946]	30.5556	8	8	36.922	ALG5	metabolic process	endoplasmic reticulum;membrane	catalytic activity	40.157	136.534
Q16643	Drebrin OS=Homo sapiens GN=DBN1 PE=1 SV=4 [MASS=71429]	5.08475	2	2	71.385	DBN1	cell communication;cell differentiation;cell organization and biogenesis;cell proliferation;development;regulation of biological process	cytoplasm;cytoskeleton;membrane	protein binding	7.1812	88.7361
Q9UJU6	Drebrin-like protein OS=Homo sapiens GN=DBNL PE=1 SV=1	9.76744	3	3	48.178	DBNL	cell death;cell organization and biogenesis;regulation of biological process;response to stimulus;transport	cytoplasm;cytoskeleton;cytosol;endosome;Golgi;membrane	enzyme regulator activity;protein binding	10.6172	100.445
Q14203	Dynactin subunit 1 OS=Homo sapiens GN=DCTN1 PE=1 SV=3 [MASS=141694]	1.01721	1	1	141.607	DCTN1	cell organization and biogenesis;cellular component movement;metabolic process;regulation of biological process;response to stimulus;transport	chromosome;cytoplasm;cytoskeleton;cytosol;membrane	catalytic activity;motor activity;protein binding	1.75743
Q13561	Dynactin subunit 2 OS=Homo sapiens GN=DCTN2 PE=1 SV=4 [MASS=44231]	22.4439	6	6	44.204	DCTN2	cell organization and biogenesis;cell proliferation;metabolic process;transport	chromosome;cytoplasm;cytoskeleton;cytosol;membrane	catalytic activity;motor activity;protein binding	48.9432	339.648
P50570	Dynamin-2 OS=Homo sapiens GN=DNM2 PE=1 SV=2	2.52874	2	2	98.003	DNM2	cell organization and biogenesis;metabolic process;regulation of biological process;response to stimulus;transport	cytoplasm;cytoskeleton;cytosol;endosome;Golgi;membrane;nucleus	catalytic activity;nucleotide binding;protein binding	4.89195	49.16
P63167	Dynein light chain 1, cytoplasmic OS=Homo sapiens GN=DYNLL1 PE=1 SV=1 [MASS=10366]	21.3483	2	2	10.359	DYNLL1	cell communication;cell death;cell organization and biogenesis;cellular component movement;metabolic process;regulation of biological process;response to stimulus;transport	chromosome;cytoplasm;cytoskeleton;cytosol;membrane;mitochondrion;nucleus	catalytic activity;enzyme regulator activity;motor activity;protein binding	8.3631	43.48
Q96FJ2	Dynein light chain 2, cytoplasmic OS=Homo sapiens GN=DYNLL2 PE=1 SV=1 [MASS=10350]	12.3596	1	1	10.343	DYNLL2	cell communication;cell death;cell organization and biogenesis;metabolic process;regulation of biological process;response to stimulus;transport	cytoplasm;cytoskeleton;cytosol;membrane;mitochondrion;nucleus	catalytic activity;motor activity;protein binding	4.78069	43.48
Q9NP97	Dynein light chain roadblock-type 1 OS=Homo sapiens GN=DYNLRB1 PE=1 SV=3 [MASS=10922]	34.375	2	2	10.915	DYNLRB1	cell organization and biogenesis;cellular component movement;metabolic process;response to stimulus;transport	cytoplasm;cytoskeleton;membrane	catalytic activity;motor activity;protein binding	2.27421
Q8TF09	Dynein light chain roadblock-type 2 OS=Homo sapiens GN=DYNLRB2 PE=1 SV=1	12.5	1	1	10.848	DYNLRB2	cell organization and biogenesis;cellular component movement;metabolic process;transport	cytoplasm;cytoskeleton	catalytic activity;motor activity	2.27421
P11532	Dystrophin OS=Homo sapiens GN=DMD PE=1 SV=3	0.46133	2	2	426.484	DMD	cell organization and biogenesis;cellular component movement;cellular homeostasis;metabolic process;regulation of biological process;response to stimulus;transport	cell surface;cytoplasm;cytoskeleton;cytosol;membrane;nucleus	metal ion binding;protein binding;structural molecule activity	2.36183
Q13474	Dystrophin-related protein 2 OS=Homo sapiens GN=DRP2 PE=2 SV=2 [MASS=107961]	0.940439	1	1	107.894	DRP2	cell organization and biogenesis	membrane	metal ion binding;protein binding	2.36183
Q14258	E3 ubiquitin/ISG15 ligase TRIM25 OS=Homo sapiens GN=TRIM25 PE=1 SV=2	1.90476	1	1	70.928	TRIM25	defense response;metabolic process;regulation of biological process;response to stimulus	cytoplasm;cytosol	catalytic activity;metal ion binding;motor activity;protein binding;RNA binding	1.79338
Q86TM6	E3 ubiquitin-protein ligase synoviolin OS=Homo sapiens GN=SYVN1 PE=1 SV=2	3.24149	3	3	67.64	SYVN1	metabolic process;regulation of biological process;response to stimulus;transport	endoplasmic reticulum;membrane	catalytic activity;metal ion binding;protein binding	9.17489	65.22
P36406	E3 ubiquitin-protein ligase TRIM23 OS=Homo sapiens GN=TRIM23 PE=1 SV=1	1.74216	1	1	64.025	TRIM23	metabolic process;regulation of biological process;response to stimulus;transport	cytoplasm;Golgi;membrane;nucleus;vacuole	catalytic activity;enzyme regulator activity;metal ion binding;nucleotide binding;protein binding;signal transducer activity	7.62435	125.842
O94874	E3 UFM1-protein ligase 1 OS=Homo sapiens GN=UFL1 PE=1 SV=2 [MASS=89595]	17.5063	11	11	89.54	UFL1	cell differentiation;metabolic process;regulation of biological process;response to stimulus	cytoplasm;cytosol;endoplasmic reticulum;membrane;nucleus	catalytic activity;protein binding	45.143	250.093
Q9HC35	Echinoderm microtubule-associated protein-like 4 OS=Homo sapiens GN=EML4 PE=1 SV=3	4.68909	3	3	108.848	EML4	cell organization and biogenesis	cytoplasm;cytoskeleton;membrane	protein binding	6.85302
P49961	Ectonucleoside triphosphate diphosphohydrolase 1 OS=Homo sapiens GN=ENTPD1 PE=1 SV=1 [MASS=57964]	16.2745	6	6	57.927	ENTPD1	coagulation;metabolic process	membrane	catalytic activity;nucleotide binding;protein binding	12.4277	92.6427
P22413	Ectonucleotide pyrophosphatase/phosphodiesterase family member 1 OS=Homo sapiens GN=ENPP1 PE=1 SV=2 [MASS=104924]	8.75676	7	7	104.857	ENPP1	cellular homeostasis;metabolic process;regulation of biological process;response to stimulus;transport	cell surface;extracellular;membrane	catalytic activity;metal ion binding;nucleotide binding;protein binding;receptor activity	11.8387	42.58
Q9BUP0	EF-hand domain-containing protein D1 OS=Homo sapiens GN=EFHD1 PE=1 SV=1 [MASS=26928]	4.1841	1	1	26.911	EFHD1	cell organization and biogenesis	membrane;mitochondrion	metal ion binding	3.92611
Q96C19	EF-hand domain-containing protein D2 OS=Homo sapiens GN=EFHD2 PE=1 SV=1	16.25	4	4	26.68	EFHD2		membrane	metal ion binding	13.3287
Q12805	EGF-containing fibulin-like extracellular matrix protein 1 OS=Homo sapiens GN=EFEMP1 PE=1 SV=2	22.3124	6	6	54.604	EFEMP1	cell organization and biogenesis;metabolic process;regulation of biological process;response to stimulus	cell surface;cytoplasm;extracellular;membrane	catalytic activity;metal ion binding;protein binding;receptor activity;signal transducer activity	24.8587	117.823
Q9NZN4	EH domain-containing protein 2 OS=Homo sapiens GN=EHD2 PE=1 SV=2	39.5948	15	15	61.123	EHD2	cell organization and biogenesis;coagulation;metabolic process;regulation of biological process;transport	cytoplasm;cytosol;endosome;membrane;nucleus	catalytic activity;metal ion binding;nucleotide binding;protein binding	61.1482	242.254
Q9NZN3	EH domain-containing protein 3 OS=Homo sapiens GN=EHD3 PE=1 SV=2	3.73832	2	0	60.849	EHD3	cell organization and biogenesis;coagulation;metabolic process;regulation of biological process;transport	cytoplasm;cytosol;endosome;membrane;nucleus	metal ion binding;nucleotide binding;protein binding	4.2335	46.22
Q9H223	EH domain-containing protein 4 OS=Homo sapiens GN=EHD4 PE=1 SV=1 [MASS=61175]	4.80591	2	2	61.137	EHD4	cell organization and biogenesis;regulation of biological process;response to stimulus;transport	endoplasmic reticulum;endosome;membrane;nucleus	metal ion binding;nucleotide binding;protein binding	9.44012	86.4441
Q15717	ELAV-like protein 1 OS=Homo sapiens GN=ELAVL1 PE=1 SV=2	8.89571	2	2	36.069	ELAVL1	development;metabolic process;regulation of biological process	cytoplasm;cytosol;membrane;nucleus	nucleotide binding;protein binding;RNA binding	7.8311	84.0747
Q9Y6R1	Electrogenic sodium bicarbonate cotransporter 1 OS=Homo sapiens GN=SLC4A4 PE=1 SV=1	7.41427	6	6	121.383	SLC4A4	cellular homeostasis;transport	membrane	protein binding;transporter activity	12.0092	171.694
P13804	Electron transfer flavoprotein subunit alpha, mitochondrial OS=Homo sapiens GN=ETFA PE=1 SV=1	50.1502	12	12	35.058	ETFA	metabolic process;transport	mitochondrion;organelle lumen	catalytic activity;nucleotide binding	157.683	1427.61
P38117	Electron transfer flavoprotein subunit beta OS=Homo sapiens GN=ETFB PE=1 SV=3 [MASS=27843]	56.8627	12	12	27.826	ETFB	metabolic process;transport	mitochondrion;organelle lumen		59.1453	468.217
Q16134	Electron transfer flavoprotein-ubiquinone oxidoreductase, mitochondrial OS=Homo sapiens GN=ETFDH PE=1 SV=2	34.0357	17	17	68.452	ETFDH	metabolic process;response to stimulus;transport	membrane;mitochondrion;organelle lumen	catalytic activity;metal ion binding;nucleotide binding	181.783	1003.74
Q8IZ81	ELMO domain-containing protein 2 OS=Homo sapiens GN=ELMOD2 PE=1 SV=1 [MASS=34960]	8.87372	2	2	34.938	ELMOD2	defense response;regulation of biological process;response to stimulus	membrane	enzyme regulator activity	1.88681
P68104	Elongation factor 1-alpha 1 OS=Homo sapiens GN=EEF1A1 PE=1 SV=1	48.2684	20	20	50.109	EEF1A1	metabolic process;regulation of biological process;response to stimulus	cytoplasm;cytoskeleton;cytosol;membrane;nucleus	catalytic activity;nucleotide binding;protein binding;RNA binding	655.245	3545.66
Q05639	Elongation factor 1-alpha 2 OS=Homo sapiens GN=EEF1A2 PE=1 SV=1	15.1188	8	8	50.438	EEF1A2	metabolic process;regulation of biological process;response to stimulus	cytoplasm;nucleus	catalytic activity;nucleotide binding;protein binding;RNA binding	353.012	2156.27
P24534	Elongation factor 1-beta OS=Homo sapiens GN=EEF1B2 PE=1 SV=3 [MASS=24764]	37.3333	5	5	24.748	EEF1B2	metabolic process	cytoplasm;cytosol;endoplasmic reticulum;nucleus	protein binding;RNA binding	93.3025	967.437
P29692	Elongation factor 1-delta OS=Homo sapiens GN=EEF1D PE=1 SV=5 [MASS=31122]	38.4342	7	7	31.103	EEF1D	metabolic process;regulation of biological process;response to stimulus	cytoplasm;cytosol;endoplasmic reticulum;nucleus	DNA binding;protein binding;RNA binding;signal transducer activity	78.4661	951.895
P26641	Elongation factor 1-gamma OS=Homo sapiens GN=EEF1G PE=1 SV=3 [MASS=50118]	27.9176	9	9	50.087	EEF1G	metabolic process;response to stimulus	cytoplasm;cytosol;endoplasmic reticulum;membrane;nucleus	catalytic activity;protein binding;RNA binding	135.026	848.147
P13639	Elongation factor 2 OS=Homo sapiens GN=EEF2 PE=1 SV=4	52.331	40	40	95.277	EEF2	cell differentiation;cell proliferation;metabolic process;regulation of biological process;response to stimulus	cytoplasm;cytosol;membrane;nucleus;ribosome	catalytic activity;nucleotide binding;protein binding;RNA binding	599.013	3121.24
P49411	Elongation factor Tu, mitochondrial OS=Homo sapiens GN=TUFM PE=1 SV=2	46.6814	17	17	49.51	TUFM	cell organization and biogenesis;metabolic process	membrane;mitochondrion	catalytic activity;nucleotide binding;protein binding;RNA binding	133.482	839.076
Q9Y6C2	EMILIN-1 OS=Homo sapiens GN=EMILIN1 PE=1 SV=2 [MASS=106666]	4.52756	4	4	106.601	EMILIN1	cell organization and biogenesis	extracellular	protein binding	22.5531	186.365
P17813	Endoglin OS=Homo sapiens GN=ENG PE=1 SV=2 [MASS=70578]	14.4377	7	7	70.533	ENG	cell differentiation;cell organization and biogenesis;cellular component movement;regulation of biological process;response to stimulus	cell surface;cytoplasm;membrane	catalytic activity;protein binding;receptor activity;signal transducer activity	33.4488	181.016
Q9NZ08	Endoplasmic reticulum aminopeptidase 1 OS=Homo sapiens GN=ERAP1 PE=1 SV=3 [MASS=107234]	10.0956	7	7	107.166	ERAP1	cell differentiation;metabolic process;regulation of biological process;response to stimulus	cytoplasm;cytosol;endoplasmic reticulum;extracellular;membrane;organelle lumen	catalytic activity;metal ion binding;protein binding	23.0301	61.2119
Q96DZ1	Endoplasmic reticulum lectin 1 OS=Homo sapiens GN=ERLEC1 PE=1 SV=1	15.1139	5	5	54.823	ERLEC1	metabolic process;transport	endoplasmic reticulum;organelle lumen	protein binding	32.1608	167.624
Q96DN0	Endoplasmic reticulum resident protein 27 OS=Homo sapiens GN=ERP27 PE=1 SV=1	21.2454	6	6	30.46	ERP27	metabolic process;response to stimulus	endoplasmic reticulum;organelle lumen	catalytic activity;protein binding	50.9548	279.679
P30040	Endoplasmic reticulum resident protein 29 OS=Homo sapiens GN=ERP29 PE=1 SV=4 [MASS=28993]	38.3142	10	10	28.975	ERP29	metabolic process;regulation of biological process;transport	cell surface;endoplasmic reticulum;membrane;organelle lumen	catalytic activity;protein binding	219.356	1005.58
Q9BS26	Endoplasmic reticulum resident protein 44 OS=Homo sapiens GN=ERP44 PE=1 SV=1	37.4384	11	11	46.941	ERP44	cellular homeostasis;metabolic process;regulation of biological process;response to stimulus	cell surface;endoplasmic reticulum;membrane;organelle lumen	catalytic activity;metal ion binding;protein binding	179.09	1016.47
Q969X5	Endoplasmic reticulum-Golgi intermediate compartment protein 1 OS=Homo sapiens GN=ERGIC1 PE=1 SV=1	26.5517	6	6	32.571	ERGIC1	transport	endoplasmic reticulum;Golgi;membrane	protein binding	43.5471	189.636
P14625	Endoplasmin OS=Homo sapiens GN=HSP90B1 PE=1 SV=1 [MASS=92468]	58.5305	53	51	92.411	HSP90B1	cell organization and biogenesis;defense response;metabolic process;regulation of biological process;response to stimulus;transport	cytosol;endoplasmic reticulum;extracellular;membrane;nucleus;organelle lumen	metal ion binding;nucleotide binding;protein binding;RNA binding	1595.32	10199
O60869	Endothelial differentiation-related factor 1 OS=Homo sapiens GN=EDF1 PE=1 SV=1	10.1351	1	1	16.359	EDF1	cell differentiation;development;metabolic process;regulation of biological process	cytoplasm;nucleus	catalytic activity;DNA binding;protein binding;RNA binding	6.24843
P84090	Enhancer of rudimentary homolog OS=Homo sapiens GN=ERH PE=1 SV=1	38.4615	4	4	12.251	ERH	cell differentiation;metabolic process;regulation of biological process	membrane	DNA binding;nucleotide binding;protein binding;RNA binding	19.0623
P42126	Enoyl-CoA delta isomerase 1, mitochondrial OS=Homo sapiens GN=ECI1 PE=1 SV=1	29.1391	7	7	32.795	ECI1	metabolic process	membrane;mitochondrion;organelle lumen	catalytic activity;protein binding	44.1424	181.531
O75521	Enoyl-CoA delta isomerase 2, mitochondrial OS=Homo sapiens GN=ECI2 PE=1 SV=4 [MASS=43585]	35.533	10	10	43.557	ECI2	metabolic process	membrane;mitochondrion;organelle lumen	catalytic activity;protein binding	59.6189	254.405
Q96DC8	Enoyl-CoA hydratase domain-containing protein 3, mitochondrial OS=Homo sapiens GN=ECHDC3 PE=1 SV=2	3.9604	1	1	32.613	ECHDC3	metabolic process	mitochondrion	catalytic activity	2.1367
P30084	Enoyl-CoA hydratase, mitochondrial OS=Homo sapiens GN=ECHS1 PE=1 SV=4	58.2759	13	13	31.367	ECHS1	metabolic process	mitochondrion;organelle lumen	catalytic activity;protein binding	117.28	451.103
P11678	Eosinophil peroxidase OS=Homo sapiens GN=EPX PE=1 SV=2	1.3986	1	1	80.989	EPX	cellular component movement;defense response;metabolic process;regulation of biological process;response to stimulus		antioxidant activity;catalytic activity;metal ion binding	0
P61916	Epididymal secretory protein E1 OS=Homo sapiens GN=NPC2 PE=1 SV=1	31.7881	3	3	16.559	NPC2	metabolic process;regulation of biological process;response to stimulus;transport	endoplasmic reticulum;extracellular;vacuole	protein binding	24.5768
P58107	Epiplakin OS=Homo sapiens GN=EPPK1 PE=1 SV=2	4.99018	4	4	555.279	EPPK1		cytoplasm;cytoskeleton	RNA binding	18.1941	228.155
P16422	Epithelial cell adhesion molecule OS=Homo sapiens GN=EPCAM PE=1 SV=2 [MASS=34932]	29.6178	7	7	34.91	EPCAM	cell differentiation;regulation of biological process;response to stimulus	cell surface;membrane	protein binding	77.2539	661.047
P07099	Epoxide hydrolase 1 OS=Homo sapiens GN=EPHX1 PE=1 SV=1 [MASS=52948]	60.4396	30	30	52.915	EPHX1	metabolic process;response to stimulus	endoplasmic reticulum;membrane	catalytic activity	450.525	2238.38
Q5UCC4	ER membrane protein complex subunit 10 OS=Homo sapiens GN=EMC10 PE=1 SV=1	6.48855	1	1	27.33	EMC10		extracellular;membrane		1.74023
O75477	Erlin-1 OS=Homo sapiens GN=ERLIN1 PE=1 SV=1 [MASS=38926]	6.93642	2	2	38.901	ERLIN1	metabolic process;regulation of biological process;response to stimulus	endoplasmic reticulum;membrane	protein binding	9.35041	69.436
O94905	Erlin-2 OS=Homo sapiens GN=ERLIN2 PE=1 SV=1 [MASS=37839]	29.2035	7	7	37.815	ERLIN2	metabolic process;regulation of biological process;response to stimulus	cytoplasm;endoplasmic reticulum;membrane	catalytic activity;protein binding	30.455	153.519
Q96HE7	ERO1-like protein alpha OS=Homo sapiens GN=ERO1A PE=1 SV=2 [MASS=54392]	22.8632	6	6	54.358	ERO1L; ERO1A	cell death;cell differentiation;cell organization and biogenesis;cellular homeostasis;metabolic process;regulation of biological process;response to stimulus;transport	endoplasmic reticulum;membrane;organelle lumen	catalytic activity;protein binding	30.1833	234.234
Q86YB8	ERO1-like protein beta OS=Homo sapiens GN=ERO1LB PE=1 SV=2	15.2034	5	5	53.509	ERO1LB; ERO1B	cell organization and biogenesis;cellular homeostasis;metabolic process;regulation of biological process;transport	endoplasmic reticulum;membrane	catalytic activity;protein binding	20.4881	96.045
P27105	Erythrocyte band 7 integral membrane protein OS=Homo sapiens GN=STOM PE=1 SV=3	43.4028	10	10	31.711	STOM	cell organization and biogenesis;regulation of biological process	cytoplasm;cytoskeleton;endoplasmic reticulum;membrane;mitochondrion	protein binding	73.1277	447.303
P16452	Erythrocyte membrane protein band 4.2 OS=Homo sapiens GN=EPB42 PE=1 SV=3	14.0376	7	7	76.961	EPB42	cell organization and biogenesis;metabolic process;regulation of biological process	cytoplasm;cytoskeleton;membrane	catalytic activity;nucleotide binding;protein binding;structural molecule activity	19.146	104.551
P30042	ES1 protein homolog, mitochondrial OS=Homo sapiens GN=C21orf33 PE=1 SV=3	47.0149	8	8	28.153	C21orf33; LOC102724023		mitochondrion		67.2938	111.189
Q9H0W9	Ester hydrolase C11orf54 OS=Homo sapiens GN=C11orf54 PE=1 SV=1 [MASS=35117]	14.6032	3	3	35.095	C11orf54	metabolic process	nucleus	catalytic activity;metal ion binding;protein binding	21.2637	66.0667
Q8NBQ5	Estradiol 17-beta-dehydrogenase 11 OS=Homo sapiens GN=HSD17B11 PE=1 SV=3 [MASS=32936]	9.33333	2	2	32.915	HSD17B11	metabolic process	cytoplasm;cytosol;extracellular	catalytic activity	3.11764
Q53GQ0	Estradiol 17-beta-dehydrogenase 12 OS=Homo sapiens GN=HSD17B12 PE=1 SV=2	24.0385	7	7	34.302	HSD17B12	cell organization and biogenesis;metabolic process;regulation of biological process	endoplasmic reticulum;membrane	catalytic activity;protein binding	53.6803	94.2626
Q92506	Estradiol 17-beta-dehydrogenase 8 OS=Homo sapiens GN=HSD17B8 PE=1 SV=2	9.57854	2	2	26.957	HSD17B8	metabolic process	membrane;mitochondrion;organelle lumen	catalytic activity;protein binding	7.5207
Q9NTX5	Ethylmalonyl-CoA decarboxylase OS=Homo sapiens GN=ECHDC1 PE=1 SV=2 [MASS=33698]	12.0521	2	2	33.677	ECHDC1	metabolic process	cytoplasm;cytosol	catalytic activity	2.42675
P60842	Eukaryotic initiation factor 4A-I OS=Homo sapiens GN=EIF4A1 PE=1 SV=1 [MASS=46154]	42.8571	14	6	46.125	EIF4A1	metabolic process;regulation of biological process;response to stimulus	cytoplasm;cytosol;membrane;nucleus	catalytic activity;DNA binding;nucleotide binding;protein binding;RNA binding	147.972	1177.8
Q14240	Eukaryotic initiation factor 4A-II OS=Homo sapiens GN=EIF4A2 PE=1 SV=2 [MASS=46402]	36.3636	11	3	46.373	EIF4A2	metabolic process;regulation of biological process;response to stimulus	cytosol	catalytic activity;DNA binding;nucleotide binding;protein binding;RNA binding	119.537	909.346
P38919	Eukaryotic initiation factor 4A-III OS=Homo sapiens GN=EIF4A3 PE=1 SV=4 [MASS=46871]	9.24574	3	1	46.841	EIF4A3	metabolic process;regulation of biological process;response to stimulus;transport	cytoplasm;cytosol;membrane;nucleus;spliceosomal complex	catalytic activity;nucleotide binding;protein binding;RNA binding	33.328	351.003
P62495	Eukaryotic peptide chain release factor subunit 1 OS=Homo sapiens GN=ETF1 PE=1 SV=3 [MASS=49031]	4.34783	2	2	49	ETF1	cell organization and biogenesis;metabolic process;regulation of biological process	cytoplasm;cytosol;nucleus	protein binding;RNA binding	2.19693
P47813	Eukaryotic translation initiation factor 1A, X-chromosomal OS=Homo sapiens GN=EIF1AX PE=1 SV=2 [MASS=16460]	15.2778	2	2	16.45	EIF1AX; LOC101060318	metabolic process	cytosol	protein binding;RNA binding	14.9714	66.5215
O14602	Eukaryotic translation initiation factor 1A, Y-chromosomal OS=Homo sapiens GN=EIF1AY PE=1 SV=4	15.2778	2	2	16.432	EIF1AY	metabolic process		protein binding;RNA binding	14.9714	66.5215
P05198	Eukaryotic translation initiation factor 2 subunit 1 OS=Homo sapiens GN=EIF2S1 PE=1 SV=3 [MASS=36112]	7.93651	2	2	36.089	EIF2S1	cell communication;metabolic process;regulation of biological process;response to stimulus;transport	cytoplasm;cytosol;membrane;nucleus;ribosome	protein binding;RNA binding	4.35311	45.8
Q14152	Eukaryotic translation initiation factor 3 subunit A OS=Homo sapiens GN=EIF3A PE=1 SV=1	2.53256	3	3	166.468	EIF3A	cell organization and biogenesis;metabolic process;regulation of biological process	cytoplasm;cytosol;membrane;nucleus	protein binding;RNA binding;structural molecule activity	11.2193	58.45
Q99613	Eukaryotic translation initiation factor 3 subunit C OS=Homo sapiens GN=EIF3C PE=1 SV=1 [MASS=105343]	2.19058	2	2	105.278	EIF3C	cell organization and biogenesis;metabolic process;regulation of biological process	cytoplasm;cytosol	protein binding;RNA binding	3.993
B5ME19	Eukaryotic translation initiation factor 3 subunit C-like protein OS=Homo sapiens GN=EIF3CL PE=3 SV=1 [MASS=105472]	2.18818	2	2	105.407	EIF3CL	cell organization and biogenesis;metabolic process;regulation of biological process	cytoplasm	protein binding;RNA binding	3.993
P60228	Eukaryotic translation initiation factor 3 subunit E OS=Homo sapiens GN=EIF3E PE=1 SV=1 [MASS=52220]	3.59551	2	2	52.187	EIF3E	cell organization and biogenesis;metabolic process;regulation of biological process	chromosome;cytoplasm;cytosol;membrane;nucleus	protein binding;RNA binding	4.17069
Q13347	Eukaryotic translation initiation factor 3 subunit I OS=Homo sapiens GN=EIF3I PE=1 SV=1 [MASS=36502]	12	3	3	36.479	EIF3I	cell organization and biogenesis;metabolic process;regulation of biological process	cytoplasm;cytosol	protein binding;RNA binding	10.5567	81.6131
Q9Y262	Eukaryotic translation initiation factor 3 subunit L OS=Homo sapiens GN=EIF3L PE=1 SV=1 [MASS=66727]	6.56028	3	3	66.684	EIF3L	cell organization and biogenesis;metabolic process;regulation of biological process	cytoplasm;cytosol;membrane	protein binding;RNA binding	5.893	66.73
Q04637	Eukaryotic translation initiation factor 4 gamma 1 OS=Homo sapiens GN=EIF4G1 PE=1 SV=4 [MASS=175490]	1.75109	3	3	175.382	EIF4G1	defense response;metabolic process;regulation of biological process;response to stimulus	cytoplasm;cytosol;membrane	protein binding;RNA binding	11.5305	85.9867
O43432	Eukaryotic translation initiation factor 4 gamma 3 OS=Homo sapiens GN=EIF4G3 PE=1 SV=2	0.630915	1	1	176.542	EIF4G3	metabolic process;regulation of biological process;response to stimulus	cytosol	protein binding;RNA binding	4.13322	85.9867
P23588	Eukaryotic translation initiation factor 4B OS=Homo sapiens GN=EIF4B PE=1 SV=2 [MASS=69151]	1.80033	1	1	69.11	EIF4B	cell organization and biogenesis;metabolic process;regulation of biological process;response to stimulus	cytosol	catalytic activity;nucleotide binding;protein binding;RNA binding	2.45103
P06730	Eukaryotic translation initiation factor 4E OS=Homo sapiens GN=EIF4E PE=1 SV=2 [MASS=25097]	14.7465	3	3	25.082	EIF4E	defense response;metabolic process;regulation of biological process;response to stimulus;transport	cytoplasm;cytosol	protein binding;RNA binding	5.03477	60.62
Q15056	Eukaryotic translation initiation factor 4H OS=Homo sapiens GN=EIF4H PE=1 SV=5 [MASS=27385]	4.03226	1	1	27.368	EIF4H	cell organization and biogenesis;metabolic process;regulation of biological process;reproduction	cytoplasm;cytosol;membrane	catalytic activity;nucleotide binding;protein binding;RNA binding	2.50537
P55010	Eukaryotic translation initiation factor 5 OS=Homo sapiens GN=EIF5 PE=1 SV=2 [MASS=49222]	3.48028	1	1	49.192	EIF5	metabolic process;regulation of biological process	cytoplasm;cytosol;membrane;nucleus	catalytic activity;nucleotide binding;protein binding;RNA binding	2.24144
P63241	Eukaryotic translation initiation factor 5A-1 OS=Homo sapiens GN=EIF5A PE=1 SV=2 [MASS=16832]	51.2987	7	7	16.821	EIF5A	cell death;metabolic process;regulation of biological process;transport	cytoplasm;cytosol;endoplasmic reticulum;membrane;nucleus	protein binding;RNA binding	109.466	246.073
Q6IS14	Eukaryotic translation initiation factor 5A-1-like OS=Homo sapiens GN=EIF5AL1 PE=1 SV=2	20.1299	4	4	16.762	EIF5AL1	metabolic process;regulation of biological process;transport	cytoplasm;endoplasmic reticulum;membrane;nucleus	RNA binding	70.3853	246.073
Q9GZV4	Eukaryotic translation initiation factor 5A-2 OS=Homo sapiens GN=EIF5A2 PE=1 SV=3 [MASS=16793]	25.4902	5	5	16.782	EIF5A2	metabolic process;regulation of biological process;transport	cytoplasm;cytosol;endoplasmic reticulum;membrane;nucleus	protein binding;RNA binding	73.9349	246.073
O14980	Exportin-1 OS=Homo sapiens GN=XPO1 PE=1 SV=1	8.87021	6	6	123.306	XPO1	cell organization and biogenesis;metabolic process;regulation of biological process;response to stimulus;transport	chromosome;cytoplasm;cytosol;membrane;nucleus	protein binding;RNA binding;transporter activity	18.6852	124.996
P55060	Exportin-2 OS=Homo sapiens GN=CSE1L PE=1 SV=3 [MASS=110416]	4.84037	3	3	110.346	CSE1L	cell death;cell proliferation;transport	cytoplasm;cytosol;membrane;nucleus	protein binding;transporter activity	10.8426
Q9BSJ8	Extended synaptotagmin-1 OS=Homo sapiens GN=ESYT1 PE=1 SV=1	16.1232	12	12	122.78	ESYT1	transport	endoplasmic reticulum;membrane	metal ion binding;protein binding	54.289	107.873
A0FGR8	Extended synaptotagmin-2 OS=Homo sapiens GN=ESYT2 PE=1 SV=1	1.41151	1	1	102.294	ESYT2	transport	endoplasmic reticulum;membrane	metal ion binding;protein binding	5.07673	47.51
P08294	Extracellular superoxide dismutase [Cu-Zn] OS=Homo sapiens GN=SOD3 PE=1 SV=2	23.3333	4	4	25.835	SOD3	metabolic process;response to stimulus	cytoplasm;extracellular;nucleus;organelle lumen	antioxidant activity;catalytic activity;metal ion binding;protein binding	24.0068	180.724
P15311	Ezrin OS=Homo sapiens GN=EZR PE=1 SV=4 [MASS=69412]	21.6724	10	5	69.37	EZR	cell differentiation;cell organization and biogenesis;cellular component movement;metabolic process;regulation of biological process;response to stimulus;transport	cytoplasm;cytoskeleton;cytosol;endosome;membrane	protein binding;RNA binding	87.7215	372.475
P52907	F-actin-capping protein subunit alpha-1 OS=Homo sapiens GN=CAPZA1 PE=1 SV=3	42.3077	8	5	32.902	CAPZA1	cell organization and biogenesis;cellular component movement;coagulation;defense response;regulation of biological process;response to stimulus	cytoplasm;cytoskeleton;cytosol;extracellular	protein binding	38.9688	116
P47755	F-actin-capping protein subunit alpha-2 OS=Homo sapiens GN=CAPZA2 PE=1 SV=3 [MASS=32949]	23.4266	5	2	32.929	CAPZA2	cell organization and biogenesis;cellular component movement;coagulation;defense response;regulation of biological process;response to stimulus	cytoskeleton;cytosol;extracellular;membrane	protein binding	21.94	95.1429
P47756	F-actin-capping protein subunit beta OS=Homo sapiens GN=CAPZB PE=1 SV=4	51.2635	12	12	31.331	CAPZB	cell organization and biogenesis;cellular component movement;coagulation;regulation of biological process	cytoplasm;cytoskeleton;cytosol	protein binding	91.5008	512.669
Q96AE4	Far upstream element-binding protein 1 OS=Homo sapiens GN=FUBP1 PE=1 SV=3	12.1118	6	5	67.518	FUBP1	metabolic process;regulation of biological process	nucleus	DNA binding;protein binding;RNA binding	29.4175	126.222
Q92945	Far upstream element-binding protein 2 OS=Homo sapiens GN=KHSRP PE=1 SV=4 [MASS=73115]	17.2996	7	6	73.07	KHSRP	metabolic process;regulation of biological process;transport	cytoplasm;cytosol;membrane;nucleus	DNA binding;RNA binding	23.8033	145.202
Q16658	Fascin OS=Homo sapiens GN=FSCN1 PE=1 SV=3	21.9067	9	9	54.496	FSCN1	cell organization and biogenesis;cell proliferation;cellular component movement;regulation of biological process	cytoplasm;cytoskeleton;cytosol	protein binding;RNA binding	27.211	119.05
P49327	Fatty acid synthase OS=Homo sapiens GN=FASN PE=1 SV=3 [MASS=273425]	1.59299	2	2	273.254	FASN	cell differentiation;metabolic process;regulation of biological process;response to stimulus	cytoplasm;cytosol;Golgi;membrane;mitochondrion	catalytic activity;nucleotide binding;protein binding;RNA binding	13.4532	39.56
P15090	Fatty acid-binding protein, adipocyte OS=Homo sapiens GN=FABP4 PE=1 SV=3	59.8485	8	8	14.709	FABP4	cell differentiation;metabolic process;regulation of biological process;response to stimulus;transport	cytoplasm;cytosol;nucleus	transporter activity	96.5376	754.893
Q01469	Fatty acid-binding protein, epidermal OS=Homo sapiens GN=FABP5 PE=1 SV=3	24.4444	3	3	15.155	FABP5	metabolic process;response to stimulus;transport	cytoplasm;cytosol	protein binding;transporter activity	10.8318	72.2028
P51648	Fatty aldehyde dehydrogenase OS=Homo sapiens GN=ALDH3A2 PE=1 SV=1	11.5464	4	4	54.813	ALDH3A2	metabolic process;response to stimulus	cytosol;endoplasmic reticulum;membrane;mitochondrion;nucleus	catalytic activity	29.9268	158.542
Q96AC1	Fermitin family homolog 2 OS=Homo sapiens GN=FERMT2 PE=1 SV=1 [MASS=77860]	11.4706	4	4	77.811	FERMT2	cell organization and biogenesis;regulation of biological process;response to stimulus	cell surface;cytoplasm;cytoskeleton;cytosol;membrane;nucleus	protein binding	19.6306	71.19
Q86UX7	Fermitin family homolog 3 OS=Homo sapiens GN=FERMT3 PE=1 SV=1	5.69715	3	3	75.905	FERMT3	cell organization and biogenesis;regulation of biological process;response to stimulus	membrane	protein binding	9.38787	44.86
P02794	Ferritin heavy chain OS=Homo sapiens GN=FTH1 PE=1 SV=2 [MASS=21226]	66.1202	10	10	21.212	FTH1	cell organization and biogenesis;cellular homeostasis;metabolic process;regulation of biological process;response to stimulus;transport	cytosol;mitochondrion;nucleus	catalytic activity;metal ion binding;protein binding	89.4151	322.452
P02792	Ferritin light chain OS=Homo sapiens GN=FTL PE=1 SV=2 [MASS=20020]	47.4286	9	9	20.007	FTL	cell organization and biogenesis;cellular homeostasis;transport	cytosol;membrane	metal ion binding;protein binding	138.172	998.39
P22830	Ferrochelatase, mitochondrial OS=Homo sapiens GN=FECH PE=1 SV=2 [MASS=47862]	3.78251	1	1	47.832	FECH	cell differentiation;cell organization and biogenesis;metabolic process;regulation of biological process;response to stimulus	membrane;mitochondrion;organelle lumen	catalytic activity;metal ion binding;protein binding;RNA binding	5.92304	45.98
P35555	Fibrillin-1 OS=Homo sapiens GN=FBN1 PE=1 SV=3 [MASS=312237]	9.61338	21	21	312.022	FBN1	cell organization and biogenesis;regulation of biological process;response to stimulus	cell surface;extracellular;membrane	metal ion binding;protein binding;structural molecule activity	80.6227	420.98
P35556	Fibrillin-2 OS=Homo sapiens GN=FBN2 PE=1 SV=3	0.824176	2	0	314.558	FBN2	cell organization and biogenesis;regulation of biological process	extracellular	metal ion binding;protein binding;structural molecule activity	4.80467
P02671	Fibrinogen alpha chain OS=Homo sapiens GN=FGA PE=1 SV=2	33.4873	32	32	94.914	FGA	cell organization and biogenesis;coagulation;defense response;metabolic process;regulation of biological process;response to stimulus;transport	cell surface;cytoplasm;endoplasmic reticulum;extracellular;membrane;organelle lumen	metal ion binding;protein binding;structural molecule activity	428.865	2806.75
P02675	Fibrinogen beta chain OS=Homo sapiens GN=FGB PE=1 SV=2 [MASS=55928]	73.7271	39	39	55.892	FGB	cell organization and biogenesis;coagulation;defense response;metabolic process;regulation of biological process;response to stimulus;transport	cell surface;cytoplasm;extracellular;membrane;organelle lumen	protein binding;structural molecule activity	661.051	4961.79
P02679	Fibrinogen gamma chain OS=Homo sapiens GN=FGG PE=1 SV=3	52.3179	23	23	51.479	FGG	cell organization and biogenesis;coagulation;metabolic process;regulation of biological process;response to stimulus;transport	cell surface;cytoplasm;extracellular;membrane;organelle lumen	catalytic activity;metal ion binding;protein binding;structural molecule activity	391.505	2235.8
Q08830	Fibrinogen-like protein 1 OS=Homo sapiens GN=FGL1 PE=1 SV=3 [MASS=36379]	2.88462	1	1	36.357	FGL1		extracellular		2.59388
P02751	Fibronectin OS=Homo sapiens GN=FN1 PE=1 SV=4 [MASS=262623]	20.8298	32	32	262.46	FN1	cell differentiation;cell organization and biogenesis;cellular component movement;cellular homeostasis;coagulation;defense response;metabolic process;regulation of biological process;response to stimulus;transport	extracellular;membrane;organelle lumen	enzyme regulator activity;metal ion binding;protein binding	119.231	420.649
P23142	Fibulin-1 OS=Homo sapiens GN=FBLN1 PE=1 SV=4 [MASS=77214]	34.7084	18	18	77.162	FBLN1	cell organization and biogenesis;metabolic process;regulation of biological process;response to stimulus	extracellular	enzyme regulator activity;metal ion binding;protein binding;structural molecule activity	185.88	1091.59
P98095	Fibulin-2 OS=Homo sapiens GN=FBLN2 PE=1 SV=2	3.20946	3	3	126.489	FBLN2	cell organization and biogenesis;regulation of biological process	extracellular	metal ion binding;protein binding;structural molecule activity	11.7342	85.1429
Q9UBX5	Fibulin-5 OS=Homo sapiens GN=FBLN5 PE=1 SV=1 [MASS=50180]	16.7411	6	6	50.147	FBLN5	cell organization and biogenesis;regulation of biological process;transport	extracellular	metal ion binding;protein binding	46.8393	400.963
P21333	Filamin-A OS=Homo sapiens GN=FLNA PE=1 SV=4	46.3921	86	76	280.564	FLNA	cell organization and biogenesis;cellular component movement;coagulation;metabolic process;regulation of biological process;response to stimulus;transport	cytoplasm;cytoskeleton;cytosol;extracellular;membrane;nucleus	protein binding;RNA binding;signal transducer activity	966.929	5812.56
O75369	Filamin-B OS=Homo sapiens GN=FLNB PE=1 SV=2 [MASS=278162]	34.9731	63	54	277.99	FLNB	cell differentiation;cell organization and biogenesis;development;regulation of biological process;response to stimulus	cytoplasm;cytoskeleton;cytosol;membrane	protein binding;RNA binding	422.367	1659.49
Q14315	Filamin-C OS=Homo sapiens GN=FLNC PE=1 SV=3 [MASS=291020]	3.52294	10	1	290.841	FLNC	cell organization and biogenesis	cytoplasm;cytoskeleton;cytosol;membrane	protein binding	49.6569	245.495
P30043	Flavin reductase (NADPH) OS=Homo sapiens GN=BLVRB PE=1 SV=3	59.2233	7	7	22.105	BLVRB	metabolic process;transport	cytoplasm;cytosol;membrane	catalytic activity	118.728	493.09
O75955	Flotillin-1 OS=Homo sapiens GN=FLOT1 PE=1 SV=3 [MASS=47355]	14.0515	5	5	47.326	FLOT1	cell organization and biogenesis;regulation of biological process;response to stimulus;transport	cytoskeleton;endosome;membrane	protein binding	9.64965	84.1443
Q14254	Flotillin-2 OS=Homo sapiens GN=FLOT2 PE=1 SV=2 [MASS=47064]	11.215	3	3	47.035	FLOT2	cell communication;cell organization and biogenesis;regulation of biological process	cytoskeleton;endosome;membrane	protein binding	8.38566	59.64
P14207	Folate receptor beta OS=Homo sapiens GN=FOLR2 PE=1 SV=4 [MASS=29279]	41.9608	9	9	29.26	FOLR2	cell communication;cellular component movement;defense response;regulation of biological process;response to stimulus;transport	cell surface;extracellular;membrane	transporter activity	37.6136	389.949
P41439	Folate receptor gamma OS=Homo sapiens GN=FOLR3 PE=1 SV=1 [MASS=27638]	11.9342	3	3	27.62	FOLR3	transport	extracellular;membrane		14.604	143.472
Q13642	Four and a half LIM domains protein 1 OS=Homo sapiens GN=FHL1 PE=1 SV=4 [MASS=36263]	19.5046	5	5	36.239	FHL1	cell differentiation;development;regulation of biological process	cytoplasm;cytosol;membrane;nucleus	metal ion binding;protein binding	25.9352	191.464
Q14192	Four and a half LIM domains protein 2 OS=Homo sapiens GN=FHL2 PE=1 SV=3	3.94265	1	1	32.171	FHL2	cell differentiation;metabolic process;regulation of biological process;response to stimulus	cytoplasm;cytoskeleton;nucleus	metal ion binding;protein binding	2.24727	50.26
P09467	Fructose-1,6-bisphosphatase 1 OS=Homo sapiens GN=FBP1 PE=1 SV=5 [MASS=36842]	17.4556	4	4	36.819	FBP1	cell organization and biogenesis;metabolic process;regulation of biological process;response to stimulus	cytoplasm;cytosol	catalytic activity;metal ion binding;nucleotide binding;protein binding	23.4619	167.94
O00757	Fructose-1,6-bisphosphatase isozyme 2 OS=Homo sapiens GN=FBP2 PE=1 SV=2	3.24484	1	1	36.72	FBP2	metabolic process	cytoplasm;cytosol;nucleus	catalytic activity;metal ion binding;protein binding	4.3501	65.9212
P04075	Fructose-bisphosphate aldolase A OS=Homo sapiens GN=ALDOA PE=1 SV=2 [MASS=39420]	79.6703	19	18	39.395	ALDOA	cell organization and biogenesis;cellular homeostasis;coagulation;metabolic process;regulation of biological process;transport	cytoplasm;cytoskeleton;cytosol;extracellular;membrane;nucleus;organelle lumen	catalytic activity;protein binding;RNA binding	182.27	737.955
P09972	Fructose-bisphosphate aldolase C OS=Homo sapiens GN=ALDOC PE=1 SV=2 [MASS=39456]	14.011	2	1	39.431	ALDOC	cell differentiation;metabolic process	cytoskeleton;cytosol;mitochondrion	catalytic activity;protein binding	19.3675	193.64
P07954	Fumarate hydratase, mitochondrial OS=Homo sapiens GN=FH PE=1 SV=3 [MASS=54637]	38.2353	12	12	54.602	FH	cell organization and biogenesis;metabolic process	cytoplasm;cytosol;mitochondrion;organelle lumen	catalytic activity;protein binding	174.129	626.843
P16930	Fumarylacetoacetase OS=Homo sapiens GN=FAH PE=1 SV=2 [MASS=46374]	6.20525	2	2	46.344	FAH	metabolic process	cytosol	catalytic activity;metal ion binding;protein binding	6.14353	67.15
Q96GK7	Fumarylacetoacetate hydrolase domain-containing protein 2A OS=Homo sapiens GN=FAHD2A PE=1 SV=1	11.1465	2	2	34.574	FAHD2A	metabolic process		catalytic activity;metal ion binding	10.0841	88.0906
Q6P2I3	Fumarylacetoacetate hydrolase domain-containing protein 2B OS=Homo sapiens GN=FAHD2B PE=1 SV=1 [MASS=34613]	11.1465	2	2	34.591	FAHD2B	metabolic process		catalytic activity;metal ion binding	10.0841	88.0906
Q9BWH2	FUN14 domain-containing protein 2 OS=Homo sapiens GN=FUNDC2 PE=1 SV=2 [MASS=20676]	18.5185	5	5	20.663	FUNDC2	metabolic process	mitochondrion;nucleus		32.8181	97.3869
P51570	Galactokinase OS=Homo sapiens GN=GALK1 PE=1 SV=1	4.59184	2	2	42.246	GALK1	metabolic process	cytoplasm;cytosol;membrane	catalytic activity;nucleotide binding	2.04825
P09382	Galectin-1 OS=Homo sapiens GN=LGALS1 PE=1 SV=2 [MASS=14716]	61.4815	9	9	14.706	LGALS1	cell death;cell differentiation;cellular homeostasis;regulation of biological process;response to stimulus	cell surface;cytoplasm;extracellular;nucleus	protein binding;RNA binding;signal transducer activity	241.016	1760.34
Q05315	Galectin-10 OS=Homo sapiens GN=CLC PE=1 SV=3 [MASS=16453]	9.15493	2	2	16.442	CLC	cell death;development;regulation of biological process	cytoplasm;cytosol	catalytic activity;protein binding	0
P05162	Galectin-2 OS=Homo sapiens GN=LGALS2 PE=1 SV=3	84.8485	10	10	14.635	LGALS2			protein binding	61.4184	293.97
P17931	Galectin-3 OS=Homo sapiens GN=LGALS3 PE=1 SV=5	26	6	6	26.136	LGALS3	cell differentiation;cell organization and biogenesis;cellular component movement;defense response;metabolic process;regulation of biological process;response to stimulus	cytoplasm;extracellular;membrane;nucleus;spliceosomal complex	protein binding;RNA binding	101.859	644.195
Q08380	Galectin-3-binding protein OS=Homo sapiens GN=LGALS3BP PE=1 SV=1 [MASS=65331]	8.54701	3	3	65.289	LGALS3BP	defense response;regulation of biological process;response to stimulus;transport	extracellular;membrane;organelle lumen	protein binding;receptor activity	21.3832	43.35
P56470	Galectin-4 OS=Homo sapiens GN=LGALS4 PE=1 SV=1 [MASS=35941]	16.7183	4	4	35.918	LGALS4		cytosol;membrane		17.3324	59.6426
P47929	Galectin-7 OS=Homo sapiens GN=LGALS7 PE=1 SV=2	26.4706	2	2	15.066	LGALS7; LGALS7B	cell death	cytoplasm;extracellular;nucleus		8.82343	112.824
Q9UEY8	Gamma-adducin OS=Homo sapiens GN=ADD3 PE=1 SV=1 [MASS=79154]	7.08215	4	4	79.105	ADD3	response to stimulus;transport	chromosome;cytoplasm;cytoskeleton;cytosol;membrane	protein binding;structural molecule activity	20.9091	107.673
P09104	Gamma-enolase OS=Homo sapiens GN=ENO2 PE=1 SV=3 [MASS=47268]	7.60369	2	2	47.239	ENO2	metabolic process	cytoplasm;cytosol;membrane	catalytic activity;metal ion binding;protein binding	38.0903	343.759
O75223	Gamma-glutamylcyclotransferase OS=Homo sapiens GN=GGCT PE=1 SV=1 [MASS=21008]	6.91489	1	1	20.994	GGCT	cell organization and biogenesis;metabolic process	cytosol	catalytic activity;protein binding	1.90214
P36269	Gamma-glutamyltransferase 5 OS=Homo sapiens GN=GGT5 PE=1 SV=2 [MASS=62261]	25.0853	11	11	62.222	GGT5	defense response;metabolic process;response to stimulus	membrane	catalytic activity	112.423	433.282
Q14390	Gamma-glutamyltransferase light chain 2 OS=Homo sapiens GN=GGTLC2 PE=2 SV=4	5.50459	1	1	23.647	GGTLC2	metabolic process		catalytic activity	4.74539	104.733
P19440	Gamma-glutamyltranspeptidase 1 OS=Homo sapiens GN=GGT1 PE=1 SV=2 [MASS=61410]	5.09666	3	3	61.372	GGT1	metabolic process;regulation of biological process	membrane	catalytic activity;protein binding	9.23768	131.04
P13284	Gamma-interferon-inducible lysosomal thiol reductase OS=Homo sapiens GN=IFI30 PE=1 SV=3	4.4	1	1	27.945	IFI30	metabolic process;regulation of biological process;response to stimulus	cytoplasm;extracellular;membrane;organelle lumen;vacuole	catalytic activity;protein binding	21.8247	193.523
Q16666	Gamma-interferon-inducible protein 16 OS=Homo sapiens GN=IFI16 PE=1 SV=3 [MASS=88255]	2.16561	1	1	88.199	IFI16	cell communication;cell death;cell differentiation;cell proliferation;defense response;metabolic process;regulation of biological process;response to stimulus	cytoplasm;cytosol;membrane;nucleus	DNA binding;protein binding;RNA binding	0
Q99747	Gamma-soluble NSF attachment protein OS=Homo sapiens GN=NAPG PE=1 SV=1 [MASS=34746]	5.44872	1	1	34.724	NAPG	cell organization and biogenesis;regulation of biological process;transport	membrane;mitochondrion	protein binding	3.72115
Q13630	GDP-L-fucose synthase OS=Homo sapiens GN=TSTA3 PE=1 SV=1 [MASS=35892]	10.5919	3	3	35.87	TSTA3	metabolic process	cytoplasm;cytosol	catalytic activity	17.2673	77.215
O60547	GDP-mannose 4,6 dehydratase OS=Homo sapiens GN=GMDS PE=1 SV=1	5.10753	1	1	41.923	GMDS	metabolic process;regulation of biological process;response to stimulus	cytoplasm;cytosol	catalytic activity;nucleotide binding;protein binding	3.58812	63.71
P06396	Gelsolin OS=Homo sapiens GN=GSN PE=1 SV=1	46.2916	28	28	85.644	GSN	cell death;cell organization and biogenesis;metabolic process;regulation of biological process;response to stimulus;transport	cytoplasm;cytoskeleton;cytosol;extracellular;membrane;nucleus	metal ion binding;protein binding	345.048	1349.65
O60763	General vesicular transport factor p115 OS=Homo sapiens GN=USO1 PE=1 SV=2 [MASS=107895]	9.45946	6	6	107.828	USO1	cell organization and biogenesis;metabolic process;transport	cytoplasm;cytosol;endoplasmic reticulum;Golgi;membrane	protein binding;RNA binding;transporter activity	40.4886	299.913
P60983	Glia maturation factor beta OS=Homo sapiens GN=GMFB PE=1 SV=2 [MASS=16713]	22.5352	2	1	16.702	GMFB	metabolic process;regulation of biological process;response to stimulus		enzyme regulator activity;protein binding;signal transducer activity	7.50928	52.13
O60234	Glia maturation factor gamma OS=Homo sapiens GN=GMFG PE=1 SV=1 [MASS=16801]	15.493	2	1	16.79	GMFG	metabolic process;regulation of biological process		enzyme regulator activity;protein binding	6.21156
P14136	Glial fibrillary acidic protein OS=Homo sapiens GN=GFAP PE=1 SV=1	4.39815	3	0	49.85	GFAP	cell differentiation;cell organization and biogenesis;regulation of biological process;response to stimulus;transport	cytoplasm;cytoskeleton;cytosol;membrane;vacuole	catalytic activity;motor activity;protein binding;structural molecule activity;transporter activity	64.2355	383.288
P01275	Glucagon OS=Homo sapiens GN=GCG PE=1 SV=3	70	13	13	20.896	GCG	cell proliferation;metabolic process;regulation of biological process;response to stimulus	cytoplasm;extracellular;membrane;organelle lumen	protein binding	442.437	3862.18
Q96EK6	Glucosamine 6-phosphate N-acetyltransferase OS=Homo sapiens GN=GNPNAT1 PE=1 SV=1	9.78261	1	1	20.736	GNPNAT1	metabolic process	cytosol;endosome;Golgi;membrane	catalytic activity;protein binding	0
P46926	Glucosamine-6-phosphate isomerase 1 OS=Homo sapiens GN=GNPDA1 PE=1 SV=1 [MASS=32668]	16.263	2	2	32.648	GNPDA1	metabolic process	cytoplasm;cytosol	catalytic activity;protein binding	0	39.87
P11413	Glucose-6-phosphate 1-dehydrogenase OS=Homo sapiens GN=G6PD PE=1 SV=4 [MASS=59256]	12.0388	5	5	59.219	G6PD	metabolic process;regulation of biological process;response to stimulus	cytoplasm;cytosol;membrane;nucleus	catalytic activity;nucleotide binding;protein binding	20.1372	156.845
P06744	Glucose-6-phosphate isomerase OS=Homo sapiens GN=GPI PE=1 SV=4 [MASS=63147]	25.6272	11	11	63.107	GPI	metabolic process;regulation of biological process;response to stimulus	cytoplasm;cytosol;extracellular;membrane	catalytic activity;protein binding	85.6891	553.732
O43826	Glucose-6-phosphate translocase OS=Homo sapiens GN=SLC37A4 PE=1 SV=1 [MASS=46360]	2.331	1	1	46.33	SLC37A4	metabolic process;regulation of biological process;transport	endoplasmic reticulum;membrane	transporter activity	4.07301
P14314	Glucosidase 2 subunit beta OS=Homo sapiens GN=PRKCSH PE=1 SV=2 [MASS=59425]	31.8182	14	14	59.388	PRKCSH	defense response;metabolic process;regulation of biological process;response to stimulus	endoplasmic reticulum;organelle lumen	metal ion binding;protein binding	194.083	821.316
Q05329	Glutamate decarboxylase 2 OS=Homo sapiens GN=GAD2 PE=1 SV=1	3.76068	1	1	65.368	GAD2	cell communication;metabolic process;response to stimulus;transport	cytoplasm;cytosol;Golgi;membrane	catalytic activity;protein binding	3.75862	54.39
P00367	Glutamate dehydrogenase 1, mitochondrial OS=Homo sapiens GN=GLUD1 PE=1 SV=2	49.1039	22	22	61.359	GLUD1	metabolic process;regulation of biological process	cytoplasm;mitochondrion;organelle lumen	catalytic activity;nucleotide binding;protein binding	213.275	1173.99
P49448	Glutamate dehydrogenase 2, mitochondrial OS=Homo sapiens GN=GLUD2 PE=1 SV=2 [MASS=61434]	27.957	13	13	61.395	GLUD2	metabolic process	cytoplasm;mitochondrion	catalytic activity;nucleotide binding	117.012	628.58
P48506	Glutamate--cysteine ligase catalytic subunit OS=Homo sapiens GN=GCLC PE=1 SV=2 [MASS=72765]	2.82575	1	1	72.719	GCLC	cell organization and biogenesis;cellular homeostasis;metabolic process;regulation of biological process;response to stimulus	cytosol	catalytic activity;metal ion binding;nucleotide binding;protein binding	3.28863
O94925	Glutaminase kidney isoform, mitochondrial OS=Homo sapiens GN=GLS PE=1 SV=1	9.71599	3	3	73.414	GLS	cell communication;cell organization and biogenesis;metabolic process;regulation of biological process;response to stimulus;transport	cytoplasm;cytosol;mitochondrion;organelle lumen	catalytic activity;protein binding	18.639
Q06210	Glutamine--fructose-6-phosphate aminotransferase [isomerizing] 1 OS=Homo sapiens GN=GFPT1 PE=1 SV=3 [MASS=78806]	25.1788	12	12	78.756	GFPT1	cell organization and biogenesis;metabolic process;regulation of biological process;response to stimulus	cytosol	catalytic activity	52.3688	249.362
O94808	Glutamine--fructose-6-phosphate aminotransferase [isomerizing] 2 OS=Homo sapiens GN=GFPT2 PE=1 SV=3	6.45161	3	3	76.882	GFPT2	metabolic process	cytosol	catalytic activity;protein binding	14.6123	55.9
Q16769	Glutaminyl-peptide cyclotransferase OS=Homo sapiens GN=QPCT PE=1 SV=1	3.04709	1	1	40.851	QPCT	metabolic process	extracellular	catalytic activity;metal ion binding	2.56071
Q9H0R6	Glutamyl-tRNA(Gln) amidotransferase subunit A, mitochondrial OS=Homo sapiens GN=QRSL1 PE=1 SV=2 [MASS=57460]	4.35606	1	1	57.424	QRSL1	cell organization and biogenesis;metabolic process;regulation of biological process	mitochondrion	catalytic activity;nucleotide binding	0
Q92947	Glutaryl-CoA dehydrogenase, mitochondrial OS=Homo sapiens GN=GCDH PE=1 SV=1	9.13242	2	2	48.096	GCDH	metabolic process	membrane;mitochondrion;organelle lumen	catalytic activity;nucleotide binding	8.20191	41.14
P22352	Glutathione peroxidase 3 OS=Homo sapiens GN=GPX3 PE=1 SV=2	19.0265	3	3	25.537	GPX3	cell organization and biogenesis;metabolic process;response to stimulus	extracellular	antioxidant activity;catalytic activity;protein binding	11.0692	42.25
P00390	Glutathione reductase, mitochondrial OS=Homo sapiens GN=GSR PE=1 SV=2 [MASS=56257]	17.8161	6	6	56.221	GSR	cellular homeostasis;metabolic process;regulation of biological process;response to stimulus	cytoplasm;cytosol;mitochondrion;organelle lumen	antioxidant activity;catalytic activity;nucleotide binding	20.4952	58.24
P08263	Glutathione S-transferase A1 OS=Homo sapiens GN=GSTA1 PE=1 SV=3 [MASS=25631]	36.4865	12	12	25.615	GSTA1	cell communication;cell differentiation;cell proliferation;metabolic process;regulation of biological process;response to stimulus	cytoplasm;cytosol;membrane;mitochondrion;nucleus	catalytic activity;enzyme regulator activity;protein binding	209.145	1771.91
P09210	Glutathione S-transferase A2 OS=Homo sapiens GN=GSTA2 PE=1 SV=4 [MASS=25664]	42.7928	14	14	25.648	GSTA2	cell differentiation;metabolic process	cytoplasm;cytosol	catalytic activity;protein binding	222.45	1787.4
Q16772	Glutathione S-transferase A3 OS=Homo sapiens GN=GSTA3 PE=1 SV=3 [MASS=25301]	17.5676	6	6	25.285	GSTA3	metabolic process	cytoplasm;cytosol	catalytic activity;protein binding	53.6531	298.036
Q7RTV2	Glutathione S-transferase A5 OS=Homo sapiens GN=GSTA5 PE=1 SV=1	8.10811	3	3	25.706	GSTA5	metabolic process	cytoplasm	catalytic activity;protein binding	29.0194	159.807
Q9Y2Q3	Glutathione S-transferase kappa 1 OS=Homo sapiens GN=GSTK1 PE=1 SV=3 [MASS=25497]	33.1858	5	5	25.48	GSTK1	cell differentiation;metabolic process	membrane;mitochondrion;organelle lumen	antioxidant activity;catalytic activity;protein binding	35.3299	109.626
P09488	Glutathione S-transferase Mu 1 OS=Homo sapiens GN=GSTM1 PE=1 SV=3	13.7615	2	1	25.695	GSTM1	metabolic process;response to stimulus	cytoplasm;cytosol	catalytic activity;protein binding	26.154	98.5226
P28161	Glutathione S-transferase Mu 2 OS=Homo sapiens GN=GSTM2 PE=1 SV=2	17.8899	3	1	25.728	GSTM2	metabolic process;regulation of biological process;response to stimulus	cytoplasm;cytosol;endoplasmic reticulum	catalytic activity;protein binding	28.2889	159.478
P21266	Glutathione S-transferase Mu 3 OS=Homo sapiens GN=GSTM3 PE=1 SV=3	35.1111	7	6	26.542	GSTM3	metabolic process;response to stimulus	cytoplasm;cytosol;nucleus	catalytic activity;protein binding	37.7832	309.419
Q03013	Glutathione S-transferase Mu 4 OS=Homo sapiens GN=GSTM4 PE=1 SV=3 [MASS=25561]	13.7615	2	1	25.545	GSTM4	metabolic process	cytoplasm;cytosol	catalytic activity;protein binding	26.154	98.5226
P46439	Glutathione S-transferase Mu 5 OS=Homo sapiens GN=GSTM5 PE=1 SV=3	11.9266	2	0	25.658	GSTM5	metabolic process	cytoplasm;cytosol	catalytic activity;protein binding	15.539	126.614
P78417	Glutathione S-transferase omega-1 OS=Homo sapiens GN=GSTO1 PE=1 SV=2	14.9378	4	4	27.548	GSTO1	cellular homeostasis;metabolic process;regulation of biological process;response to stimulus	cytoplasm;cytosol;membrane	antioxidant activity;catalytic activity;protein binding	25.0364	127.155
P09211	Glutathione S-transferase P OS=Homo sapiens GN=GSTP1 PE=1 SV=2	69.0476	10	10	23.341	GSTP1	cell communication;cell proliferation;metabolic process;regulation of biological process;response to stimulus	cytoplasm;cytosol;membrane;mitochondrion;nucleus	catalytic activity;enzyme regulator activity;protein binding	245.8	2620.54
P30711	Glutathione S-transferase theta-1 OS=Homo sapiens GN=GSTT1 PE=1 SV=4	15.4167	3	3	27.318	GSTT1	metabolic process	cytoplasm;cytosol	antioxidant activity;catalytic activity;protein binding	9.40245	121.541
P0CG29	Glutathione S-transferase theta-2 OS=Homo sapiens GN=GSTT2 PE=1 SV=1 [MASS=27506]	5.32787	1	1	27.489	GSTT2	metabolic process	cytoplasm	catalytic activity;protein binding	3.39317	72.78
P0CG30	Glutathione S-transferase theta-2B OS=Homo sapiens GN=GSTT2B PE=1 SV=1 [MASS=27507]	5.32787	1	1	27.49	GSTT2; GSTT2B	metabolic process	cytoplasm;cytosol	catalytic activity;protein binding	3.39317	72.78
P04406	Glyceraldehyde-3-phosphate dehydrogenase OS=Homo sapiens GN=GAPDH PE=1 SV=3	68.6567	19	19	36.03	GAPDH	cell death;cell organization and biogenesis;metabolic process;regulation of biological process;response to stimulus	cytoplasm;cytoskeleton;cytosol;membrane;nucleus	catalytic activity;nucleotide binding;protein binding	502.404	3858.79
P21695	Glycerol-3-phosphate dehydrogenase [NAD(+)], cytoplasmic OS=Homo sapiens GN=GPD1 PE=1 SV=4 [MASS=37567]	40.6877	12	12	37.543	GPD1	metabolic process;regulation of biological process;response to stimulus;transport	cytoplasm;cytosol;mitochondrion	catalytic activity;nucleotide binding;protein binding	38.9539	241.641
Q8N335	Glycerol-3-phosphate dehydrogenase 1-like protein OS=Homo sapiens GN=GPD1L PE=1 SV=1 [MASS=38419]	3.4188	1	1	38.394	GPD1L	metabolic process;regulation of biological process	cytoplasm;cytosol;membrane	catalytic activity;nucleotide binding;protein binding	5.32242	73.9545
P43304	Glycerol-3-phosphate dehydrogenase, mitochondrial OS=Homo sapiens GN=GPD2 PE=1 SV=3	10.729	5	5	80.802	GPD2	metabolic process	membrane;mitochondrion	catalytic activity;metal ion binding	11.6126	97.5546
P50440	Glycine amidinotransferase, mitochondrial OS=Homo sapiens GN=GATM PE=1 SV=1	69.74	26	26	48.424	GATM	metabolic process	cytoplasm;membrane;mitochondrion	catalytic activity	1286.33	9540.13
P23434	Glycine cleavage system H protein, mitochondrial OS=Homo sapiens GN=GCSH PE=1 SV=2 [MASS=18884]	11.5607	1	1	18.873	GCSH	metabolic process	mitochondrion;organelle lumen	catalytic activity	6.59099	91.4036
Q14749	Glycine N-methyltransferase OS=Homo sapiens GN=GNMT PE=1 SV=3 [MASS=32742]	24.7458	5	5	32.721	GNMT	cell organization and biogenesis;metabolic process;regulation of biological process	cytoplasm;cytosol	catalytic activity;protein binding	20.1836	114.67
P41250	Glycine--tRNA ligase OS=Homo sapiens GN=GARS PE=1 SV=3	17.7267	8	8	83.113	GARS	metabolic process	cytoplasm;cytosol;mitochondrion;organelle lumen	catalytic activity;nucleotide binding;protein binding	39.0355	79.8455
P11216	Glycogen phosphorylase, brain form OS=Homo sapiens GN=PYGB PE=1 SV=5	4.86358	3	3	96.635	PYGB	metabolic process	cytoplasm;membrane	catalytic activity;protein binding	3.55816
P06737	Glycogen phosphorylase, liver form OS=Homo sapiens GN=PYGL PE=1 SV=4 [MASS=97148]	3.42385	2	2	97.087	PYGL	cell death;metabolic process	cytoplasm;cytosol;membrane	catalytic activity;nucleotide binding;protein binding	1.83245
P11217	Glycogen phosphorylase, muscle form OS=Homo sapiens GN=PYGM PE=1 SV=6 [MASS=97091]	3.44418	2	2	97.031	PYGM	cellular homeostasis;metabolic process;response to stimulus	cytoplasm;cytosol;endoplasmic reticulum	catalytic activity;nucleotide binding;protein binding	1.83245
Q9HC38	Glyoxalase domain-containing protein 4 OS=Homo sapiens GN=GLOD4 PE=1 SV=1 [MASS=34793]	17.2524	3	3	34.771	GLOD4		mitochondrion		19.1614	92.342
Q9UBQ7	Glyoxylate reductase/hydroxypyruvate reductase OS=Homo sapiens GN=GRHPR PE=1 SV=1 [MASS=35668]	28.9634	6	6	35.646	GRHPR	cell organization and biogenesis;metabolic process	cytoplasm;cytosol;organelle lumen	catalytic activity;nucleotide binding;protein binding	38.1914	158.765
Q9H8Y8	Golgi reassembly-stacking protein 2 OS=Homo sapiens GN=GORASP2 PE=1 SV=3	4.64602	1	1	47.116	GORASP2	cell organization and biogenesis	Golgi;membrane	protein binding	6.57515
Q9H3P7	Golgi resident protein GCP60 OS=Homo sapiens GN=ACBD3 PE=1 SV=4 [MASS=60593]	3.0303	1	1	60.556	ACBD3	metabolic process;transport	Golgi;membrane;mitochondrion	protein binding	2.14242
Q9H4G4	Golgi-associated plant pathogenesis-related protein 1 OS=Homo sapiens GN=GLIPR2 PE=1 SV=3	16.8831	2	2	17.208	GLIPR2	regulation of biological process	extracellular;Golgi;membrane	protein binding	10.5486	98.3254
Q8WXG9	G-protein coupled receptor 98 OS=Homo sapiens GN=GPR98 PE=1 SV=2	0.348874	1	1	692.637	GPR98; ADGRV1	cell communication;regulation of biological process;response to stimulus	cell surface;cytoplasm;membrane	metal ion binding;protein binding;receptor activity;signal transducer activity	0
P28676	Grancalcin OS=Homo sapiens GN=GCA PE=1 SV=2 [MASS=24010]	26.2673	3	3	23.994	GCA	cell organization and biogenesis;metabolic process	cytoplasm;membrane	catalytic activity;metal ion binding;protein binding	8.08269
P28799	Granulins OS=Homo sapiens GN=GRN PE=1 SV=2 [MASS=63544]	2.69815	1	1	63.5	GRN	cell proliferation;regulation of biological process;response to stimulus;transport	cytosol;extracellular;mitochondrion	protein binding;RNA binding	6.03724
Q9BZM1	Group XIIA secretory phospholipase A2 OS=Homo sapiens GN=PLA2G12A PE=1 SV=1 [MASS=21067]	7.93651	1	1	21.053	PLA2G12A	metabolic process	cytoplasm;endoplasmic reticulum;extracellular;Golgi	catalytic activity;metal ion binding	7.45314	96.43
Q9UIJ7	GTP:AMP phosphotransferase AK3, mitochondrial OS=Homo sapiens GN=AK3 PE=1 SV=4	29.5154	5	5	25.55	AK3	coagulation;metabolic process	mitochondrion;organelle lumen	catalytic activity;nucleotide binding;protein binding	13.6308	116.984
P01112	GTPase HRas OS=Homo sapiens GN=HRAS PE=1 SV=1 [MASS=21298]	5.82011	1	1	21.285	HRAS	cell communication;cell death;cell organization and biogenesis;cell proliferation;cellular component movement;coagulation;defense response;metabolic process;regulation of biological process;response to stimulus;transport	cytoplasm;cytosol;Golgi;membrane;nucleus	catalytic activity;nucleotide binding;protein binding;transporter activity	8.48769	75.9848
P01116	GTPase KRas OS=Homo sapiens GN=KRAS PE=1 SV=1 [MASS=21656]	5.82011	1	1	21.642	KRAS	cell communication;cell differentiation;cell organization and biogenesis;cellular component movement;coagulation;defense response;metabolic process;regulation of biological process;response to stimulus;transport	cytoplasm;cytosol;membrane;mitochondrion	catalytic activity;nucleotide binding;protein binding;transporter activity	8.48769	75.9848
P01111	GTPase NRas OS=Homo sapiens GN=NRAS PE=1 SV=1 [MASS=21229]	5.82011	1	1	21.216	NRAS	cellular component movement;coagulation;defense response;metabolic process;regulation of biological process;response to stimulus;transport	Golgi;membrane	nucleotide binding;protein binding;transporter activity	8.48769	75.9848
P62826	GTP-binding nuclear protein Ran OS=Homo sapiens GN=RAN PE=1 SV=3	39.8148	9	9	24.408	RAN	cell division;cell organization and biogenesis;metabolic process;regulation of biological process;response to stimulus;transport	chromosome;cytoplasm;cytosol;endosome;membrane;nucleus	catalytic activity;nucleotide binding;protein binding;RNA binding	57.513	168.874
Q9NR31	GTP-binding protein SAR1a OS=Homo sapiens GN=SAR1A PE=1 SV=1	39.899	4	2	22.353	SAR1A	regulation of biological process;response to stimulus;transport	endoplasmic reticulum;Golgi	catalytic activity;nucleotide binding;protein binding;signal transducer activity	12.7807	49.69
Q9Y6B6	GTP-binding protein SAR1b OS=Homo sapiens GN=SAR1B PE=1 SV=1	15.1515	3	1	22.396	SAR1B	cell organization and biogenesis;metabolic process;regulation of biological process;response to stimulus;transport	cytosol;endoplasmic reticulum;Golgi;membrane	catalytic activity;metal ion binding;nucleotide binding;protein binding;signal transducer activity	13.2929
Q14353	Guanidinoacetate N-methyltransferase OS=Homo sapiens GN=GAMT PE=1 SV=1	30.9322	5	5	26.301	GAMT	metabolic process;regulation of biological process	cytoplasm;cytosol;nucleus	catalytic activity;protein binding	33.8111	146.571
Q9Y2T3	Guanine deaminase OS=Homo sapiens GN=GDA PE=1 SV=1 [MASS=51003]	2.86344	1	1	50.971	GDA	metabolic process	cytosol	catalytic activity;metal ion binding	3.91271	76.19
P63096	Guanine nucleotide-binding protein G(i) subunit alpha-1 OS=Homo sapiens GN=GNAI1 PE=1 SV=2 [MASS=40361]	38.4181	13	4	40.335	GNAI1	cell communication;cell division;coagulation;metabolic process;regulation of biological process;response to stimulus	cytoplasm;cytoskeleton;membrane;nucleus	catalytic activity;metal ion binding;nucleotide binding;protein binding;signal transducer activity	143.157	716.348
P04899	Guanine nucleotide-binding protein G(i) subunit alpha-2 OS=Homo sapiens GN=GNAI2 PE=1 SV=3	69.8592	23	14	40.425	GNAI2	cell communication;cell division;cell proliferation;coagulation;metabolic process;regulation of biological process;response to stimulus	cytoplasm;cytoskeleton;cytosol;membrane;nucleus	catalytic activity;metal ion binding;nucleotide binding;protein binding;signal transducer activity	378.978	2176
Q9UBI6	Guanine nucleotide-binding protein G(I)/G(S)/G(O) subunit gamma-12 OS=Homo sapiens GN=GNG12 PE=1 SV=3 [MASS=8006]	69.4444	5	5	8.001	GNG12	cell communication;metabolic process;regulation of biological process;response to stimulus	membrane	protein binding;signal transducer activity	60.3077	352.5
P59768	Guanine nucleotide-binding protein G(I)/G(S)/G(O) subunit gamma-2 OS=Homo sapiens GN=GNG2 PE=1 SV=2	42.2535	2	2	7.845	GNG2	cell communication;cell proliferation;coagulation;metabolic process;regulation of biological process;response to stimulus	membrane	protein binding;signal transducer activity	8.22987
P62873	Guanine nucleotide-binding protein G(I)/G(S)/G(T) subunit beta-1 OS=Homo sapiens GN=GNB1 PE=1 SV=3 [MASS=37377]	66.1765	15	8	37.353	GNB1	cell communication;cell death;cell proliferation;cellular homeostasis;coagulation;metabolic process;regulation of biological process;response to stimulus	cytosol;membrane	catalytic activity;protein binding;signal transducer activity	295.223	2013.91
P62879	Guanine nucleotide-binding protein G(I)/G(S)/G(T) subunit beta-2 OS=Homo sapiens GN=GNB2 PE=1 SV=3 [MASS=37331]	57.0588	14	7	37.307	GNB2	cell communication;metabolic process;regulation of biological process;response to stimulus	cytoplasm;cytosol;membrane	catalytic activity;protein binding;signal transducer activity	231.808	1242.91
P16520	Guanine nucleotide-binding protein G(I)/G(S)/G(T) subunit beta-3 OS=Homo sapiens GN=GNB3 PE=1 SV=1	5	2	0	37.197	GNB3	cell communication;metabolic process;regulation of biological process;response to stimulus	cytosol;membrane	catalytic activity;protein binding;signal transducer activity	31.6011	106.238
P08754	Guanine nucleotide-binding protein G(k) subunit alpha OS=Homo sapiens GN=GNAI3 PE=1 SV=3 [MASS=40532]	47.1751	15	7	40.506	GNAI3	cell communication;cell division;cell organization and biogenesis;coagulation;metabolic process;regulation of biological process;response to stimulus;transport	cytoplasm;cytoskeleton;Golgi;membrane	catalytic activity;metal ion binding;nucleotide binding;protein binding;signal transducer activity	156.759	795.064
P09471	Guanine nucleotide-binding protein G(o) subunit alpha OS=Homo sapiens GN=GNAO1 PE=1 SV=4 [MASS=40050]	28.5311	10	7	40.025	GNAO1	cell organization and biogenesis;metabolic process;regulation of biological process;response to stimulus	membrane	catalytic activity;metal ion binding;nucleotide binding;protein binding;signal transducer activity	97.2422	545.944
P38405	Guanine nucleotide-binding protein G(olf) subunit alpha OS=Homo sapiens GN=GNAL PE=1 SV=1 [MASS=44308]	7.34908	2	1	44.28	GNAL	cell communication;metabolic process;regulation of biological process;response to stimulus	membrane	catalytic activity;metal ion binding;nucleotide binding;protein binding;signal transducer activity	45.0534	374.921
P50148	Guanine nucleotide-binding protein G(q) subunit alpha OS=Homo sapiens GN=GNAQ PE=1 SV=4 [MASS=42142]	33.9833	9	6	42.115	GNAQ	coagulation;metabolic process;regulation of biological process;response to stimulus	cytoplasm;membrane;nucleus	catalytic activity;enzyme regulator activity;metal ion binding;nucleotide binding;protein binding;signal transducer activity	46.8625	229.212
P63092	Guanine nucleotide-binding protein G(s) subunit alpha isoforms short OS=Homo sapiens GN=GNAS PE=1 SV=1 [MASS=45664]	22.335	7	6	45.636	GNAS	coagulation;metabolic process;regulation of biological process;response to stimulus;transport	cytoplasm;cytosol;extracellular;membrane;nucleus	catalytic activity;metal ion binding;nucleotide binding;protein binding;signal transducer activity	73.4993	513.401
Q5JWF2	Guanine nucleotide-binding protein G(s) subunit alpha isoforms XLas OS=Homo sapiens GN=GNAS PE=1 SV=2 [MASS=111024]	8.48602	7	6	110.956	GNAS	coagulation;metabolic process;regulation of biological process;response to stimulus;transport	cytoplasm;cytosol;extracellular;membrane;nucleus	catalytic activity;metal ion binding;nucleotide binding;protein binding;signal transducer activity	73.4993	513.401
P11488	Guanine nucleotide-binding protein G(t) subunit alpha-1 OS=Homo sapiens GN=GNAT1 PE=1 SV=5 [MASS=40041]	5.42857	2	0	40.015	GNAT1	cell proliferation;metabolic process;regulation of biological process;response to stimulus	cytoplasm;cytosol;membrane	catalytic activity;metal ion binding;nucleotide binding;protein binding;signal transducer activity	51.9562	399.636
P19087	Guanine nucleotide-binding protein G(t) subunit alpha-2 OS=Homo sapiens GN=GNAT2 PE=1 SV=4	5.36723	2	0	40.15	GNAT2	cellular homeostasis;metabolic process;regulation of biological process;response to stimulus	cytosol;membrane	catalytic activity;metal ion binding;nucleotide binding;protein binding;receptor activity;signal transducer activity	51.9562	399.636
A8MTJ3	Guanine nucleotide-binding protein G(t) subunit alpha-3 OS=Homo sapiens GN=GNAT3 PE=2 SV=2 [MASS=40357]	5.36723	2	0	40.331	GNAT3	cell communication;coagulation;metabolic process;regulation of biological process;response to stimulus	cytoplasm;membrane	catalytic activity;metal ion binding;nucleotide binding;protein binding;signal transducer activity	51.9562	399.636
P19086	Guanine nucleotide-binding protein G(z) subunit alpha OS=Homo sapiens GN=GNAZ PE=2 SV=3 [MASS=40923]	2.25352	1	0	40.898	GNAZ	metabolic process;regulation of biological process;response to stimulus	cytosol;endoplasmic reticulum;membrane	catalytic activity;metal ion binding;nucleotide binding;protein binding;signal transducer activity	8.4628
P29992	Guanine nucleotide-binding protein subunit alpha-11 OS=Homo sapiens GN=GNA11 PE=1 SV=2 [MASS=42123]	37.883	10	7	42.097	GNA11	coagulation;metabolic process;regulation of biological process;response to stimulus	cytoplasm;membrane	catalytic activity;metal ion binding;nucleotide binding;protein binding;signal transducer activity	50.3374	155.247
Q03113	Guanine nucleotide-binding protein subunit alpha-12 OS=Homo sapiens GN=GNA12 PE=1 SV=4 [MASS=44279]	4.98688	2	0	44.251	GNA12	cell differentiation;coagulation;metabolic process;regulation of biological process;response to stimulus	membrane	catalytic activity;metal ion binding;nucleotide binding;protein binding;signal transducer activity	48.5639	350.678
Q14344	Guanine nucleotide-binding protein subunit alpha-13 OS=Homo sapiens GN=GNA13 PE=1 SV=2	10.8753	4	2	44.022	GNA13	cell differentiation;cellular component movement;cellular homeostasis;coagulation;metabolic process;regulation of biological process;response to stimulus	cytoplasm;cytosol;membrane;nucleus	catalytic activity;metal ion binding;nucleotide binding;protein binding;signal transducer activity	52.7077	350.678
O95837	Guanine nucleotide-binding protein subunit alpha-14 OS=Homo sapiens GN=GNA14 PE=1 SV=1 [MASS=41570]	9.01408	3	0	41.544	GNA14	coagulation;metabolic process;regulation of biological process;response to stimulus	membrane	catalytic activity;metal ion binding;nucleotide binding;protein binding;signal transducer activity	14.0167	41.99
P63244	Guanine nucleotide-binding protein subunit beta-2-like 1 OS=Homo sapiens GN=GNB2L1 PE=1 SV=3 [MASS=35076]	70.0315	18	18	35.055	GNB2L1; RACK1	cell death;cell differentiation;cellular homeostasis;development;metabolic process;regulation of biological process;response to stimulus	cytoplasm;cytosol;membrane;mitochondrion;nucleus	enzyme regulator activity;protein binding;RNA binding;structural molecule activity	151.17	767.397
Q9HAV0	Guanine nucleotide-binding protein subunit beta-4 OS=Homo sapiens GN=GNB4 PE=1 SV=3 [MASS=37567]	49.7059	12	7	37.543	GNB4	metabolic process;regulation of biological process;response to stimulus	cytosol;membrane	protein binding;signal transducer activity	126.638	646.067
Q8N4P3	Guanosine-3',5'-bis(diphosphate) 3'-pyrophosphohydrolase MESH1 OS=Homo sapiens GN=HDDC3 PE=1 SV=3	7.82123	1	1	20.317	HDDC3	metabolic process;response to stimulus		catalytic activity;metal ion binding;protein binding	7.1064	74.9454
P00738	Haptoglobin OS=Homo sapiens GN=HP PE=1 SV=1 [MASS=45205]	52.2167	25	25	45.177	HP	defense response;metabolic process;regulation of biological process;response to stimulus;transport	extracellular;organelle lumen	antioxidant activity;catalytic activity;protein binding	797.306	5011.39
P00739	Haptoglobin-related protein OS=Homo sapiens GN=HPR PE=1 SV=2	23.2759	12	12	39.005	HPR	metabolic process;regulation of biological process;transport	extracellular	catalytic activity;protein binding	284.405	1781.69
O43301	Heat shock 70 kDa protein 12A OS=Homo sapiens GN=HSPA12A PE=1 SV=2 [MASS=74978]	3.11111	2	2	74.931	HSPA12A			nucleotide binding	1.84024
P48723	Heat shock 70 kDa protein 13 OS=Homo sapiens GN=HSPA13 PE=1 SV=1 [MASS=51927]	4.67091	2	2	51.895	HSPA13	cell organization and biogenesis	endoplasmic reticulum	nucleotide binding;protein binding	4.87452	42.46
P0DMV9	Heat shock 70 kDa protein 1B OS=Homo sapiens GN=HSPA1B PE=1 SV=1 [MASS=70052]	49.922	26	23	70.009	HSPA1B; HSPA1A	cell organization and biogenesis;metabolic process;regulation of biological process;response to stimulus	cytoplasm;cytosol;mitochondrion	catalytic activity;nucleotide binding;protein binding;receptor activity	491.485	2651.26
P34931	Heat shock 70 kDa protein 1-like OS=Homo sapiens GN=HSPA1L PE=1 SV=2	25.897	12	0	70.331	HSPA1L	cell organization and biogenesis;metabolic process;regulation of biological process;response to stimulus	cytosol;mitochondrion;organelle lumen	nucleotide binding;protein binding	275.34	1843.64
P34932	Heat shock 70 kDa protein 4 OS=Homo sapiens GN=HSPA4 PE=1 SV=4	15.4762	9	8	94.271	HSPA4	cell organization and biogenesis;response to stimulus;transport	cytoplasm;cytosol	nucleotide binding;protein binding	25.3521
O95757	Heat shock 70 kDa protein 4L OS=Homo sapiens GN=HSPA4L PE=1 SV=3 [MASS=94512]	2.74136	2	1	94.453	HSPA4L	metabolic process;response to stimulus	cytoplasm;cytosol;nucleus	nucleotide binding	4.87709
P17066	Heat shock 70 kDa protein 6 OS=Homo sapiens GN=HSPA6 PE=1 SV=2	14.619	9	0	70.984	HSPA6	cell organization and biogenesis;metabolic process;response to stimulus	cytoplasm;cytosol	catalytic activity;nucleotide binding;protein binding	250.816	1762.42
P11142	Heat shock cognate 71 kDa protein OS=Homo sapiens GN=HSPA8 PE=1 SV=1	53.2508	34	30	70.854	HSPA8	cell communication;cell organization and biogenesis;cellular component movement;metabolic process;regulation of biological process;response to stimulus;transport	cytoplasm;cytosol;endosome;membrane;nucleus;organelle lumen;spliceosomal complex	catalytic activity;nucleotide binding;protein binding;RNA binding	837.77	5641.55
Q92598	Heat shock protein 105 kDa OS=Homo sapiens GN=HSPH1 PE=1 SV=1	2.68065	2	1	96.804	HSPH1	metabolic process;regulation of biological process;response to stimulus;transport	cytoplasm;cytosol;extracellular;nucleus;organelle lumen	enzyme regulator activity;nucleotide binding;protein binding	4.87709
Q12931	Heat shock protein 75 kDa, mitochondrial OS=Homo sapiens GN=TRAP1 PE=1 SV=3 [MASS=80109]	18.1818	8	7	80.06	TRAP1	metabolic process;regulation of biological process;response to stimulus	membrane;mitochondrion;organelle lumen	nucleotide binding;protein binding;RNA binding	45.2938	293.013
P04792	Heat shock protein beta-1 OS=Homo sapiens GN=HSPB1 PE=1 SV=2	72.1951	18	18	22.768	HSPB1	cellular component movement;metabolic process;regulation of biological process;response to stimulus	cytoplasm;cytoskeleton;cytosol;membrane;nucleus;proteasome	enzyme regulator activity;protein binding;RNA binding	432.201	2003.79
O14558	Heat shock protein beta-6 OS=Homo sapiens GN=HSPB6 PE=1 SV=2 [MASS=17135]	45.625	6	6	17.125	HSPB6	regulation of biological process	cytoplasm;nucleus	protein binding;structural molecule activity	111.692	496.717
Q14568	Heat shock protein HSP 90-alpha A2 OS=Homo sapiens GN=HSP90AA2P PE=1 SV=2 [MASS=39365]	15.7434	5	0	39.34	HSP90AA2; HSP90AA2P	metabolic process;response to stimulus	cytoplasm	nucleotide binding;protein binding	70.6987	430.21
P07900	Heat shock protein HSP 90-alpha OS=Homo sapiens GN=HSP90AA1 PE=1 SV=5	45.082	33	18	84.607	HSP90AA1	cell death;cell organization and biogenesis;cellular component movement;defense response;metabolic process;regulation of biological process;response to stimulus;transport	cell surface;cytoplasm;cytosol;extracellular;membrane;nucleus;organelle lumen	catalytic activity;enzyme regulator activity;nucleotide binding;protein binding;RNA binding	460.051	2499.7
P08238	Heat shock protein HSP 90-beta OS=Homo sapiens GN=HSP90AB1 PE=1 SV=4	39.0884	29	12	83.212	HSP90AB1	cell organization and biogenesis;cellular component movement;defense response;metabolic process;regulation of biological process;response to stimulus	cell surface;cytoplasm;cytosol;membrane;mitochondrion	enzyme regulator activity;nucleotide binding;protein binding;RNA binding	500.239	3357.52
P54652	Heat shock-related 70 kDa protein 2 OS=Homo sapiens GN=HSPA2 PE=1 SV=1	16.4319	11	7	69.978	HSPA2	cell differentiation;cell organization and biogenesis;metabolic process;regulation of biological process;response to stimulus	cell surface;cytoplasm;cytoskeleton;cytosol;membrane;mitochondrion;nucleus	nucleotide binding;protein binding	346.281	2295.86
Q15477	Helicase SKI2W OS=Homo sapiens GN=SKIV2L PE=1 SV=3 [MASS=137754]	1.44462	1	1	137.668	SKIV2L	metabolic process	cytoplasm;nucleus	catalytic activity;nucleotide binding;RNA binding	1.73266
P30519	Heme oxygenase 2 OS=Homo sapiens GN=HMOX2 PE=1 SV=2	20.5696	4	4	36.01	HMOX2	cellular homeostasis;metabolic process;response to stimulus;transport	endoplasmic reticulum;membrane	catalytic activity;metal ion binding;protein binding	6.52052	40.6
Q9NRV9	Heme-binding protein 1 OS=Homo sapiens GN=HEBP1 PE=1 SV=1	37.037	6	6	21.084	HEBP1		cytoplasm;extracellular		59.7519	206.116
Q9Y5Z4	Heme-binding protein 2 OS=Homo sapiens GN=HEBP2 PE=1 SV=1	18.5366	3	3	22.861	HEBP2	cell organization and biogenesis;regulation of biological process	cytoplasm;mitochondrion	protein binding	11.9506	66.9231
P69905	Hemoglobin subunit alpha OS=Homo sapiens GN=HBA1 PE=1 SV=2 [MASS=15257]	91.5493	9	9	15.248	HBA2; HBA1	cell organization and biogenesis;metabolic process;regulation of biological process;response to stimulus;transport	cytosol;extracellular;membrane;organelle lumen	antioxidant activity;catalytic activity;metal ion binding;protein binding;transporter activity	2061.91	14230.7
P68871	Hemoglobin subunit beta OS=Homo sapiens GN=HBB PE=1 SV=2	95.9184	16	9	15.988	HBB	cell organization and biogenesis;coagulation;metabolic process;regulation of biological process;response to stimulus;transport	cytosol;extracellular;organelle lumen	antioxidant activity;catalytic activity;metal ion binding;protein binding;transporter activity	3207.19	31733.5
P02042	Hemoglobin subunit delta OS=Homo sapiens GN=HBD PE=1 SV=2	95.9184	15	8	16.045	HBD	coagulation;transport	cytosol	metal ion binding;protein binding;transporter activity	1680.81	15928
P02100	Hemoglobin subunit epsilon OS=Homo sapiens GN=HBE1 PE=1 SV=2 [MASS=16203]	12.9252	2	1	16.192	HBE1	cell organization and biogenesis;coagulation;regulation of biological process;transport	cytosol	metal ion binding;protein binding;transporter activity	147.829	1723.46
P69891	Hemoglobin subunit gamma-1 OS=Homo sapiens GN=HBG1 PE=1 SV=2	81.6327	9	8	16.13	HBG1	coagulation;transport	cytosol	metal ion binding;transporter activity	207.868	2557.3
P69892	Hemoglobin subunit gamma-2 OS=Homo sapiens GN=HBG2 PE=1 SV=2 [MASS=16126]	89.7959	10	9	16.116	HBG2	coagulation;transport	cytosol	metal ion binding;protein binding;transporter activity	213.407	2604.67
P02790	Hemopexin OS=Homo sapiens GN=HPX PE=1 SV=2	45.8874	14	14	51.643	HPX	cellular homeostasis;metabolic process;regulation of biological process;transport	extracellular;organelle lumen	metal ion binding;protein binding;transporter activity	172.994	786.812
P05546	Heparin cofactor 2 OS=Homo sapiens GN=SERPIND1 PE=1 SV=3	7.61523	4	4	57.034	SERPIND1	coagulation;metabolic process;regulation of biological process;response to stimulus	extracellular	enzyme regulator activity	9.14488	48.44
P51858	Hepatoma-derived growth factor OS=Homo sapiens GN=HDGF PE=1 SV=1 [MASS=26788]	38.3333	7	7	26.772	HDGF	cell proliferation;metabolic process;regulation of biological process;response to stimulus	cytoplasm;nucleus	DNA binding;nucleotide binding;protein binding;RNA binding	38.7167	132.624
Q7Z4V5	Hepatoma-derived growth factor-related protein 2 OS=Homo sapiens GN=HDGFRP2 PE=1 SV=1	1.49031	1	1	74.272	HDGFRP2	metabolic process;regulation of biological process	nucleus	DNA binding;protein binding	2.23557
Q9Y3E1	Hepatoma-derived growth factor-related protein 3 OS=Homo sapiens GN=HDGFRP3 PE=1 SV=1	4.92611	1	1	22.606	HDGFRP3	cell organization and biogenesis;cell proliferation;regulation of biological process	cytoplasm;cytosol;nucleus	protein binding	2.23557
Q99729	Heterogeneous nuclear ribonucleoprotein A/B OS=Homo sapiens GN=HNRNPAB PE=1 SV=2 [MASS=36225]	15.0602	4	3	36.202	HNRNPAB	cell organization and biogenesis;regulation of biological process	cytoplasm;nucleus	DNA binding;nucleotide binding;protein binding;RNA binding	14.0472	65.2258
Q13151	Heterogeneous nuclear ribonucleoprotein A0 OS=Homo sapiens GN=HNRNPA0 PE=1 SV=1 [MASS=30840]	5.2459	1	1	30.822	HNRNPA0	defense response;metabolic process;regulation of biological process;response to stimulus	nucleus	nucleotide binding;protein binding;RNA binding	9.03482	155.617
P09651	Heterogeneous nuclear ribonucleoprotein A1 OS=Homo sapiens GN=HNRNPA1 PE=1 SV=5	37.6344	13	11	38.723	HNRNPA1	metabolic process;regulation of biological process;response to stimulus;transport	cytoplasm;membrane;nucleus;spliceosomal complex	DNA binding;nucleotide binding;protein binding;RNA binding	238.594	1209.82
Q32P51	Heterogeneous nuclear ribonucleoprotein A1-like 2 OS=Homo sapiens GN=HNRNPA1L2 PE=2 SV=2 [MASS=34225]	29.375	9	7	34.204	HNRNPA1L2	metabolic process;transport	cytoplasm;nucleus;spliceosomal complex	nucleotide binding;RNA binding	187.647	1116.07
P51991	Heterogeneous nuclear ribonucleoprotein A3 OS=Homo sapiens GN=HNRNPA3 PE=1 SV=2	44.9735	15	15	39.571	HNRNPA3	metabolic process;transport	cytoplasm;nucleus;spliceosomal complex	nucleotide binding;protein binding;RNA binding;transporter activity	113.454	685.93
O60812	Heterogeneous nuclear ribonucleoprotein C-like 1 OS=Homo sapiens GN=HNRNPCL1 PE=1 SV=1	4.09556	1	1	32.123	HNRNPCL1		nucleus	nucleotide binding;RNA binding	2.20008
B2RXH8	Heterogeneous nuclear ribonucleoprotein C-like 2 OS=Homo sapiens GN=HNRNPCL2 PE=2 SV=1 [MASS=32072]	4.09556	1	1	32.053	HNRNPCP5; LOC440563; HNRNPCL2		nucleus	nucleotide binding;RNA binding	2.20008
P0DMR1	Heterogeneous nuclear ribonucleoprotein C-like 4 OS=Homo sapiens GN=HNRNPCL4 PE=3 SV=1	4.09556	1	1	32.01	LOC101060301; HNRNPCL4; LOC649330; HNRNPCL3		nucleus	nucleotide binding;RNA binding	2.20008
Q14103	Heterogeneous nuclear ribonucleoprotein D0 OS=Homo sapiens GN=HNRNPD PE=1 SV=1	35.493	14	12	38.41	HNRNPD	metabolic process;regulation of biological process;response to stimulus	cytoplasm;cytosol;nucleus	DNA binding;nucleotide binding;protein binding;RNA binding	136.524	782.8
O14979	Heterogeneous nuclear ribonucleoprotein D-like OS=Homo sapiens GN=HNRNPDL PE=1 SV=3 [MASS=46437]	9.28571	4	2	46.409	HNRNPDL; HNRPDL	metabolic process;regulation of biological process	cytoplasm;nucleus;spliceosomal complex	DNA binding;nucleotide binding;protein binding;RNA binding	15.1708	148.7
P52597	Heterogeneous nuclear ribonucleoprotein F OS=Homo sapiens GN=HNRNPF PE=1 SV=3	33.253	8	6	45.643	HNRNPF	metabolic process;regulation of biological process;response to stimulus	cytoplasm;membrane;nucleus;spliceosomal complex	nucleotide binding;protein binding;RNA binding	93.8762	639.811
P31943	Heterogeneous nuclear ribonucleoprotein H OS=Homo sapiens GN=HNRNPH1 PE=1 SV=4	38.3073	11	5	49.198	HNRNPH1	metabolic process;regulation of biological process;response to stimulus	cytoplasm;membrane;nucleus;spliceosomal complex	nucleotide binding;protein binding;RNA binding	129.966	687.317
P55795	Heterogeneous nuclear ribonucleoprotein H2 OS=Homo sapiens GN=HNRNPH2 PE=1 SV=1 [MASS=49263]	26.7261	8	3	49.232	HNRNPH2	metabolic process	cytoplasm;membrane;nucleus	nucleotide binding;protein binding;RNA binding	116.658	661.877
P31942	Heterogeneous nuclear ribonucleoprotein H3 OS=Homo sapiens GN=HNRNPH3 PE=1 SV=2 [MASS=36926]	24.5665	6	6	36.903	HNRNPH3	cell differentiation;metabolic process	nucleus;spliceosomal complex	nucleotide binding;protein binding;RNA binding	46.2178	129.621
P61978	Heterogeneous nuclear ribonucleoprotein K OS=Homo sapiens GN=HNRNPK PE=1 SV=1 [MASS=50976]	38.8769	15	15	50.944	HNRNPK	cellular homeostasis;defense response;metabolic process;regulation of biological process;response to stimulus	cytoplasm;cytosol;membrane;mitochondrion;nucleus;spliceosomal complex	DNA binding;protein binding;RNA binding	246.014	1501.88
P14866	Heterogeneous nuclear ribonucleoprotein L OS=Homo sapiens GN=HNRNPL PE=1 SV=2	31.9185	11	11	64.092	HNRNPL	metabolic process;regulation of biological process	cytoplasm;membrane;nucleus	DNA binding;nucleotide binding;protein binding;RNA binding	69.3361	268.5
P52272	Heterogeneous nuclear ribonucleoprotein M OS=Homo sapiens GN=HNRNPM PE=1 SV=3	18.9041	10	10	77.464	HNRNPM	metabolic process;regulation of biological process;response to stimulus	cell surface;membrane;nucleus;spliceosomal complex	nucleotide binding;protein binding;RNA binding	91.0813	671.859
O60506	Heterogeneous nuclear ribonucleoprotein Q OS=Homo sapiens GN=SYNCRIP PE=1 SV=2 [MASS=69602]	17.3355	9	5	69.56	SYNCRIP	cell differentiation;metabolic process;regulation of biological process;response to stimulus	cytoplasm;endoplasmic reticulum;membrane;nucleus;spliceosomal complex	nucleotide binding;protein binding;RNA binding	35.4157	148.44
O43390	Heterogeneous nuclear ribonucleoprotein R OS=Homo sapiens GN=HNRNPR PE=1 SV=1	12.1643	7	3	70.899	HNRNPR	metabolic process;regulation of biological process	cytoplasm;endoplasmic reticulum;nucleus;spliceosomal complex	nucleotide binding;protein binding;RNA binding	21.6351	66.4569
Q00839	Heterogeneous nuclear ribonucleoprotein U OS=Homo sapiens GN=HNRNPU PE=1 SV=6 [MASS=90584]	19.3939	13	13	90.528	HNRNPU	cell differentiation;metabolic process;regulation of biological process;response to stimulus	cell surface;cytoplasm;membrane;nucleus;spliceosomal complex	DNA binding;nucleotide binding;protein binding;RNA binding	122.152	538.424
Q9BUJ2	Heterogeneous nuclear ribonucleoprotein U-like protein 1 OS=Homo sapiens GN=HNRNPUL1 PE=1 SV=2 [MASS=95738]	4.08879	2	2	95.679	HNRNPUL1	metabolic process;regulation of biological process;response to stimulus	nucleus	protein binding;RNA binding	2.23106
Q1KMD3	Heterogeneous nuclear ribonucleoprotein U-like protein 2 OS=Homo sapiens GN=HNRNPUL2 PE=1 SV=1	9.90629	5	5	85.052	HNRNPUL2		membrane;nucleus	protein binding;RNA binding	16.1565
P22626	Heterogeneous nuclear ribonucleoproteins A2/B1 OS=Homo sapiens GN=HNRNPA2B1 PE=1 SV=2	51.8414	19	17	37.407	HNRNPA2B1	metabolic process;regulation of biological process;transport	cytoplasm;extracellular;membrane;nucleus;spliceosomal complex	DNA binding;nucleotide binding;protein binding;RNA binding	348.952	2487.02
P07910	Heterogeneous nuclear ribonucleoproteins C1/C2 OS=Homo sapiens GN=HNRNPC PE=1 SV=4	18.6275	5	5	33.65	HNRNPC	cell differentiation;cell organization and biogenesis;metabolic process;regulation of biological process	cytosol;membrane;nucleus;spliceosomal complex	DNA binding;nucleotide binding;protein binding;RNA binding	37.1294	208.14
P19367	Hexokinase-1 OS=Homo sapiens GN=HK1 PE=1 SV=3 [MASS=102485]	3.48964	3	3	102.42	HK1	cellular homeostasis;metabolic process;transport	cytosol;membrane;mitochondrion	catalytic activity;nucleotide binding;protein binding	4.72724
P52789	Hexokinase-2 OS=Homo sapiens GN=HK2 PE=1 SV=2 [MASS=102379]	2.50818	2	2	102.313	HK2	cell organization and biogenesis;cellular homeostasis;metabolic process;regulation of biological process;response to stimulus;transport	cytosol;membrane;mitochondrion	catalytic activity;nucleotide binding;protein binding	2.61404
P09429	High mobility group protein B1 OS=Homo sapiens GN=HMGB1 PE=1 SV=3	15.814	3	3	24.878	HMGB1	cell death;cell differentiation;cell organization and biogenesis;cell proliferation;cellular component movement;cellular homeostasis;defense response;metabolic process;regulation of biological process;response to stimulus;transport	cell surface;chromosome;cytoplasm;cytosol;endosome;extracellular;membrane;nucleus	catalytic activity;DNA binding;enzyme regulator activity;protein binding;RNA binding	20.7094	42.42
P37235	Hippocalcin-like protein 1 OS=Homo sapiens GN=HPCAL1 PE=1 SV=3	17.0984	3	3	22.299	HPCAL1		membrane	metal ion binding;protein binding	9.16009	90.0303
P50135	Histamine N-methyltransferase OS=Homo sapiens GN=HNMT PE=1 SV=1 [MASS=33295]	6.16438	1	1	33.274	HNMT	metabolic process;response to stimulus	cytoplasm;cytosol	catalytic activity	2.97386
P49773	Histidine triad nucleotide-binding protein 1 OS=Homo sapiens GN=HINT1 PE=1 SV=2 [MASS=13802]	63.4921	5	5	13.793	HINT1	cell death;metabolic process;regulation of biological process;response to stimulus	cytoplasm;cytoskeleton;membrane;nucleus	catalytic activity;nucleotide binding;protein binding	42.1342	191.959
Q9BX68	Histidine triad nucleotide-binding protein 2, mitochondrial OS=Homo sapiens GN=HINT2 PE=1 SV=1	47.2393	5	5	17.151	HINT2	cell death;metabolic process	mitochondrion	catalytic activity;nucleotide binding	64.8271	109.462
P04196	Histidine-rich glycoprotein OS=Homo sapiens GN=HRG PE=1 SV=1 [MASS=59578]	24.5714	10	10	59.541	HRG	coagulation;defense response;regulation of biological process;response to stimulus;transport	endosome;extracellular;membrane;organelle lumen;vacuole	enzyme regulator activity;metal ion binding;protein binding	64.7653	381.557
Q13547	Histone deacetylase 1 OS=Homo sapiens GN=HDAC1 PE=1 SV=1	2.48963	1	1	55.068	HDAC1	cell differentiation;cell organization and biogenesis;coagulation;metabolic process;regulation of biological process;response to stimulus	chromosome;cytoplasm;cytosol;nucleus	catalytic activity;DNA binding;protein binding	2.41413
Q92769	Histone deacetylase 2 OS=Homo sapiens GN=HDAC2 PE=1 SV=2 [MASS=55364]	2.45902	1	1	55.329	HDAC2	cell differentiation;cell organization and biogenesis;coagulation;metabolic process;regulation of biological process;response to stimulus	chromosome;cytoplasm;nucleus	catalytic activity;DNA binding;protein binding;RNA binding	2.41413
Q02539	Histone H1.1 OS=Homo sapiens GN=HIST1H1A PE=1 SV=3	5.11628	1	1	21.829	HIST1H1A	cell organization and biogenesis	chromosome;nucleus	DNA binding;protein binding	4.23932
P16403	Histone H1.2 OS=Homo sapiens GN=HIST1H1C PE=1 SV=2 [MASS=21365]	11.2676	2	2	21.352	HIST1H1C	cell organization and biogenesis;metabolic process;regulation of biological process	chromosome;nucleus	DNA binding;protein binding;RNA binding	7.46139	41.56
P16402	Histone H1.3 OS=Homo sapiens GN=HIST1H1D PE=1 SV=2	10.8597	2	2	22.336	HIST1H1D	cell organization and biogenesis;metabolic process;regulation of biological process	chromosome;nucleus	DNA binding;RNA binding	7.46139	41.56
P10412	Histone H1.4 OS=Homo sapiens GN=HIST1H1E PE=1 SV=2 [MASS=21865]	10.9589	2	2	21.852	HIST1H1E	cell organization and biogenesis;metabolic process;regulation of biological process	chromosome;nucleus	DNA binding;protein binding;RNA binding	7.46139	41.56
P22492	Histone H1t OS=Homo sapiens GN=HIST1H1T PE=2 SV=4	5.31401	1	1	22.006	HIST1H1T	cell differentiation;cell organization and biogenesis;cellular component movement;development	chromosome;nucleus	DNA binding	4.23932
P0C0S8	Histone H2A type 1 OS=Homo sapiens GN=HIST1H2AG PE=1 SV=2	35.3846	5	2	14.083	HIST1H2AG; HIST1H2AM; HIST1H2AI; HIST1H2AK; HIST1H2AL	regulation of biological process	chromosome;nucleus	DNA binding;protein binding	67.4519	106.347
Q96QV6	Histone H2A type 1-A OS=Homo sapiens GN=HIST1H2AA PE=1 SV=3	12.2137	2	0	14.225	HIST1H2AA	cell organization and biogenesis;regulation of biological process	chromosome;nucleus	DNA binding;protein binding	37.9785	106.347
P04908	Histone H2A type 1-B/E OS=Homo sapiens GN=HIST1H2AB PE=1 SV=2 [MASS=14135]	35.3846	4	1	14.127	HIST1H2AB; HIST1H2AE	regulation of biological process	chromosome;nucleus	DNA binding;protein binding	63.5153	138.81
Q93077	Histone H2A type 1-C OS=Homo sapiens GN=HIST1H2AC PE=1 SV=3	35.3846	4	1	14.097	HIST1H2AC	regulation of biological process	chromosome;nucleus	DNA binding;protein binding	63.5153	138.81
P20671	Histone H2A type 1-D OS=Homo sapiens GN=HIST1H2AD PE=1 SV=2	35.3846	5	2	14.099	HIST1H2AD	regulation of biological process	chromosome;nucleus	DNA binding;protein binding	67.4519	106.347
Q96KK5	Histone H2A type 1-H OS=Homo sapiens GN=HIST1H2AH PE=1 SV=3 [MASS=13906]	35.9375	5	2	13.898	HIST1H2AH	regulation of biological process	chromosome;nucleus	DNA binding;protein binding	67.4519	106.347
Q99878	Histone H2A type 1-J OS=Homo sapiens GN=HIST1H2AJ PE=1 SV=3 [MASS=13936]	35.9375	5	2	13.928	HIST1H2AJ; HIST1H2AK	regulation of biological process	chromosome;nucleus	DNA binding;protein binding	67.4519	106.347
Q6FI13	Histone H2A type 2-A OS=Homo sapiens GN=HIST2H2AA3 PE=1 SV=3 [MASS=14095]	35.3846	5	2	14.087	HIST2H2AA4; HIST2H2AA3	regulation of biological process	chromosome;nucleus	DNA binding;protein binding	67.4519	106.347
Q8IUE6	Histone H2A type 2-B OS=Homo sapiens GN=HIST2H2AB PE=1 SV=3	6.92308	1	0	13.987	HIST2H2AB	regulation of biological process	chromosome;nucleus	DNA binding;protein binding	17.9326	106.347
Q16777	Histone H2A type 2-C OS=Homo sapiens GN=HIST2H2AC PE=1 SV=4	35.6589	5	2	13.98	HIST2H2AC	regulation of biological process	chromosome;nucleus	DNA binding;protein binding	67.4519	106.347
Q7L7L0	Histone H2A type 3 OS=Homo sapiens GN=HIST3H2A PE=1 SV=3	35.3846	4	1	14.113	HIST3H2A	cell organization and biogenesis;metabolic process;regulation of biological process;response to stimulus	chromosome;nucleus	DNA binding;protein binding	63.5153	138.81
Q9BTM1	Histone H2A.J OS=Homo sapiens GN=H2AFJ PE=1 SV=1	35.6589	5	2	14.011	H2AFJ	regulation of biological process	chromosome;nucleus	DNA binding;protein binding	67.4519	106.347
Q71UI9	Histone H2A.V OS=Homo sapiens GN=H2AFV PE=1 SV=3	12.5	2	0	13.501	H2AFV	regulation of biological process	chromosome;nucleus	DNA binding;protein binding	37.9785	106.347
P0C0S5	Histone H2A.Z OS=Homo sapiens GN=H2AFZ PE=1 SV=2	12.5	2	0	13.545	H2AFZ	regulation of biological process;response to stimulus	chromosome;nucleus	DNA binding;protein binding	37.9785	106.347
P16104	Histone H2AX OS=Homo sapiens GN=H2AFX PE=1 SV=2	11.1888	2	0	15.135	H2AFX	cell organization and biogenesis;metabolic process;regulation of biological process;response to stimulus	chromosome;nucleus	DNA binding;protein binding	37.9785	106.347
P33778	Histone H2B type 1-B OS=Homo sapiens GN=HIST1H2BB PE=1 SV=2	26.9841	3	1	13.942	HIST1H2BB	cell organization and biogenesis	chromosome;cytoplasm;nucleus	DNA binding;protein binding	52.2105	414.092
P62807	Histone H2B type 1-C/E/F/G/I OS=Homo sapiens GN=HIST1H2BC PE=1 SV=4	26.9841	3	1	13.898	HIST1H2BI; HIST1H2BD; HIST1H2BC; HIST1H2BF; HIST1H2BG; HIST1H2BE	cell organization and biogenesis;defense response;response to stimulus	chromosome;cytoplasm;nucleus	DNA binding;protein binding	59.3138	394.826
P58876	Histone H2B type 1-D OS=Homo sapiens GN=HIST1H2BD PE=1 SV=2 [MASS=13936]	26.9841	3	1	13.928	HIST1H2BD	cell organization and biogenesis	chromosome;cytoplasm;nucleus	DNA binding;protein binding	59.3138	394.826
Q93079	Histone H2B type 1-H OS=Homo sapiens GN=HIST1H2BH PE=1 SV=3 [MASS=13892]	26.9841	3	1	13.884	HIST1H2BH	cell organization and biogenesis	chromosome;cytoplasm;nucleus	DNA binding;protein binding	59.3138	394.826
P06899	Histone H2B type 1-J OS=Homo sapiens GN=HIST1H2BJ PE=1 SV=3	26.9841	3	1	13.896	HIST1H2BJ	cell organization and biogenesis;defense response;response to stimulus	chromosome;cytoplasm;nucleus	DNA binding;protein binding	52.2105	414.092
O60814	Histone H2B type 1-K OS=Homo sapiens GN=HIST1H2BK PE=1 SV=3	26.9841	3	1	13.882	HIST1H2BK	cell organization and biogenesis;defense response;response to stimulus	chromosome;cytoplasm;nucleus	DNA binding;protein binding	59.3138	394.826
Q99880	Histone H2B type 1-L OS=Homo sapiens GN=HIST1H2BL PE=1 SV=3	26.9841	3	1	13.944	HIST1H2BL	cell organization and biogenesis	chromosome;cytoplasm;nucleus	DNA binding;protein binding	59.3138	394.826
Q99879	Histone H2B type 1-M OS=Homo sapiens GN=HIST1H2BM PE=1 SV=3 [MASS=13989]	26.9841	3	1	13.981	HIST1H2BM	cell organization and biogenesis	chromosome;cytoplasm;nucleus	DNA binding;protein binding	59.3138	394.826
Q99877	Histone H2B type 1-N OS=Homo sapiens GN=HIST1H2BN PE=1 SV=3	26.9841	3	1	13.914	HIST1H2BN	cell organization and biogenesis	chromosome;cytoplasm;nucleus	DNA binding;protein binding	59.3138	394.826
P23527	Histone H2B type 1-O OS=Homo sapiens GN=HIST1H2BO PE=1 SV=3	26.9841	3	1	13.898	HIST1H2BO	cell organization and biogenesis	chromosome;cytoplasm;nucleus	DNA binding;protein binding	52.2105	414.092
Q16778	Histone H2B type 2-E OS=Homo sapiens GN=HIST2H2BE PE=1 SV=3 [MASS=13920]	26.9841	3	1	13.912	HIST2H2BE	cell organization and biogenesis;defense response;response to stimulus	chromosome;cytoplasm;nucleus	DNA binding;protein binding	52.2105	414.092
Q5QNW6	Histone H2B type 2-F OS=Homo sapiens GN=HIST2H2BF PE=1 SV=3	26.9841	3	1	13.912	HIST2H2BF	cell organization and biogenesis	chromosome;cytoplasm;nucleus	DNA binding;protein binding	59.3138	394.826
Q8N257	Histone H2B type 3-B OS=Homo sapiens GN=HIST3H2BB PE=1 SV=3	26.9841	3	1	13.9	HIST3H2BB	cell organization and biogenesis	chromosome;cytoplasm;nucleus	DNA binding;protein binding	52.2105	414.092
P57053	Histone H2B type F-S OS=Homo sapiens GN=H2BFS PE=1 SV=2 [MASS=13944]	26.9841	3	1	13.936	H2BFS; LOC102724334	cell organization and biogenesis;defense response;response to stimulus	chromosome;cytoplasm;nucleus	DNA binding;protein binding	59.3138	394.826
P68431	Histone H3.1 OS=Homo sapiens GN=HIST1H3A PE=1 SV=2 [MASS=15404]	16.9118	3	3	15.394	HIST1H3F; HIST1H3C; HIST1H3D; HIST1H3G; HIST1H3H; HIST1H3B; HIST1H3A; HIST1H3E; HIST1H3I; HIST1H3J	cell organization and biogenesis;coagulation;metabolic process;regulation of biological process;response to stimulus	chromosome;extracellular;membrane;nucleus	catalytic activity;DNA binding;protein binding	14.6504
Q16695	Histone H3.1t OS=Homo sapiens GN=HIST3H3 PE=1 SV=3	16.9118	3	3	15.499	HIST3H3	cell organization and biogenesis;metabolic process;regulation of biological process;response to stimulus	chromosome;nucleus	DNA binding;protein binding	14.6504
Q71DI3	Histone H3.2 OS=Homo sapiens GN=HIST2H3A PE=1 SV=3 [MASS=15388]	16.9118	3	3	15.379	HIST2H3A; HIST2H3C; HIST2H3D	cell organization and biogenesis;coagulation;metabolic process;regulation of biological process;response to stimulus	chromosome;extracellular;nucleus	DNA binding;protein binding	14.6504
P84243	Histone H3.3 OS=Homo sapiens GN=H3F3A PE=1 SV=2	16.9118	3	3	15.319	H3F3A; H3F3AP4; H3F3B	cell organization and biogenesis;coagulation;metabolic process;regulation of biological process;response to stimulus	chromosome;extracellular;nucleus	DNA binding;metal ion binding;protein binding	14.6504
Q6NXT2	Histone H3.3C OS=Homo sapiens GN=H3F3C PE=1 SV=3	17.037	3	3	15.204	H3F3C	regulation of biological process	chromosome;nucleus	DNA binding;protein binding	14.6504
P62805	Histone H4 OS=Homo sapiens GN=HIST1H4A PE=1 SV=2 [MASS=11367]	53.3981	9	9	11.36	HIST1H4A; HIST1H4F; HIST1H4D; HIST1H4J; HIST2H4A; HIST2H4B; HIST1H4H; HIST1H4C; HIST4H4; HIST1H4E; HIST1H4I; HIST1H4B; HIST1H4K; HIST1H4L	cell organization and biogenesis;metabolic process;regulation of biological process;response to stimulus	chromosome;extracellular;membrane;nucleus	catalytic activity;DNA binding;protein binding;RNA binding	81.3754	473.156
Q09028	Histone-binding protein RBBP4 OS=Homo sapiens GN=RBBP4 PE=1 SV=3 [MASS=47655]	8.94118	2	2	47.626	RBBP4	cell organization and biogenesis;metabolic process;regulation of biological process;response to stimulus	nucleus	catalytic activity;DNA binding;protein binding	1.67873
P30443	HLA class I histocompatibility antigen, A-1 alpha chain OS=Homo sapiens GN=HLA-A PE=1 SV=1 [MASS=40846]	54.5205	17	3	40.82	HLA-A	defense response;regulation of biological process;response to stimulus	cell surface;endoplasmic reticulum;Golgi;membrane	protein binding;RNA binding	242.355	1460.2
P13746	HLA class I histocompatibility antigen, A-11 alpha chain OS=Homo sapiens GN=HLA-A PE=1 SV=1 [MASS=40937]	55.0685	15	0	40.911	HLA-A	defense response;regulation of biological process;response to stimulus	cell surface;endoplasmic reticulum;Golgi;membrane	protein binding;RNA binding	228.407	1316.49
P01892	HLA class I histocompatibility antigen, A-2 alpha chain OS=Homo sapiens GN=HLA-A PE=1 SV=1	28.7671	7	0	40.896	HLA-A; LOC100507703	defense response;regulation of biological process;response to stimulus	cell surface;endoplasmic reticulum;Golgi;membrane	protein binding;RNA binding	116.031	615.547
P30447	HLA class I histocompatibility antigen, A-23 alpha chain OS=Homo sapiens GN=HLA-A PE=1 SV=1 [MASS=40732]	36.1644	9	0	40.707	HLA-A	defense response;regulation of biological process;response to stimulus	cell surface;endoplasmic reticulum;Golgi;membrane	protein binding;RNA binding	178.851	906.381
P05534	HLA class I histocompatibility antigen, A-24 alpha chain OS=Homo sapiens GN=HLA-A PE=1 SV=2	39.4521	10	2	40.663	HLA-A	defense response;regulation of biological process;response to stimulus	cell surface;endoplasmic reticulum;Golgi;membrane	protein binding;RNA binding	187.692	985.876
P18462	HLA class I histocompatibility antigen, A-25 alpha chain OS=Homo sapiens GN=HLA-A PE=1 SV=1 [MASS=41218]	45.7534	12	4	41.192	HLA-A	defense response;regulation of biological process;response to stimulus	cell surface;endoplasmic reticulum;Golgi;membrane	protein binding;RNA binding	151.424	962.844
P30450	HLA class I histocompatibility antigen, A-26 alpha chain OS=Homo sapiens GN=HLA-A PE=1 SV=2 [MASS=41062]	45.7534	12	4	41.036	HLA-A	defense response;regulation of biological process;response to stimulus	cell surface;endoplasmic reticulum;Golgi;membrane	protein binding;RNA binding	151.424	962.844
P30512	HLA class I histocompatibility antigen, A-29 alpha chain OS=Homo sapiens GN=HLA-A PE=1 SV=2 [MASS=40863]	38.6301	11	0	40.837	HLA-A	defense response;regulation of biological process;response to stimulus	cell surface;endoplasmic reticulum;Golgi;membrane	protein binding;RNA binding	124.614	615.547
P04439	HLA class I histocompatibility antigen, A-3 alpha chain OS=Homo sapiens GN=HLA-A PE=1 SV=2	61.9178	19	4	40.815	HLA-A	defense response;regulation of biological process;response to stimulus	cell surface;endoplasmic reticulum;Golgi;membrane	protein binding;RNA binding	259.651	1373.57
P16188	HLA class I histocompatibility antigen, A-30 alpha chain OS=Homo sapiens GN=HLA-A PE=1 SV=2	48.2192	12	0	40.879		regulation of biological process;response to stimulus	cell surface;endoplasmic reticulum;Golgi;membrane	protein binding	196.479	906.381
P16189	HLA class I histocompatibility antigen, A-31 alpha chain OS=Homo sapiens GN=HLA-A PE=1 SV=2	35.8904	9	3	40.978	HLA-A	defense response;regulation of biological process;response to stimulus	cell surface;endoplasmic reticulum;Golgi;membrane	protein binding;RNA binding	117.972	615.547
P10314	HLA class I histocompatibility antigen, A-32 alpha chain OS=Homo sapiens GN=HLA-A PE=1 SV=2	43.5616	11	0	41.022	HLA-A	defense response;regulation of biological process;response to stimulus	cell surface;endoplasmic reticulum;Golgi;membrane	protein binding;RNA binding	148.696	945.731
P16190	HLA class I histocompatibility antigen, A-33 alpha chain OS=Homo sapiens GN=HLA-A PE=1 SV=3	36.7123	9	3	40.866		regulation of biological process;response to stimulus	cell surface;endoplasmic reticulum;Golgi;membrane	protein binding	141.138	773.355
P30453	HLA class I histocompatibility antigen, A-34 alpha chain OS=Homo sapiens GN=HLA-A PE=1 SV=1	52.8767	14	4	41.029	HLA-A	defense response;regulation of biological process;response to stimulus	cell surface;endoplasmic reticulum;Golgi;membrane	protein binding;RNA binding	165.592	962.844
P30455	HLA class I histocompatibility antigen, A-36 alpha chain OS=Homo sapiens GN=HLA-A PE=1 SV=1	54.5205	17	3	40.908	HLA-A	defense response;regulation of biological process;response to stimulus	cell surface;endoplasmic reticulum;Golgi;membrane	protein binding;RNA binding	242.355	1460.2
P30456	HLA class I histocompatibility antigen, A-43 alpha chain OS=Homo sapiens GN=HLA-A PE=1 SV=1 [MASS=41033]	41.9178	11	4	41.007	HLA-A	defense response;regulation of biological process;response to stimulus	cell surface;endoplasmic reticulum;Golgi;membrane	protein binding;RNA binding	118.404	747.614
P30457	HLA class I histocompatibility antigen, A-66 alpha chain OS=Homo sapiens GN=HLA-A PE=1 SV=1	49.589	13	4	41.056	HLA-A	defense response;regulation of biological process;response to stimulus	cell surface;endoplasmic reticulum;Golgi;membrane	protein binding;RNA binding	154.126	962.844
P01891	HLA class I histocompatibility antigen, A-68 alpha chain OS=Homo sapiens GN=HLA-A PE=1 SV=4	36.4384	9	1	40.883	HLA-A	defense response;regulation of biological process;response to stimulus	cell surface;endoplasmic reticulum;Golgi;membrane	protein binding;RNA binding	151.879	830.528
P10316	HLA class I histocompatibility antigen, A-69 alpha chain OS=Homo sapiens GN=HLA-A PE=1 SV=2 [MASS=40977]	36.4384	9	1	40.951	HLA-A	defense response;regulation of biological process;response to stimulus	cell surface;endoplasmic reticulum;Golgi;membrane	protein binding;RNA binding	151.879	830.528
P30459	HLA class I histocompatibility antigen, A-74 alpha chain OS=Homo sapiens GN=HLA-A PE=1 SV=1 [MASS=40891]	43.5616	11	0	40.865		regulation of biological process;response to stimulus	cell surface;endoplasmic reticulum;Golgi;membrane	protein binding	148.696	945.731
Q09160	HLA class I histocompatibility antigen, A-80 alpha chain OS=Homo sapiens GN=HLA-A PE=1 SV=1 [MASS=40791]	32.0548	10	0	40.766	HLA-A	defense response;regulation of biological process;response to stimulus	cell surface;endoplasmic reticulum;Golgi;membrane	protein binding;RNA binding	88.3702	427.93
P13747	HLA class I histocompatibility antigen, alpha chain E OS=Homo sapiens GN=HLA-E PE=1 SV=3 [MASS=40156]	12.0112	3	0	40.132	HLA-E	defense response;regulation of biological process;response to stimulus	cell surface;membrane	protein binding	119.932	431.824
P30511	HLA class I histocompatibility antigen, alpha chain F OS=Homo sapiens GN=HLA-F PE=2 SV=3	3.17919	1	0	39.037	HLA-F	regulation of biological process;response to stimulus	cell surface;endoplasmic reticulum;membrane	protein binding	9.85411	83.9729
P17693	HLA class I histocompatibility antigen, alpha chain G OS=Homo sapiens GN=HLA-G PE=1 SV=1 [MASS=38224]	6.80473	2	0	38.2	HLA-G	defense response;regulation of biological process;response to stimulus	membrane	protein binding	38.7717	168.42
P30461	HLA class I histocompatibility antigen, B-13 alpha chain OS=Homo sapiens GN=HLA-B PE=1 SV=1	31.4917	9	0	40.449	HLA-B	defense response;regulation of biological process;response to stimulus	cell surface;endoplasmic reticulum;Golgi;membrane	protein binding	208.458	856.422
P30462	HLA class I histocompatibility antigen, B-14 alpha chain OS=Homo sapiens GN=HLA-B PE=1 SV=1	36.1878	10	0	40.333	HLA-B	defense response;regulation of biological process;response to stimulus	cell surface;endoplasmic reticulum;Golgi;membrane	protein binding	234.921	933.881
P30464	HLA class I histocompatibility antigen, B-15 alpha chain OS=Homo sapiens GN=HLA-B PE=1 SV=2	37.5691	11	0	40.363	HLA-B	defense response;regulation of biological process;response to stimulus	cell surface;endoplasmic reticulum;Golgi;membrane	protein binding	247.948	1171.43
P30466	HLA class I histocompatibility antigen, B-18 alpha chain OS=Homo sapiens GN=HLA-B PE=1 SV=1	32.3204	9	0	40.25	HLA-B	defense response;regulation of biological process;response to stimulus	cell surface;endoplasmic reticulum;Golgi;membrane	protein binding	213.99	913.173
P03989	HLA class I histocompatibility antigen, B-27 alpha chain OS=Homo sapiens GN=HLA-B PE=1 SV=2	37.8453	11	1	40.403	HLA-B	defense response;regulation of biological process;response to stimulus	cell surface;endoplasmic reticulum;Golgi;membrane	protein binding	216.317	925.366
P30685	HLA class I histocompatibility antigen, B-35 alpha chain OS=Homo sapiens GN=HLA-B PE=1 SV=1 [MASS=40455]	31.4917	8	0	40.43	HLA-B	defense response;regulation of biological process;response to stimulus	cell surface;endoplasmic reticulum;Golgi;membrane	protein binding	193.991	1000.39
P18463	HLA class I histocompatibility antigen, B-37 alpha chain OS=Homo sapiens GN=HLA-B PE=1 SV=1 [MASS=40456]	40.884	12	1	40.431	HLA-B	defense response;regulation of biological process;response to stimulus	cell surface;endoplasmic reticulum;Golgi;membrane	protein binding	250.917	1026.37
Q95365	HLA class I histocompatibility antigen, B-38 alpha chain OS=Homo sapiens GN=HLA-B PE=1 SV=1	38.9503	11	0	40.391	HLA-B	defense response;regulation of biological process;response to stimulus	cell surface;endoplasmic reticulum;Golgi;membrane	protein binding	238.975	1087.71
P30475	HLA class I histocompatibility antigen, B-39 alpha chain OS=Homo sapiens GN=HLA-B PE=1 SV=1	38.9503	11	0	40.303	HLA-B	defense response;regulation of biological process;response to stimulus	cell surface;endoplasmic reticulum;Golgi;membrane	protein binding	238.975	1087.71
Q04826	HLA class I histocompatibility antigen, B-40 alpha chain OS=Homo sapiens GN=HLA-B PE=1 SV=1	44.7514	14	0	40.48	HLA-B	defense response;regulation of biological process;response to stimulus	cell surface;endoplasmic reticulum;Golgi;membrane	protein binding	239.705	1083.42
P30479	HLA class I histocompatibility antigen, B-41 alpha chain OS=Homo sapiens GN=HLA-B PE=1 SV=1	50.8287	16	4	40.514	HLA-B	defense response;regulation of biological process;response to stimulus	cell surface;endoplasmic reticulum;Golgi;membrane	protein binding	248.864	1149.13
P30480	HLA class I histocompatibility antigen, B-42 alpha chain OS=Homo sapiens GN=HLA-B PE=1 SV=1	48.6188	15	0	40.308	HLA-B	defense response;regulation of biological process;response to stimulus	cell surface;endoplasmic reticulum;Golgi;membrane	protein binding	264.113	1134.88
P30481	HLA class I histocompatibility antigen, B-44 alpha chain OS=Homo sapiens GN=HLA-B PE=1 SV=1 [MASS=40481]	29.2818	8	0	40.456	HLA-B	defense response;regulation of biological process;response to stimulus	cell surface;endoplasmic reticulum;Golgi;membrane	protein binding	156.914	858.569
P30483	HLA class I histocompatibility antigen, B-45 alpha chain OS=Homo sapiens GN=HLA-B PE=1 SV=1 [MASS=40414]	35.0829	10	0	40.389	HLA-B	defense response;regulation of biological process;response to stimulus	cell surface;endoplasmic reticulum;Golgi;membrane	protein binding	212.396	908.311
P30484	HLA class I histocompatibility antigen, B-46 alpha chain OS=Homo sapiens GN=HLA-B PE=1 SV=1 [MASS=40440]	35.9116	10	0	40.415	HLA-B	defense response;regulation of biological process;response to stimulus	cell surface;endoplasmic reticulum;Golgi;membrane	protein binding	242.264	1171.43
P30485	HLA class I histocompatibility antigen, B-47 alpha chain OS=Homo sapiens GN=HLA-B PE=1 SV=1 [MASS=40571]	38.3978	11	0	40.546		regulation of biological process;response to stimulus	cell surface;endoplasmic reticulum;Golgi;membrane	protein binding	215.134	908.311
P30486	HLA class I histocompatibility antigen, B-48 alpha chain OS=Homo sapiens GN=HLA-B PE=1 SV=1	43.6464	14	0	40.337	HLA-B	defense response;regulation of biological process;response to stimulus	cell surface;endoplasmic reticulum;Golgi;membrane	protein binding	206.297	850.036
P30487	HLA class I histocompatibility antigen, B-49 alpha chain OS=Homo sapiens GN=HLA-B PE=1 SV=2	35.0829	10	0	40.556	HLA-B	defense response;regulation of biological process;response to stimulus	cell surface;endoplasmic reticulum;Golgi;membrane	protein binding	212.396	908.311
P30488	HLA class I histocompatibility antigen, B-50 alpha chain OS=Homo sapiens GN=HLA-B PE=1 SV=1 [MASS=40541]	35.0829	10	0	40.516		regulation of biological process;response to stimulus	cell surface;endoplasmic reticulum;Golgi;membrane	protein binding	212.396	908.311
P18464	HLA class I histocompatibility antigen, B-51 alpha chain OS=Homo sapiens GN=HLA-B PE=1 SV=1	31.2155	8	0	40.541	HLA-B	defense response;regulation of biological process;response to stimulus	cell surface;endoplasmic reticulum;Golgi;membrane	protein binding	186.645	973.757
P30490	HLA class I histocompatibility antigen, B-52 alpha chain OS=Homo sapiens GN=HLA-B PE=1 SV=1 [MASS=40521]	32.8729	9	0	40.496	HLA-B	defense response;regulation of biological process;response to stimulus	cell surface;endoplasmic reticulum;Golgi;membrane	protein binding	192.329	973.757
P30491	HLA class I histocompatibility antigen, B-53 alpha chain OS=Homo sapiens GN=HLA-B PE=1 SV=1	31.4917	8	0	40.47	HLA-B	defense response;regulation of biological process;response to stimulus	cell surface;endoplasmic reticulum;Golgi;membrane	protein binding	193.991	1000.39
P30492	HLA class I histocompatibility antigen, B-54 alpha chain OS=Homo sapiens GN=HLA-B PE=1 SV=1	36.1878	10	0	40.355	HLA-B	defense response;regulation of biological process;response to stimulus	cell surface;endoplasmic reticulum;Golgi;membrane	protein binding	218.471	896.213
P30493	HLA class I histocompatibility antigen, B-55 alpha chain OS=Homo sapiens GN=HLA-B PE=1 SV=1 [MASS=40496]	36.1878	10	0	40.471	HLA-B	defense response;regulation of biological process;response to stimulus	cell surface;endoplasmic reticulum;Golgi;membrane	protein binding	248.064	1074.59
P30495	HLA class I histocompatibility antigen, B-56 alpha chain OS=Homo sapiens GN=HLA-B PE=1 SV=1	32.8729	9	0	40.453	HLA-B	defense response;regulation of biological process;response to stimulus	cell surface;endoplasmic reticulum;Golgi;membrane	protein binding	236.598	1074.59
P18465	HLA class I histocompatibility antigen, B-57 alpha chain OS=Homo sapiens GN=HLA-B PE=1 SV=1	29.0055	8	0	40.199	HLA-B	defense response;regulation of biological process;response to stimulus	cell surface;endoplasmic reticulum;Golgi;membrane	protein binding	203.578	859.523
P10319	HLA class I histocompatibility antigen, B-58 alpha chain OS=Homo sapiens GN=HLA-B PE=1 SV=1	27.6243	7	0	40.312	HLA-B	defense response;regulation of biological process;response to stimulus	cell surface;endoplasmic reticulum;Golgi;membrane	protein binding	160.971	785.332
Q29940	HLA class I histocompatibility antigen, B-59 alpha chain OS=Homo sapiens GN=HLA-B PE=1 SV=1 [MASS=40584]	36.1878	10	0	40.559	HLA-B	defense response;regulation of biological process;response to stimulus	cell surface;endoplasmic reticulum;Golgi;membrane	protein binding	248.064	1074.59
Q29836	HLA class I histocompatibility antigen, B-67 alpha chain OS=Homo sapiens GN=HLA-B PE=1 SV=1 [MASS=40342]	38.9503	11	0	40.317	HLA-B	defense response;regulation of biological process;response to stimulus	cell surface;endoplasmic reticulum;Golgi;membrane	protein binding	238.975	1087.71
P01889	HLA class I histocompatibility antigen, B-7 alpha chain OS=Homo sapiens GN=HLA-B PE=1 SV=3 [MASS=40460]	45.5801	13	1	40.435	HLA-B	defense response;regulation of biological process;response to stimulus	cell surface;endoplasmic reticulum;Golgi;membrane	protein binding	249.78	1073.29
Q31612	HLA class I histocompatibility antigen, B-73 alpha chain OS=Homo sapiens GN=HLA-B PE=1 SV=1 [MASS=40435]	28.6501	8	0	40.41	HLA-B	defense response;regulation of biological process;response to stimulus	cell surface;endoplasmic reticulum;Golgi;membrane	protein binding	134.22	598.087
P30498	HLA class I histocompatibility antigen, B-78 alpha chain OS=Homo sapiens GN=HLA-B PE=1 SV=1	31.2155	8	0	40.453	HLA-B	defense response;regulation of biological process;response to stimulus	cell surface;endoplasmic reticulum;Golgi;membrane	protein binding	186.645	973.757
P30460	HLA class I histocompatibility antigen, B-8 alpha chain OS=Homo sapiens GN=HLA-B PE=1 SV=1 [MASS=40331]	45.5801	14	0	40.306	HLA-B; MICA	defense response;regulation of biological process;response to stimulus	cell surface;cytoplasm;endoplasmic reticulum;Golgi;membrane	protein binding	261.808	1134.88
Q31610	HLA class I histocompatibility antigen, B-81 alpha chain OS=Homo sapiens GN=HLA-B PE=1 SV=1 [MASS=40400]	41.989	13	0	40.375	HLA-B	defense response;regulation of biological process;response to stimulus	cell surface;endoplasmic reticulum;Golgi;membrane	protein binding	200.613	850.036
Q29718	HLA class I histocompatibility antigen, B-82 alpha chain OS=Homo sapiens GN=HLA-B PE=1 SV=1 [MASS=40421]	32.8729	9	0	40.396		regulation of biological process;response to stimulus	cell surface;endoplasmic reticulum;Golgi;membrane	protein binding	231.005	990.889
P30499	HLA class I histocompatibility antigen, Cw-1 alpha chain OS=Homo sapiens GN=HLA-C PE=2 SV=1	36.612	11	2	40.939	HLA-C	defense response;regulation of biological process;response to stimulus	cell surface;endoplasmic reticulum;extracellular;Golgi;membrane	protein binding	93.6661	384.582
P30508	HLA class I histocompatibility antigen, Cw-12 alpha chain OS=Homo sapiens GN=HLA-C PE=1 SV=2 [MASS=40885]	43.1694	12	0	40.86	HLA-C	defense response;regulation of biological process;response to stimulus	cell surface;endoplasmic reticulum;extracellular;Golgi;membrane	protein binding	154.699	746.445
P30510	HLA class I histocompatibility antigen, Cw-14 alpha chain OS=Homo sapiens GN=HLA-C PE=1 SV=2 [MASS=40837]	36.612	11	0	40.812	HLA-C	defense response;regulation of biological process;response to stimulus	cell surface;endoplasmic reticulum;extracellular;Golgi;membrane	protein binding	141.116	667.843
Q07000	HLA class I histocompatibility antigen, Cw-15 alpha chain OS=Homo sapiens GN=HLA-C PE=1 SV=1	38.2514	10	0	40.837		regulation of biological process;response to stimulus	cell surface;endoplasmic reticulum;Golgi;membrane	protein binding	119.624	545.404
Q29960	HLA class I histocompatibility antigen, Cw-16 alpha chain OS=Homo sapiens GN=HLA-C PE=1 SV=1 [MASS=40752]	32.2404	9	0	40.727	HLA-C	defense response;regulation of biological process;response to stimulus	cell surface;endoplasmic reticulum;extracellular;Golgi;membrane	protein binding	118.417	558.237
Q95604	HLA class I histocompatibility antigen, Cw-17 alpha chain OS=Homo sapiens GN=HLA-C PE=1 SV=1	31.4516	9	1	41.213	HLA-C	defense response;regulation of biological process;response to stimulus	cell surface;endoplasmic reticulum;extracellular;Golgi;membrane	protein binding	81.4352	430.501
Q29865	HLA class I histocompatibility antigen, Cw-18 alpha chain OS=Homo sapiens GN=HLA-C PE=1 SV=1 [MASS=40933]	36.612	11	0	40.907		regulation of biological process;response to stimulus	cell surface;endoplasmic reticulum;Golgi;membrane	protein binding	135.523	584.18
P30501	HLA class I histocompatibility antigen, Cw-2 alpha chain OS=Homo sapiens GN=HLA-C PE=1 SV=1	31.4208	8	0	41.069	HLA-C	defense response;regulation of biological process;response to stimulus	cell surface;endoplasmic reticulum;extracellular;Golgi;membrane	protein binding	97.2715	451.707
P04222	HLA class I histocompatibility antigen, Cw-3 alpha chain OS=Homo sapiens GN=HLA-C PE=1 SV=2 [MASS=40861]	29.5082	9	0	40.835	HLA-C	defense response;regulation of biological process;response to stimulus	cell surface;endoplasmic reticulum;extracellular;Golgi;membrane	protein binding	95.5766	505.959
P30504	HLA class I histocompatibility antigen, Cw-4 alpha chain OS=Homo sapiens GN=HLA-C PE=1 SV=1 [MASS=40995]	31.694	9	0	40.969	HLA-C	defense response;regulation of biological process;response to stimulus	cell surface;endoplasmic reticulum;extracellular;Golgi;membrane	protein binding	132.499	631.23
Q9TNN7	HLA class I histocompatibility antigen, Cw-5 alpha chain OS=Homo sapiens GN=HLA-C PE=2 SV=1	30.0546	8	0	40.886	HLA-C; HLA-B	defense response;regulation of biological process;response to stimulus	cell surface;endoplasmic reticulum;extracellular;Golgi;membrane	protein binding	90.9832	355.014
Q29963	HLA class I histocompatibility antigen, Cw-6 alpha chain OS=Homo sapiens GN=HLA-C PE=1 SV=2 [MASS=40969]	43.1694	12	0	40.943	HLA-C	defense response;regulation of biological process;response to stimulus	cell surface;endoplasmic reticulum;extracellular;Golgi;membrane	protein binding	149.106	662.759
P10321	HLA class I histocompatibility antigen, Cw-7 alpha chain OS=Homo sapiens GN=HLA-C PE=1 SV=3	34.9727	10	0	40.623	HLA-C	defense response;regulation of biological process;response to stimulus	cell surface;endoplasmic reticulum;extracellular;Golgi;membrane	protein binding	153.033	594.402
P30505	HLA class I histocompatibility antigen, Cw-8 alpha chain OS=Homo sapiens GN=HLA-C PE=1 SV=1	33.8798	9	0	40.747	HLA-C	defense response;regulation of biological process;response to stimulus	cell surface;endoplasmic reticulum;extracellular;Golgi;membrane	protein binding	108.626	471.336
P04233	HLA class II histocompatibility antigen gamma chain OS=Homo sapiens GN=CD74 PE=1 SV=3 [MASS=33515]	4.72973	1	1	33.494	CD74	cell organization and biogenesis;cell proliferation;cellular component movement;coagulation;defense response;metabolic process;regulation of biological process;response to stimulus;transport	cell surface;endoplasmic reticulum;endosome;Golgi;membrane;organelle lumen;vacuole	protein binding;receptor activity;signal transducer activity	6.87903	112.526
P20036	HLA class II histocompatibility antigen, DP alpha 1 chain OS=Homo sapiens GN=HLA-DPA1 PE=1 SV=1	13.8462	3	3	29.362	HLA-DPA1	regulation of biological process;response to stimulus	cell surface;endoplasmic reticulum;endosome;Golgi;membrane;vacuole	protein binding;receptor activity;signal transducer activity	30.2836	106.596
P04440	HLA class II histocompatibility antigen, DP beta 1 chain OS=Homo sapiens GN=HLA-DPB1 PE=1 SV=1 [MASS=29159]	15.8915	3	2	29.141	HLA-DPB1	regulation of biological process;response to stimulus	cell surface;endoplasmic reticulum;endosome;Golgi;membrane;vacuole	protein binding	22.3589	149.95
P01906	HLA class II histocompatibility antigen, DQ alpha 2 chain OS=Homo sapiens GN=HLA-DQA2 PE=1 SV=2 [MASS=28033]	4.70588	1	1	28.015	HLA-DQA2	regulation of biological process;response to stimulus	endoplasmic reticulum;endosome;Golgi;membrane;vacuole	protein binding;receptor activity;signal transducer activity	40.5655	101.671
P01920	HLA class II histocompatibility antigen, DQ beta 1 chain OS=Homo sapiens GN=HLA-DQB1 PE=1 SV=2	8.42912	2	2	29.972	HLA-DQB1	regulation of biological process;response to stimulus	endoplasmic reticulum;endosome;Golgi;membrane;vacuole	protein binding;receptor activity;signal transducer activity	5.67395
P01903	HLA class II histocompatibility antigen, DR alpha chain OS=Homo sapiens GN=HLA-DRA PE=1 SV=1	28.3465	7	7	28.589	HLA-DRA	cell organization and biogenesis;regulation of biological process;response to stimulus	cell surface;endoplasmic reticulum;endosome;Golgi;membrane;vacuole	protein binding;receptor activity;signal transducer activity	113.888	660.281
P79483	HLA class II histocompatibility antigen, DR beta 3 chain OS=Homo sapiens GN=HLA-DRB3 PE=1 SV=1 [MASS=29962]	30.0752	5	2	29.943	HLA-DRB3	cell organization and biogenesis;defense response;regulation of biological process;response to stimulus	endoplasmic reticulum;endosome;Golgi;membrane;vacuole	protein binding;receptor activity;signal transducer activity	28.6295	252.328
Q30154	HLA class II histocompatibility antigen, DR beta 5 chain OS=Homo sapiens GN=HLA-DRB5 PE=1 SV=1 [MASS=30056]	30.4511	7	1	30.037	HLA-DRB5	cell organization and biogenesis;defense response;regulation of biological process;response to stimulus	endoplasmic reticulum;endosome;Golgi;membrane;vacuole	protein binding	59.0936	448.462
P04229	HLA class II histocompatibility antigen, DRB1-1 beta chain OS=Homo sapiens GN=HLA-DRB1 PE=1 SV=2 [MASS=29914]	42.1053	9	2	29.895	HLA-DRB1	cell organization and biogenesis;defense response;regulation of biological process;response to stimulus	cell surface;endoplasmic reticulum;endosome;Golgi;membrane;vacuole	protein binding;receptor activity;signal transducer activity	63.605	448.462
Q30167	HLA class II histocompatibility antigen, DRB1-10 beta chain OS=Homo sapiens GN=HLA-DRB1 PE=1 SV=2	14.6617	4	0	29.983	HLA-DRB1	cell organization and biogenesis;defense response;regulation of biological process;response to stimulus	cell surface;endoplasmic reticulum;endosome;Golgi;membrane;vacuole	protein binding;receptor activity;signal transducer activity	42.0536	403.083
P20039	HLA class II histocompatibility antigen, DRB1-11 beta chain OS=Homo sapiens GN=HLA-DRB1 PE=1 SV=1 [MASS=30160]	33.4586	7	1	30.141	HLA-DRB1	cell organization and biogenesis;defense response;regulation of biological process;response to stimulus	cell surface;endoplasmic reticulum;endosome;Golgi;membrane;vacuole	protein binding;receptor activity;signal transducer activity	45.1357	331.855
Q95IE3	HLA class II histocompatibility antigen, DRB1-12 beta chain OS=Homo sapiens GN=HLA-DRB1 PE=1 SV=1	24.812	5	0	29.859	HLA-DRB1	cell organization and biogenesis;defense response;regulation of biological process;response to stimulus	cell surface;endoplasmic reticulum;endosome;Golgi;membrane;vacuole	protein binding;receptor activity;signal transducer activity	28.0927	105.327
Q5Y7A7	HLA class II histocompatibility antigen, DRB1-13 beta chain OS=Homo sapiens GN=HLA-DRB1 PE=1 SV=1 [MASS=30008]	39.4737	7	1	29.989	HLA-DRB1; HLA-DRB4	cell organization and biogenesis;defense response;regulation of biological process;response to stimulus	cell surface;endoplasmic reticulum;endosome;Golgi;membrane;vacuole	protein binding;receptor activity;signal transducer activity	67.7707	509.902
Q9GIY3	HLA class II histocompatibility antigen, DRB1-14 beta chain OS=Homo sapiens GN=HLA-DRB1 PE=1 SV=1	23.3083	4	1	30.12	HLA-DRB1; HLA-DRB5	cell organization and biogenesis;defense response;regulation of biological process;response to stimulus	cell surface;endoplasmic reticulum;endosome;Golgi;membrane;vacuole	protein binding;receptor activity;signal transducer activity	32.7653	277.992
P01911	HLA class II histocompatibility antigen, DRB1-15 beta chain OS=Homo sapiens GN=HLA-DRB1 PE=1 SV=2	42.1053	9	3	29.947	HLA-DRB1	cell organization and biogenesis;defense response;regulation of biological process;response to stimulus	cell surface;endoplasmic reticulum;endosome;Golgi;membrane;vacuole	protein binding;receptor activity;signal transducer activity	72.1069	491.683
Q29974	HLA class II histocompatibility antigen, DRB1-16 beta chain OS=Homo sapiens GN=HLA-DRB1 PE=1 SV=1 [MASS=30030]	39.8496	8	0	30.011	HLA-DRB1	cell organization and biogenesis;defense response;regulation of biological process;response to stimulus	cell surface;endoplasmic reticulum;endosome;Golgi;membrane;vacuole	protein binding;receptor activity;signal transducer activity	58.8634	448.462
P01912	HLA class II histocompatibility antigen, DRB1-3 chain OS=Homo sapiens GN=HLA-DRB1 PE=1 SV=2 [MASS=30120]	36.4662	6	1	30.101	HLA-DRB1; HLA-DRB4	cell organization and biogenesis;defense response;regulation of biological process;response to stimulus	cell surface;endoplasmic reticulum;endosome;Golgi;membrane;vacuole	protein binding;receptor activity;signal transducer activity	65.5097	509.902
P13760	HLA class II histocompatibility antigen, DRB1-4 beta chain OS=Homo sapiens GN=HLA-DRB1 PE=1 SV=1	21.8045	6	1	30.093	HLA-DRB4; HLA-DRB1	cell organization and biogenesis;defense response;regulation of biological process;response to stimulus	cell surface;endoplasmic reticulum;endosome;Golgi;membrane;vacuole	protein binding;receptor activity;signal transducer activity	49.6164	427.203
P13761	HLA class II histocompatibility antigen, DRB1-7 beta chain OS=Homo sapiens GN=HLA-DRB1 PE=1 SV=1	17.6692	3	0	29.803	HLA-DRB3; LOC100507709; LOC100507714; LOC105369230	cell organization and biogenesis;defense response;regulation of biological process;response to stimulus	endoplasmic reticulum;endosome;Golgi;membrane;vacuole	protein binding;receptor activity;signal transducer activity	20.1587	252.328
Q30134	HLA class II histocompatibility antigen, DRB1-8 beta chain OS=Homo sapiens GN=HLA-DRB1 PE=1 SV=2	21.4286	4	0	29.985	HLA-DRB1	cell organization and biogenesis;defense response;regulation of biological process;response to stimulus	cell surface;endoplasmic reticulum;endosome;Golgi;membrane;vacuole	protein binding;receptor activity;signal transducer activity	22.3838	271.778
Q9TQE0	HLA class II histocompatibility antigen, DRB1-9 beta chain OS=Homo sapiens GN=HLA-DRB1 PE=1 SV=1 [MASS=29826]	17.6692	3	0	29.807	HLA-DRB5; HLA-DRB1	cell organization and biogenesis;defense response;regulation of biological process;response to stimulus	cell surface;endoplasmic reticulum;endosome;Golgi;membrane;vacuole	protein binding;receptor activity;signal transducer activity	20.1587	252.328
Q05469	Hormone-sensitive lipase OS=Homo sapiens GN=LIPE PE=1 SV=4 [MASS=116597]	5.20446	4	4	116.525	LIPE	metabolic process	cytoplasm;cytosol;membrane	catalytic activity;protein binding	11.0227
Q86YZ3	Hornerin OS=Homo sapiens GN=HRNR PE=1 SV=2 [MASS=282388]	4	3	3	282.228	HRNR	cell differentiation;cell organization and biogenesis;development	cytoplasm;cytoskeleton;nucleus	metal ion binding	34.5325	208.397
P50502	Hsc70-interacting protein OS=Homo sapiens GN=ST13 PE=1 SV=2 [MASS=41331]	13.0081	4	4	41.305	ST13	cell organization and biogenesis;metabolic process;regulation of biological process	cytoplasm;cytosol	nucleotide binding;protein binding	42.5307	144.11
Q16543	Hsp90 co-chaperone Cdc37 OS=Homo sapiens GN=CDC37 PE=1 SV=1 [MASS=44468]	12.4339	3	3	44.44	CDC37	cell division;metabolic process;regulation of biological process;response to stimulus;transport	cytoplasm;cytosol	catalytic activity;enzyme regulator activity;protein binding	21.1286	84.5489
Q92839	Hyaluronan synthase 1 OS=Homo sapiens GN=HAS1 PE=1 SV=2	1.38408	1	0	64.79	HAS1	cell organization and biogenesis;metabolic process;regulation of biological process;response to stimulus	cytoplasm;membrane	catalytic activity	1.7117
Q16836	Hydroxyacyl-coenzyme A dehydrogenase, mitochondrial OS=Homo sapiens GN=HADH PE=1 SV=3	42.0382	11	11	34.272	HADH	metabolic process;regulation of biological process;response to stimulus	cytoplasm;membrane;mitochondrion;organelle lumen	catalytic activity;nucleotide binding	116.331	539.533
Q16775	Hydroxyacylglutathione hydrolase, mitochondrial OS=Homo sapiens GN=HAGH PE=1 SV=2 [MASS=33806]	19.4805	4	4	33.784	HAGH	metabolic process	cytoplasm;cytosol;mitochondrion;organelle lumen	catalytic activity;metal ion binding;protein binding	20.9624	145.44
P35914	Hydroxymethylglutaryl-CoA lyase, mitochondrial OS=Homo sapiens GN=HMGCL PE=1 SV=2 [MASS=34360]	4.30769	1	1	34.338	HMGCL	cell organization and biogenesis;metabolic process;response to stimulus	membrane;mitochondrion;organelle lumen	catalytic activity;metal ion binding;protein binding	4.3895	70.5082
Q01581	Hydroxymethylglutaryl-CoA synthase, cytoplasmic OS=Homo sapiens GN=HMGCS1 PE=1 SV=2	2.11538	1	1	57.257	HMGCS1	metabolic process;response to stimulus	cytoplasm;cytosol;membrane;nucleus	catalytic activity;protein binding	4.68084
P54868	Hydroxymethylglutaryl-CoA synthase, mitochondrial OS=Homo sapiens GN=HMGCS2 PE=1 SV=1	25.7874	8	8	56.599	HMGCS2	metabolic process;response to stimulus	membrane;mitochondrion;organelle lumen	catalytic activity	37.0947	163.737
Q6YN16	Hydroxysteroid dehydrogenase-like protein 2 OS=Homo sapiens GN=HSDL2 PE=1 SV=1	20.5742	6	6	45.366	HSDL2	metabolic process	membrane;mitochondrion	catalytic activity	25.1136	77.2475
P00492	Hypoxanthine-guanine phosphoribosyltransferase OS=Homo sapiens GN=HPRT1 PE=1 SV=2	23.3945	3	3	24.564	HPRT1	cell differentiation;cell organization and biogenesis;cell proliferation;metabolic process;regulation of biological process;response to stimulus	cytoplasm;cytosol	catalytic activity;metal ion binding;nucleotide binding;protein binding	11.0752	77.7774
Q9Y4L1	Hypoxia up-regulated protein 1 OS=Homo sapiens GN=HYOU1 PE=1 SV=1	44.3443	37	37	111.266	HYOU1	metabolic process;regulation of biological process;response to stimulus;transport	endoplasmic reticulum;extracellular;membrane;organelle lumen	nucleotide binding;protein binding	280.546	1146.21
P01876	Ig alpha-1 chain C region OS=Homo sapiens GN=IGHA1 PE=1 SV=2	61.1898	14	7	37.631	IGHA1	cell organization and biogenesis;defense response;metabolic process;regulation of biological process;response to stimulus;transport	extracellular	protein binding	254.986	1523.94
P01877	Ig alpha-2 chain C region OS=Homo sapiens GN=IGHA2 PE=1 SV=3	48.2353	10	3	36.503	IGHA2	cell organization and biogenesis;defense response;metabolic process;regulation of biological process;response to stimulus;transport	extracellular	protein binding	180.765	1199.23
P01857	Ig gamma-1 chain C region OS=Homo sapiens GN=IGHG1 PE=1 SV=1	61.5152	16	8	36.083	IGHG1	cell organization and biogenesis;defense response;metabolic process;regulation of biological process;response to stimulus;transport	extracellular;membrane	catalytic activity;protein binding	643.762	3679.68
P01859	Ig gamma-2 chain C region OS=Homo sapiens GN=IGHG2 PE=1 SV=2	45.7055	13	5	35.878	IGHG2	cell organization and biogenesis;defense response;metabolic process;regulation of biological process;response to stimulus	extracellular	catalytic activity;protein binding	378.308	1129.89
P01860	Ig gamma-3 chain C region OS=Homo sapiens GN=IGHG3 PE=1 SV=2 [MASS=41287]	46.6844	14	5	41.26	IGHG3	cell organization and biogenesis;defense response;metabolic process;regulation of biological process;response to stimulus	extracellular	catalytic activity;protein binding	365.967	1461.37
P01861	Ig gamma-4 chain C region OS=Homo sapiens GN=IGHG4 PE=1 SV=1	43.4251	10	3	35.918	IGHG4	cell organization and biogenesis;defense response;metabolic process;regulation of biological process;response to stimulus	extracellular	catalytic activity;protein binding	275.171	1037.56
P01602	Ig heavy chain V-I region 5 (Fragment) OS=Homo sapiens GN=IGKV1-5 PE=4 SV=2 [MASS=12781]	9.40171	1	1	12.773	IGKV1-5	defense response;metabolic process;regulation of biological process;response to stimulus;transport	extracellular;membrane	catalytic activity;protein binding	2.74596
P01743	Ig heavy chain V-I region HG3 OS=Homo sapiens PE=4 SV=1	9.40171	1	1	12.937	LOC652102	metabolic process;regulation of biological process;response to stimulus;transport	extracellular;membrane	catalytic activity;protein binding	4.97756
P06331	Ig heavy chain V-II region ARH-77 OS=Homo sapiens PE=4 SV=1	10.9589	1	1	16.218		metabolic process;regulation of biological process;response to stimulus;transport	extracellular;membrane	catalytic activity;protein binding	2.53095	52.03
P01825	Ig heavy chain V-II region NEWM OS=Homo sapiens PE=1 SV=1 [MASS=12790]	13.6752	1	1	12.782		metabolic process;regulation of biological process;response to stimulus;transport	extracellular;membrane	catalytic activity;protein binding	2.53095	52.03
P01764	Ig heavy chain V-III region 23 OS=Homo sapiens GN=IGHV3-23 PE=1 SV=2 [MASS=12582]	18.8034	2	2	12.574	IGHV3-23	cell organization and biogenesis;defense response;metabolic process;regulation of biological process;response to stimulus;transport	extracellular;membrane	catalytic activity;protein binding	13.1406
P01766	Ig heavy chain V-III region BRO OS=Homo sapiens PE=1 SV=1	15.8333	1	1	13.218		metabolic process;regulation of biological process;response to stimulus;transport	extracellular;membrane	catalytic activity;protein binding	11.9059	78.77
P01768	Ig heavy chain V-III region CAM OS=Homo sapiens PE=1 SV=1	9.01639	1	1	13.659		metabolic process;regulation of biological process;response to stimulus;transport	extracellular;membrane	catalytic activity;protein binding		45.69
P01781	Ig heavy chain V-III region GAL OS=Homo sapiens PE=1 SV=1	17.2414	2	2	12.722		metabolic process;regulation of biological process;response to stimulus;transport	extracellular;membrane	catalytic activity;protein binding	4.7193	106.712
P01774	Ig heavy chain V-III region POM OS=Homo sapiens PE=1 SV=1	15.9664	1	1	12.945		metabolic process;regulation of biological process;response to stimulus;transport	extracellular;membrane	catalytic activity;protein binding	14.6667	72.0938
P01777	Ig heavy chain V-III region TEI OS=Homo sapiens PE=1 SV=1 [MASS=12802]	15.9664	1	1	12.794		metabolic process;regulation of biological process;response to stimulus;transport	extracellular;membrane	catalytic activity;protein binding	11.9059	78.77
P01765	Ig heavy chain V-III region TIL OS=Homo sapiens PE=1 SV=1 [MASS=12356]	26.087	2	0	12.348		metabolic process;regulation of biological process;response to stimulus;transport	extracellular;membrane	catalytic activity;protein binding	23.2274	185.894
P01779	Ig heavy chain V-III region TUR OS=Homo sapiens PE=1 SV=1 [MASS=12431]	26.7241	2	2	12.423		metabolic process;regulation of biological process;response to stimulus;transport	extracellular;membrane	catalytic activity;protein binding	14.6667	72.0938
P01764	Ig heavy chain V-III region VH26 OS=Homo sapiens PE=1 SV=1	18.8034	2	2	12.574	IGHV3-23	cell organization and biogenesis;defense response;metabolic process;regulation of biological process;response to stimulus;transport	extracellular;membrane	protein binding		157.612
P01776	Ig heavy chain V-III region WAS OS=Homo sapiens PE=1 SV=1 [MASS=13091]	16.2393	1	1	13.082		metabolic process;regulation of biological process;response to stimulus;transport	extracellular;membrane	catalytic activity;protein binding	14.6667	72.0938
P01834	Ig kappa chain C region OS=Homo sapiens GN=IGKC PE=1 SV=1	82.0755	7	7	11.602	IGKC	cell organization and biogenesis;defense response;metabolic process;regulation of biological process;response to stimulus;transport	extracellular;membrane	catalytic activity;protein binding	667.055	5008.61
P01593	Ig kappa chain V-I region AG OS=Homo sapiens PE=1 SV=1	31.4815	2	1	11.985	LOC100128009	metabolic process;regulation of biological process;response to stimulus;transport	extracellular;membrane	catalytic activity;protein binding	26.1694	189.544
P01594	Ig kappa chain V-I region AU OS=Homo sapiens PE=1 SV=1	16.6667	1	0	11.932	IGKV1D-33	defense response;metabolic process;regulation of biological process;response to stimulus;transport	extracellular;membrane	catalytic activity;protein binding	26.1694	189.544
P04430	Ig kappa chain V-I region BAN OS=Homo sapiens PE=1 SV=1 [MASS=11840]	16.6667	1	1	11.833		metabolic process;regulation of biological process;response to stimulus;transport	extracellular;membrane	catalytic activity;protein binding	3.11449
P01596	Ig kappa chain V-I region CAR OS=Homo sapiens PE=1 SV=1 [MASS=11704]	16.8224	1	1	11.696		metabolic process;regulation of biological process;response to stimulus;transport	extracellular;membrane	catalytic activity;protein binding	11.5154	202.514
P01597	Ig kappa chain V-I region DEE OS=Homo sapiens PE=1 SV=1 [MASS=11661]	16.6667	3	2	11.654		metabolic process;regulation of biological process;response to stimulus;transport	extracellular;membrane	catalytic activity;protein binding	26.1694	189.544
P01598	Ig kappa chain V-I region EU OS=Homo sapiens PE=1 SV=1 [MASS=11788]	26.8519	2	2	11.781		metabolic process;regulation of biological process;response to stimulus;transport	extracellular;membrane	catalytic activity;protein binding	14.2614	202.514
P01599	Ig kappa chain V-I region Gal OS=Homo sapiens PE=1 SV=1 [MASS=11814]	16.6667	1	0	11.807		metabolic process;regulation of biological process;response to stimulus;transport	extracellular;membrane	catalytic activity;protein binding	26.1694	189.544
P01600	Ig kappa chain V-I region Hau OS=Homo sapiens PE=1 SV=1 [MASS=11671]	16.6667	1	0	11.664		metabolic process;regulation of biological process;response to stimulus;transport	extracellular;membrane	catalytic activity;protein binding	26.1694	189.544
P01605	Ig kappa chain V-I region Lay OS=Homo sapiens PE=1 SV=1 [MASS=11834]	8.33333	1	1	11.827		metabolic process;regulation of biological process;response to stimulus;transport	extracellular;membrane	catalytic activity;protein binding	3.98719	93.507
P01606	Ig kappa chain V-I region OU OS=Homo sapiens PE=1 SV=1	16.6667	1	0	11.77		metabolic process;regulation of biological process;response to stimulus;transport	extracellular;membrane	catalytic activity;protein binding		189.544
P01607	Ig kappa chain V-I region Rei OS=Homo sapiens PE=1 SV=1	16.6667	1	0	11.895		metabolic process;regulation of biological process;response to stimulus;transport	extracellular;membrane	catalytic activity;protein binding	26.1694	189.544
P01608	Ig kappa chain V-I region Roy OS=Homo sapiens PE=1 SV=1 [MASS=11782]	16.6667	1	0	11.775		metabolic process;regulation of biological process;response to stimulus;transport	extracellular;membrane	catalytic activity;protein binding	26.1694	189.544
P01609	Ig kappa chain V-I region Scw OS=Homo sapiens PE=1 SV=1 [MASS=11764]	16.6667	1	0	11.757		metabolic process;regulation of biological process;response to stimulus;transport	extracellular;membrane	catalytic activity;protein binding	26.1694	189.544
P80362	Ig kappa chain V-I region WAT OS=Homo sapiens PE=1 SV=1	16.6667	1	0	11.73		metabolic process;regulation of biological process;response to stimulus;transport	extracellular;membrane	catalytic activity;protein binding	26.1694	189.544
P01610	Ig kappa chain V-I region WEA OS=Homo sapiens PE=1 SV=1 [MASS=11840]	16.6667	1	0	11.833		metabolic process;regulation of biological process;response to stimulus;transport	extracellular;membrane	catalytic activity;protein binding	26.1694	189.544
P01611	Ig kappa chain V-I region Wes OS=Homo sapiens PE=1 SV=1 [MASS=11608]	16.6667	1	1	11.601		metabolic process;regulation of biological process;response to stimulus;transport	extracellular;membrane	catalytic activity;protein binding	3.59016	61.07
P01614	Ig kappa chain V-II region Cum OS=Homo sapiens PE=1 SV=1	17.3913	2	2	12.668	IGKV2-40	defense response;metabolic process;regulation of biological process;response to stimulus;transport	extracellular;membrane	catalytic activity;protein binding	15.1861	197.47
P06309	Ig kappa chain V-II region GM607 (Fragment) OS=Homo sapiens PE=4 SV=1 [MASS=12664]	17.094	2	2	12.656	IGKV1-5	defense response;metabolic process;regulation of biological process;response to stimulus;transport	extracellular;membrane	catalytic activity;protein binding	15.1861	197.47
P01616	Ig kappa chain V-II region MIL OS=Homo sapiens PE=1 SV=1	11.6071	1	1	12.048		metabolic process;regulation of biological process;response to stimulus;transport	extracellular;membrane	catalytic activity;protein binding		197.47
P06310	Ig kappa chain V-II region RPMI 6410 OS=Homo sapiens PE=4 SV=1 [MASS=14707]	9.77444	1	1	14.697		metabolic process;regulation of biological process;response to stimulus;transport	extracellular;membrane	catalytic activity;protein binding	15.1861	197.47
P01617	Ig kappa chain V-II region TEW OS=Homo sapiens PE=1 SV=1	38.9381	3	3	12.308	LOC440786	defense response;metabolic process;regulation of biological process;response to stimulus;transport	extracellular;membrane	catalytic activity;protein binding	21.3067	197.47
P01619	Ig kappa chain V-III region B6 OS=Homo sapiens PE=1 SV=1 [MASS=11635]	16.6667	1	1	11.628		metabolic process;regulation of biological process;response to stimulus;transport	extracellular;membrane	catalytic activity;protein binding		52.24
P04207	Ig kappa chain V-III region CLL OS=Homo sapiens PE=4 SV=2 [MASS=14275]	6.97674	1	1	14.266		metabolic process;regulation of biological process;response to stimulus;transport	extracellular;membrane	catalytic activity;protein binding	3.98719	93.507
P04206	Ig kappa chain V-III region GOL OS=Homo sapiens PE=1 SV=1 [MASS=11830]	31.1927	2	1	11.823		metabolic process;regulation of biological process;response to stimulus;transport	extracellular;membrane	catalytic activity;protein binding	47.4795	534.292
P18135	Ig kappa chain V-III region HAH OS=Homo sapiens PE=2 SV=1	36.4341	3	1	14.064	IGKV3-20	defense response;metabolic process;regulation of biological process;response to stimulus;transport	extracellular;membrane	catalytic activity;protein binding	31.5878	534.866
P18136	Ig kappa chain V-III region HIC OS=Homo sapiens PE=1 SV=2	36.4341	3	1	14.08	IGKV3-20	defense response;metabolic process;regulation of biological process;response to stimulus;transport	extracellular;membrane	catalytic activity;protein binding	31.5878	534.866
P01621	Ig kappa chain V-III region NG9 (Fragment) OS=Homo sapiens PE=2 SV=1 [MASS=10729]	22	1	1	10.722		metabolic process;regulation of biological process;response to stimulus;transport	extracellular;membrane	catalytic activity;protein binding	0
P01624	Ig kappa chain V-III region POM OS=Homo sapiens PE=1 SV=1	8.25688	1	1	11.915		metabolic process;regulation of biological process;response to stimulus;transport	extracellular;membrane	catalytic activity;protein binding	3.98719	93.507
P01620	Ig kappa chain V-III region SIE OS=Homo sapiens PE=1 SV=1 [MASS=11775]	39.4495	3	1	11.768		metabolic process;regulation of biological process;response to stimulus;transport	extracellular;membrane	catalytic activity;protein binding	49.8187	560.995
P01622	Ig kappa chain V-III region Ti OS=Homo sapiens PE=1 SV=1 [MASS=11788]	31.1927	2	1	11.781	IGKV3D-20	defense response;metabolic process;regulation of biological process;response to stimulus;transport	extracellular;membrane	catalytic activity;protein binding	47.4795	534.292
P04433	Ig kappa chain V-III region VG (Fragment) OS=Homo sapiens PE=1 SV=1 [MASS=12575]	7.82609	1	1	12.567	IGKV3D-11; IGKV3-11	defense response;metabolic process;regulation of biological process;response to stimulus;transport	extracellular;membrane	catalytic activity;protein binding	8.47695	84.4959
P04434	Ig kappa chain V-III region VH (Fragment) OS=Homo sapiens PE=4 SV=1 [MASS=12757]	7.75862	1	1	12.749	IGKV3-7	metabolic process;regulation of biological process;response to stimulus;transport	extracellular;membrane	catalytic activity;protein binding	3.98719	93.507
P01623	Ig kappa chain V-III region WOL OS=Homo sapiens PE=1 SV=1	39.4495	3	1	11.739		metabolic process;regulation of biological process;response to stimulus;transport	extracellular;membrane	catalytic activity;protein binding	49.8187	560.995
P06312	Ig kappa chain V-IV region (Fragment) OS=Homo sapiens GN=IGKV4-1 PE=4 SV=1 [MASS=13380]	29.7521	3	1	13.372	IGKV4-1	defense response;metabolic process;regulation of biological process;response to stimulus;transport	extracellular;membrane	catalytic activity;protein binding	16.1406	67.7
P06314	Ig kappa chain V-IV region B17 OS=Homo sapiens PE=2 SV=1	17.9104	2	0	14.956		metabolic process;regulation of biological process;response to stimulus;transport	extracellular;membrane	catalytic activity;protein binding	13.4628	67.7
P06313	Ig kappa chain V-IV region JI OS=Homo sapiens PE=4 SV=1	27.0677	3	1	14.623		metabolic process;regulation of biological process;response to stimulus;transport	extracellular;membrane	catalytic activity;protein binding	16.1406	67.7
P01625	Ig kappa chain V-IV region Len OS=Homo sapiens PE=1 SV=2 [MASS=12640]	36.8421	3	1	12.632		metabolic process;regulation of biological process;response to stimulus;transport	extracellular;membrane	catalytic activity;protein binding	28.3726	191.155
P83593	Ig kappa chain V-IV region STH (Fragment) OS=Homo sapiens PE=1 SV=1 [MASS=12060]	11.0092	1	1	12.053		metabolic process;regulation of biological process;response to stimulus;transport	extracellular;membrane	catalytic activity;protein binding	2.67782
P80748	Ig lambda chain V-III region LOI OS=Homo sapiens PE=1 SV=1	21.6216	2	2	11.928		metabolic process;regulation of biological process;response to stimulus;transport	extracellular;membrane	catalytic activity;protein binding	19.1912	223.908
P01714	Ig lambda chain V-III region SH OS=Homo sapiens PE=1 SV=1	25	2	2	11.386		metabolic process;regulation of biological process;response to stimulus;transport	extracellular;membrane	catalytic activity;protein binding	12.4046	90.8808
P01715	Ig lambda chain V-IV region Bau OS=Homo sapiens PE=1 SV=1 [MASS=11305]	7.54717	1	1	11.298		metabolic process;regulation of biological process;response to stimulus;transport	extracellular;membrane	catalytic activity;protein binding	6.58435
P01717	Ig lambda chain V-IV region Hil OS=Homo sapiens PE=1 SV=1	17.757	1	1	11.51		metabolic process;regulation of biological process;response to stimulus;transport	extracellular;membrane	catalytic activity;protein binding	2.29123
P0CG04	Ig lambda-1 chain C regions OS=Homo sapiens GN=IGLC1 PE=1 SV=1	65.0943	4	1	11.341	IGLC1	cell organization and biogenesis;defense response;metabolic process;regulation of biological process;response to stimulus;transport	extracellular;membrane	catalytic activity;protein binding	167.866	1207.57
P0CG05	Ig lambda-2 chain C regions OS=Homo sapiens GN=IGLC2 PE=1 SV=1 [MASS=11293]	74.5283	5	1	11.287	IGLC2	cell organization and biogenesis;defense response;metabolic process;regulation of biological process;response to stimulus;transport	extracellular;membrane	catalytic activity;protein binding	231.473	1803.44
P0CG06	Ig lambda-3 chain C regions OS=Homo sapiens GN=IGLC3 PE=1 SV=1	74.5283	5	1	11.231	IGLC3	cell organization and biogenesis;defense response;metabolic process;regulation of biological process;response to stimulus;transport	extracellular;membrane	catalytic activity;protein binding	231.473	1803.44
P0CF74	Ig lambda-6 chain C region OS=Homo sapiens GN=IGLC6 PE=4 SV=1	46.2264	3	0	11.27	IGLC6	cell organization and biogenesis;defense response;metabolic process;regulation of biological process;response to stimulus;transport	extracellular;membrane	catalytic activity;protein binding	220.803	1730.1
A0M8Q6	Ig lambda-7 chain C region OS=Homo sapiens GN=IGLC7 PE=4 SV=2 [MASS=11303]	41.5094	3	1	11.296	IGLC7	cell organization and biogenesis;defense response;metabolic process;regulation of biological process;response to stimulus;transport	extracellular;membrane	catalytic activity;protein binding	143.676	994.165
P01871	Ig mu chain C region OS=Homo sapiens GN=IGHM PE=1 SV=3	38.0531	14	6	49.276	IGHM	cell organization and biogenesis;defense response;metabolic process;regulation of biological process;response to stimulus	cell surface;extracellular;membrane	DNA binding;protein binding	142.785	745.716
P04220	Ig mu heavy chain disease protein OS=Homo sapiens PE=1 SV=1	36.3171	9	1	43.03				protein binding	93.6739	255.445
P55899	IgG receptor FcRn large subunit p51 OS=Homo sapiens GN=FCGRT PE=1 SV=1 [MASS=39743]	9.86301	3	3	39.718	FCGRT	regulation of biological process;response to stimulus;transport	membrane	protein binding;receptor activity;signal transducer activity	7.15385	67.35
Q9Y5U9	Immediate early response 3-interacting protein 1 OS=Homo sapiens GN=IER3IP1 PE=1 SV=1 [MASS=8969]	24.3902	1	1	8.963	IER3IP1	regulation of biological process	endoplasmic reticulum;Golgi;membrane		11.7845	99.7572
P24071	Immunoglobulin alpha Fc receptor OS=Homo sapiens GN=FCAR PE=1 SV=1 [MASS=32265]	7.66551	1	1	32.244	FCAR	response to stimulus	extracellular;membrane	protein binding	2.01322
P01591	Immunoglobulin J chain OS=Homo sapiens GN=JCHAIN PE=1 SV=4 [MASS=18098]	15.7233	2	2	18.087	IGJ; JCHAIN	defense response;regulation of biological process;response to stimulus;transport	extracellular	DNA binding;protein binding	10.7229
B9A064	Immunoglobulin lambda-like polypeptide 5 OS=Homo sapiens GN=IGLL5 PE=2 SV=2	35.9813	5	2	23.049	IGLL5	cell organization and biogenesis;defense response;metabolic process;regulation of biological process;response to stimulus	extracellular	protein binding	172.527	1224.58
O14498	Immunoglobulin superfamily containing leucine-rich repeat protein OS=Homo sapiens GN=ISLR PE=1 SV=1	7.47664	3	3	45.968	ISLR	transport	extracellular;organelle lumen	protein binding	11.3356	110.34
Q14974	Importin subunit beta-1 OS=Homo sapiens GN=KPNB1 PE=1 SV=2 [MASS=97170]	14.0411	9	9	97.108	KPNB1	cell death;cell organization and biogenesis;cellular component movement;metabolic process;regulation of biological process;response to stimulus;transport	cytoplasm;cytosol;membrane;nucleus	metal ion binding;protein binding;RNA binding;transporter activity	66.1771	346.275
O00410	Importin-5 OS=Homo sapiens GN=IPO5 PE=1 SV=4 [MASS=123629]	7.01914	6	6	123.55	IPO5	cell organization and biogenesis;regulation of biological process;response to stimulus;transport	cytoplasm;Golgi;membrane;nucleus	enzyme regulator activity;protein binding;RNA binding;transporter activity	24.0677	102.69
P36268	Inactive gamma-glutamyltranspeptidase 2 OS=Homo sapiens GN=GGT2 PE=1 SV=3	2.9877	2	2	61.732	GGT2	metabolic process	cytoplasm;endoplasmic reticulum;membrane	catalytic activity	4.49229	51.88
P54315	Inactive pancreatic lipase-related protein 1 OS=Homo sapiens GN=PNLIPRP1 PE=1 SV=1 [MASS=51847]	46.4668	16	15	51.815	PNLIPRP1	metabolic process	extracellular	catalytic activity;metal ion binding;protein binding	141.539	732.914
Q9H2U2	Inorganic pyrophosphatase 2, mitochondrial OS=Homo sapiens GN=PPA2 PE=1 SV=2 [MASS=37920]	32.6347	7	7	37.896	PPA2	metabolic process	cytoplasm;mitochondrion;organelle lumen	catalytic activity;metal ion binding	39.4245	262.357
Q15181	Inorganic pyrophosphatase OS=Homo sapiens GN=PPA1 PE=1 SV=2	39.7924	6	6	32.639	PPA1	metabolic process	cytoplasm;cytosol	catalytic activity;metal ion binding	67.7584	464.997
Q9BY32	Inosine triphosphate pyrophosphatase OS=Homo sapiens GN=ITPA PE=1 SV=2	8.76289	1	1	21.432	ITPA	cell organization and biogenesis;metabolic process	cytoplasm;cytosol	catalytic activity;metal ion binding;nucleotide binding	1.86535
P12268	Inosine-5'-monophosphate dehydrogenase 2 OS=Homo sapiens GN=IMPDH2 PE=1 SV=2 [MASS=55805]	3.89105	1	1	55.77	IMPDH2	cell organization and biogenesis;cell proliferation;metabolic process;response to stimulus	cytoplasm;cytosol;membrane;nucleus	catalytic activity;DNA binding;metal ion binding;nucleotide binding;protein binding;RNA binding	4.23835
O14732	Inositol monophosphatase 2 OS=Homo sapiens GN=IMPA2 PE=1 SV=1 [MASS=31321]	11.4583	2	2	31.301	IMPA2	metabolic process;regulation of biological process;response to stimulus	cytoplasm;cytosol	catalytic activity;metal ion binding;protein binding	4.11635
Q9NX62	Inositol monophosphatase 3 OS=Homo sapiens GN=IMPAD1 PE=1 SV=1 [MASS=38681]	9.47075	2	2	38.657	IMPAD1	metabolic process	Golgi;membrane	catalytic activity;metal ion binding	2.1253
P49441	Inositol polyphosphate 1-phosphatase OS=Homo sapiens GN=INPP1 PE=1 SV=1 [MASS=43998]	3.00752	1	1	43.97	INPP1	metabolic process;regulation of biological process;response to stimulus	cytoplasm;cytosol	catalytic activity;metal ion binding	3.17988	49.43
P01308	Insulin OS=Homo sapiens GN=INS PE=1 SV=1	55.4545	4	4	11.973	INS	cell communication;cell organization and biogenesis;defense response;metabolic process;regulation of biological process;response to stimulus;transport	extracellular;membrane;organelle lumen	protein binding	21.9859	128.536
F8WCM5	Insulin, isoform 2 OS=Homo sapiens GN=INS-IGF2 PE=2 SV=1	3.5	1	1	21.524	INS-IGF2		extracellular	protein binding	1.6164
P18065	Insulin-like growth factor-binding protein 2 OS=Homo sapiens GN=IGFBP2 PE=1 SV=2 [MASS=34814]	20.9231	5	5	34.791	IGFBP2	metabolic process;regulation of biological process;response to stimulus	extracellular;membrane	protein binding	15.3581	134.087
P56199	Integrin alpha-1 OS=Homo sapiens GN=ITGA1 PE=1 SV=2 [MASS=130847]	9.58439	7	7	130.765	ITGA1	cell organization and biogenesis;cellular component movement;coagulation;regulation of biological process;response to stimulus	cell surface;membrane	metal ion binding;protein binding	23.258	147.274
P17301	Integrin alpha-2 OS=Homo sapiens GN=ITGA2 PE=1 SV=1 [MASS=129295]	1.43946	1	1	129.214	ITGA2	cell differentiation;cell organization and biogenesis;cell proliferation;cellular component movement;coagulation;regulation of biological process;response to stimulus	cell surface;membrane;nucleus	metal ion binding;protein binding;receptor activity;signal transducer activity	2.39985
P08648	Integrin alpha-5 OS=Homo sapiens GN=ITGA5 PE=1 SV=2 [MASS=114536]	1.3346	1	1	114.465	ITGA5	cell differentiation;cell organization and biogenesis;cellular component movement;coagulation;regulation of biological process;response to stimulus	cell surface;cytoplasm;endoplasmic reticulum;Golgi;membrane	metal ion binding;protein binding;receptor activity	5.77213	45.39
P23229	Integrin alpha-6 OS=Homo sapiens GN=ITGA6 PE=1 SV=5	5.9292	6	6	126.526	ITGA6	cell communication;cell differentiation;cell organization and biogenesis;cellular component movement;coagulation;regulation of biological process;response to stimulus	cell surface;membrane	metal ion binding;protein binding	21.9379	90.4205
Q13683	Integrin alpha-7 OS=Homo sapiens GN=ITGA7 PE=1 SV=3 [MASS=128947]	13.7172	9	9	128.866	ITGA7	cell differentiation;cell organization and biogenesis;cellular component movement;regulation of biological process;response to stimulus	cell surface;cytoplasm;membrane	metal ion binding;protein binding	13.9565	110.319
P08514	Integrin alpha-IIb OS=Homo sapiens GN=ITGA2B PE=1 SV=3	16.9394	12	12	113.306	ITGA2B	cell organization and biogenesis;cellular component movement;coagulation;regulation of biological process;response to stimulus;transport	cell surface;membrane	metal ion binding;protein binding	48.93	209.41
P20701	Integrin alpha-L OS=Homo sapiens GN=ITGAL PE=1 SV=3	0.940171	1	1	128.688	ITGAL	cell organization and biogenesis;cell proliferation;cellular component movement;coagulation;defense response;regulation of biological process;response to stimulus	cell surface;membrane	metal ion binding;protein binding;receptor activity;signal transducer activity	2.33678
P11215	Integrin alpha-M OS=Homo sapiens GN=ITGAM PE=1 SV=2 [MASS=127178]	13.0208	10	10	127.099	ITGAM	cell differentiation;cell organization and biogenesis;cellular component movement;coagulation;defense response;regulation of biological process;response to stimulus	cell surface;membrane	metal ion binding;protein binding	26.3278	174.748
P06756	Integrin alpha-V OS=Homo sapiens GN=ITGAV PE=1 SV=2	18.6069	15	15	115.964	ITGAV	cell differentiation;cell growth;cell organization and biogenesis;cellular component movement;coagulation;metabolic process;regulation of biological process;response to stimulus;transport	cell surface;membrane	metal ion binding;protein binding;receptor activity;signal transducer activity;transporter activity	43.3568	149.328
P05556	Integrin beta-1 OS=Homo sapiens GN=ITGB1 PE=1 SV=2	28.3208	18	18	88.357	ITGB1	cell communication;cell differentiation;cell growth;cell organization and biogenesis;cellular component movement;cellular homeostasis;coagulation;defense response;metabolic process;regulation of biological process;response to stimulus;transport	cell surface;cytoplasm;endosome;membrane	enzyme regulator activity;metal ion binding;protein binding;receptor activity;signal transducer activity	171.68	933.21
P05107	Integrin beta-2 OS=Homo sapiens GN=ITGB2 PE=1 SV=2 [MASS=84781]	15.6047	9	9	84.726	ITGB2	cell communication;cell death;cell differentiation;cell organization and biogenesis;cellular component movement;coagulation;defense response;metabolic process;regulation of biological process;response to stimulus;transport	cell surface;membrane	metal ion binding;protein binding;receptor activity;signal transducer activity	42.2284	232.795
P05106	Integrin beta-3 OS=Homo sapiens GN=ITGB3 PE=1 SV=2	17.6396	10	10	87	ITGB3	cell differentiation;cell growth;cell organization and biogenesis;cellular component movement;coagulation;metabolic process;regulation of biological process;response to stimulus;transport	cell surface;membrane;nucleus	catalytic activity;protein binding;receptor activity;signal transducer activity	69.958	361.586
P16144	Integrin beta-4 OS=Homo sapiens GN=ITGB4 PE=1 SV=5	0.658617	1	1	202.039	ITGB4	cell communication;cell differentiation;cell organization and biogenesis;cellular component movement;metabolic process;regulation of biological process;response to stimulus	cell surface;membrane;nucleus	protein binding;receptor activity	3.74973	61.16
P18084	Integrin beta-5 OS=Homo sapiens GN=ITGB5 PE=1 SV=1	7.13392	3	3	87.996	ITGB5	cell differentiation;cell organization and biogenesis;regulation of biological process;response to stimulus	cell surface;membrane	protein binding;receptor activity	18.6724	72.0808
Q13418	Integrin-linked protein kinase OS=Homo sapiens GN=ILK PE=1 SV=2 [MASS=51419]	11.2832	4	4	51.386	ILK	cell organization and biogenesis;cell proliferation;cellular component movement;metabolic process;regulation of biological process;response to stimulus	cytoplasm;cytosol;membrane	catalytic activity;nucleotide binding;protein binding;signal transducer activity	21.665	58.0991
P19827	Inter-alpha-trypsin inhibitor heavy chain H1 OS=Homo sapiens GN=ITIH1 PE=1 SV=3 [MASS=101388]	17.7827	10	10	101.326	ITIH1	metabolic process;regulation of biological process	extracellular	enzyme regulator activity;metal ion binding	62.5143	273.828
P19823	Inter-alpha-trypsin inhibitor heavy chain H2 OS=Homo sapiens GN=ITIH2 PE=1 SV=2	22.4101	14	14	106.397	ITIH2	metabolic process;regulation of biological process	extracellular	enzyme regulator activity	145.103	679.641
Q06033	Inter-alpha-trypsin inhibitor heavy chain H3 OS=Homo sapiens GN=ITIH3 PE=1 SV=2 [MASS=99849]	4.04494	2	2	99.787	ITIH3	metabolic process;regulation of biological process;transport	extracellular;organelle lumen	enzyme regulator activity	3.936
Q14624	Inter-alpha-trypsin inhibitor heavy chain H4 OS=Homo sapiens GN=ITIH4 PE=1 SV=4 [MASS=103357]	34.8387	22	22	103.293	ITIH4	defense response;metabolic process;regulation of biological process;response to stimulus;transport	cytoplasm;extracellular;membrane;organelle lumen	enzyme regulator activity;protein binding	144.824	670.303
P05362	Intercellular adhesion molecule 1 OS=Homo sapiens GN=ICAM1 PE=1 SV=2	2.63158	1	1	57.789	ICAM1	cell communication;cell organization and biogenesis;cellular component movement;cellular homeostasis;defense response;regulation of biological process;response to stimulus	cell surface;membrane	protein binding;receptor activity;signal transducer activity	2.86731
P32455	Interferon-induced guanylate-binding protein 1 OS=Homo sapiens GN=GBP1 PE=1 SV=2	3.20946	2	2	67.888	GBP1	defense response;metabolic process;regulation of biological process;response to stimulus	cytoplasm;cytosol;extracellular;Golgi;membrane	catalytic activity;nucleotide binding;protein binding	6.7417	88.1887
P32456	Interferon-induced guanylate-binding protein 2 OS=Homo sapiens GN=GBP2 PE=1 SV=3	2.03046	1	1	67.166	GBP2	metabolic process;regulation of biological process;response to stimulus	cytoplasm;cytosol;Golgi;membrane	catalytic activity;nucleotide binding;protein binding	6.7417	88.1887
P13164	Interferon-induced transmembrane protein 1 OS=Homo sapiens GN=IFITM1 PE=1 SV=3 [MASS=13964]	12.8	1	1	13.955	IFITM1	defense response;regulation of biological process;response to stimulus	membrane	protein binding;signal transducer activity	21.3345	330.935
Q01629	Interferon-induced transmembrane protein 2 OS=Homo sapiens GN=IFITM2 PE=1 SV=2	12.1212	1	1	14.622	IFITM2	defense response;regulation of biological process;response to stimulus	membrane		21.3345	330.935
Q01628	Interferon-induced transmembrane protein 3 OS=Homo sapiens GN=IFITM3 PE=1 SV=2 [MASS=14632]	12.0301	1	1	14.622	IFITM3	defense response;regulation of biological process;response to stimulus	endosome;membrane;vacuole	protein binding	21.3345	330.935
Q12905	Interleukin enhancer-binding factor 2 OS=Homo sapiens GN=ILF2 PE=1 SV=2	16.4103	5	5	43.035	ILF2	metabolic process;regulation of biological process;response to stimulus	cytoplasm;membrane;nucleus	catalytic activity;DNA binding;nucleotide binding;protein binding;RNA binding	23.1114	126.827
Q12906	Interleukin enhancer-binding factor 3 OS=Homo sapiens GN=ILF3 PE=1 SV=3	8.61298	6	6	95.279	ILF3	defense response;metabolic process;regulation of biological process;response to stimulus	cytoplasm;membrane;mitochondrion;nucleus	DNA binding;protein binding;RNA binding	27.1195	41.72
Q27J81	Inverted formin-2 OS=Homo sapiens GN=INF2 PE=1 SV=2 [MASS=135623]	2.32186	1	1	135.54	INF2	cell organization and biogenesis;regulation of biological process	cytoplasm	protein binding	4.26282	76.5
Q2TAA2	Isoamyl acetate-hydrolyzing esterase 1 homolog OS=Homo sapiens GN=IAH1 PE=1 SV=1	14.5161	2	2	27.581	IAH1	metabolic process		catalytic activity	0
Q96CN7	Isochorismatase domain-containing protein 1 OS=Homo sapiens GN=ISOC1 PE=1 SV=3 [MASS=32237]	5.03356	1	1	32.216	ISOC1	metabolic process		catalytic activity;protein binding	2.04342
Q96AB3	Isochorismatase domain-containing protein 2, mitochondrial OS=Homo sapiens GN=ISOC2 PE=1 SV=1	52.1951	6	6	22.323	ISOC2	metabolic process;regulation of biological process	cytoplasm;nucleus	catalytic activity;protein binding	47.7438	371.032
P50213	Isocitrate dehydrogenase [NAD] subunit alpha, mitochondrial OS=Homo sapiens GN=IDH3A PE=1 SV=1 [MASS=39591]	17.7596	6	6	39.566	IDH3A	metabolic process	mitochondrion;nucleus;organelle lumen	catalytic activity;metal ion binding;nucleotide binding	43.0704	153.144
O43837	Isocitrate dehydrogenase [NAD] subunit beta, mitochondrial OS=Homo sapiens GN=IDH3B PE=1 SV=2	4.41558	1	1	42.157	IDH3B	metabolic process	mitochondrion;nucleus;organelle lumen	catalytic activity;metal ion binding;nucleotide binding	2.44985
O75874	Isocitrate dehydrogenase [NADP] cytoplasmic OS=Homo sapiens GN=IDH1 PE=1 SV=2	42.9952	13	12	46.63	IDH1	metabolic process;regulation of biological process;response to stimulus	cytoplasm;cytosol;mitochondrion;organelle lumen	catalytic activity;metal ion binding;nucleotide binding;protein binding	135.947	726.981
P48735	Isocitrate dehydrogenase [NADP], mitochondrial OS=Homo sapiens GN=IDH2 PE=1 SV=2 [MASS=50909]	48.6726	22	21	50.877	IDH2	metabolic process	cytosol;membrane;mitochondrion;organelle lumen	catalytic activity;metal ion binding;nucleotide binding	202.845	1596.43
P41252	Isoleucine--tRNA ligase, cytoplasmic OS=Homo sapiens GN=IARS PE=1 SV=2 [MASS=144497]	1.03011	1	1	144.406	IARS	cell differentiation;metabolic process;regulation of biological process	cytoplasm;cytosol;membrane	catalytic activity;nucleotide binding;protein binding	2.91194	50.85
Q9NSE4	Isoleucine--tRNA ligase, mitochondrial OS=Homo sapiens GN=IARS2 PE=1 SV=2	1.77866	1	1	113.719	IARS2	metabolic process;regulation of biological process	cytoplasm;cytosol;mitochondrion;organelle lumen	catalytic activity;nucleotide binding	8.30772	122.964
P26440	Isovaleryl-CoA dehydrogenase, mitochondrial OS=Homo sapiens GN=IVD PE=1 SV=1	17.4941	6	6	46.29	IVD	metabolic process	mitochondrion;organelle lumen	catalytic activity;nucleotide binding	21.794	109.582
P14923	Junction plakoglobin OS=Homo sapiens GN=JUP PE=1 SV=3	12.8859	7	4	81.693	JUP	cell organization and biogenesis;cellular component movement;regulation of biological process;response to stimulus	cytoplasm;cytoskeleton;cytosol;membrane;nucleus	protein binding;signal transducer activity;structural molecule activity	28.7555	246.411
Q9Y624	Junctional adhesion molecule A OS=Homo sapiens GN=F11R PE=1 SV=1 [MASS=32583]	14.3813	3	3	32.562	F11R	cell differentiation;cell organization and biogenesis;cellular component movement;coagulation;defense response;regulation of biological process;response to stimulus;transport	cytoskeleton;membrane	protein binding;receptor activity	4.01433	56.57
P06870	Kallikrein-1 OS=Homo sapiens GN=KLK1 PE=1 SV=2 [MASS=28889]	10.3053	2	2	28.871	KLK1	metabolic process	nucleus	catalytic activity	6.12267	52.04
P29622	Kallistatin OS=Homo sapiens GN=SERPINA4 PE=1 SV=3 [MASS=48542]	2.10773	1	1	48.511	SERPINA4	regulation of biological process;transport	extracellular;organelle lumen	enzyme regulator activity	1.84949
Q7Z4H8	KDEL motif-containing protein 2 OS=Homo sapiens GN=KDELC2 PE=1 SV=2	3.35306	1	1	58.535	KDELC2	metabolic process	endoplasmic reticulum;organelle lumen	catalytic activity;protein binding	7.28061
Q15323	Keratin, type I cuticular Ha1 OS=Homo sapiens GN=KRT31 PE=1 SV=3 [MASS=47237]	1.68269	1	0	47.207	KRT31			protein binding;structural molecule activity	23.6294	96.974
Q14532	Keratin, type I cuticular Ha2 OS=Homo sapiens GN=KRT32 PE=1 SV=3	1.5625	1	0	50.31	KRT32	cell organization and biogenesis	cytoskeleton	catalytic activity;motor activity;structural molecule activity	23.6294	96.974
Q14525	Keratin, type I cuticular Ha3-II OS=Homo sapiens GN=KRT33B PE=1 SV=3 [MASS=46213]	1.73267	1	0	46.185	KRT33B	transport	membrane	catalytic activity;motor activity;protein binding;structural molecule activity	23.6294	96.974
Q92764	Keratin, type I cuticular Ha5 OS=Homo sapiens GN=KRT35 PE=2 SV=5 [MASS=50360]	3.51648	2	1	50.329	KRT35			structural molecule activity	40.1241	119.229
O76013	Keratin, type I cuticular Ha6 OS=Homo sapiens GN=KRT36 PE=2 SV=1 [MASS=52247]	1.49893	1	0	52.214	KRT36	regulation of biological process	cytoskeleton	catalytic activity;motor activity;structural molecule activity	23.6294	96.974
O76014	Keratin, type I cuticular Ha7 OS=Homo sapiens GN=KRT37 PE=2 SV=3	4.00891	2	1	49.715	KRT37			structural molecule activity	25.6938	96.974
O76015	Keratin, type I cuticular Ha8 OS=Homo sapiens GN=KRT38 PE=1 SV=3 [MASS=50480]	1.53509	1	0	50.447	KRT38			protein binding;structural molecule activity	23.6294	96.974
P13645	Keratin, type I cytoskeletal 10 OS=Homo sapiens GN=KRT10 PE=1 SV=6	55.3082	27	23	58.792	KRT10	cell differentiation;metabolic process;response to stimulus	cytoplasm;membrane;nucleus	structural molecule activity	363.047	2262.41
Q99456	Keratin, type I cytoskeletal 12 OS=Homo sapiens GN=KRT12 PE=1 SV=1 [MASS=53511]	3.4413	3	1	53.478	KRT12			structural molecule activity	26.9484	152.05
P13646	Keratin, type I cytoskeletal 13 OS=Homo sapiens GN=KRT13 PE=1 SV=4 [MASS=49588]	13.5371	6	0	49.557	KRT13	cell organization and biogenesis;response to stimulus	cytoskeleton;nucleus	structural molecule activity	194.965	1370.57
P02533	Keratin, type I cytoskeletal 14 OS=Homo sapiens GN=KRT14 PE=1 SV=4 [MASS=51561]	33.6864	18	2	51.529	KRT14	cell differentiation;cell organization and biogenesis;response to stimulus	cytoplasm;cytosol;nucleus	protein binding;structural molecule activity	178.283	1083.36
P19012	Keratin, type I cytoskeletal 15 OS=Homo sapiens GN=KRT15 PE=1 SV=3	14.2544	9	1	49.181	KRT15		nucleus	protein binding;structural molecule activity	133.282	750.416
P08779	Keratin, type I cytoskeletal 16 OS=Homo sapiens GN=KRT16 PE=1 SV=4 [MASS=51267]	20.5074	11	1	51.236	KRT16	cell differentiation;cell organization and biogenesis;cell proliferation;cellular component movement;defense response;regulation of biological process;response to stimulus	cytoskeleton;nucleus	protein binding;structural molecule activity	141.263	840.916
Q04695	Keratin, type I cytoskeletal 17 OS=Homo sapiens GN=KRT17 PE=1 SV=2	52.3148	22	10	48.076	KRT17	cell organization and biogenesis;regulation of biological process;response to stimulus	cytoplasm	protein binding;receptor activity;signal transducer activity;structural molecule activity	278.921	1523.85
P05783	Keratin, type I cytoskeletal 18 OS=Homo sapiens GN=KRT18 PE=1 SV=2 [MASS=48057]	72.7907	36	34	48.029	KRT18	cell death;cell organization and biogenesis;regulation of biological process;response to stimulus;transport	cytoplasm;nucleus	protein binding;RNA binding;structural molecule activity	968.285	5885.27
P08727	Keratin, type I cytoskeletal 19 OS=Homo sapiens GN=KRT19 PE=1 SV=4	75.5	34	23	44.079	KRT19	cell differentiation;cell organization and biogenesis;regulation of biological process;response to stimulus	cytoskeleton;membrane	protein binding;structural molecule activity	1005.23	6231.14
P35900	Keratin, type I cytoskeletal 20 OS=Homo sapiens GN=KRT20 PE=1 SV=1 [MASS=48486]	26.8868	6	5	48.457	KRT20	cell death;cell organization and biogenesis;regulation of biological process;response to stimulus	cytoplasm	protein binding;structural molecule activity	43.451	365.029
Q2M2I5	Keratin, type I cytoskeletal 24 OS=Homo sapiens GN=KRT24 PE=1 SV=1	1.33333	1	0	55.053	KRT24	transport	cytoplasm;cytoskeleton;membrane	structural molecule activity;transporter activity	23.6294	96.974
Q7Z3Z0	Keratin, type I cytoskeletal 25 OS=Homo sapiens GN=KRT25 PE=1 SV=1 [MASS=49318]	4	2	1	49.287	KRT25	cell organization and biogenesis	cytoplasm	structural molecule activity	29.9734	235.431
Q7Z3Y9	Keratin, type I cytoskeletal 26 OS=Homo sapiens GN=KRT26 PE=1 SV=2 [MASS=51910]	1.92308	1	0	51.878	KRT26			structural molecule activity	27.7664	213.501
Q7Z3Y8	Keratin, type I cytoskeletal 27 OS=Homo sapiens GN=KRT27 PE=1 SV=2	3.92157	2	1	49.792	KRT27		cytoplasm	structural molecule activity	29.9734	235.431
Q7Z3Y7	Keratin, type I cytoskeletal 28 OS=Homo sapiens GN=KRT28 PE=1 SV=2	5.38793	3	1	50.536	KRT28		cytoplasm	structural molecule activity	53.6028	306.873
P35527	Keratin, type I cytoskeletal 9 OS=Homo sapiens GN=KRT9 PE=1 SV=3	56.1798	23	22	62.027	KRT9	cell organization and biogenesis	membrane;nucleus	structural molecule activity	380.944	3316.47
Q14533	Keratin, type II cuticular Hb1 OS=Homo sapiens GN=KRT81 PE=1 SV=3 [MASS=54928]	1.38614	1	0	54.893	KRT81	transport		protein binding;structural molecule activity	29.5534	59.9939
P78385	Keratin, type II cuticular Hb3 OS=Homo sapiens GN=KRT83 PE=1 SV=2	1.41988	1	0	54.161	KRT83	regulation of biological process;transport		catalytic activity;motor activity;protein binding;structural molecule activity	29.5534	59.9939
Q9NSB2	Keratin, type II cuticular Hb4 OS=Homo sapiens GN=KRT84 PE=2 SV=2	5.33333	5	1	64.801	KRT84	regulation of biological process	cytoskeleton	catalytic activity;motor activity;protein binding;structural molecule activity	74.9405	278.391
P78386	Keratin, type II cuticular Hb5 OS=Homo sapiens GN=KRT85 PE=1 SV=1 [MASS=55802]	3.74753	3	2	55.766	KRT85			structural molecule activity	44.5424	194.755
O43790	Keratin, type II cuticular Hb6 OS=Homo sapiens GN=KRT86 PE=1 SV=1	1.44033	1	0	53.466	KRT86	regulation of biological process;transport		catalytic activity;motor activity;protein binding;structural molecule activity	29.5534	59.9939
P04264	Keratin, type II cytoskeletal 1 OS=Homo sapiens GN=KRT1 PE=1 SV=6	54.5031	37	30	65.999	KRT1	defense response;metabolic process;regulation of biological process;response to stimulus	cytoskeleton;membrane;nucleus	catalytic activity;motor activity;protein binding;receptor activity;structural molecule activity	697.795	4800.09
Q7Z794	Keratin, type II cytoskeletal 1b OS=Homo sapiens GN=KRT77 PE=2 SV=3 [MASS=61901]	6.57439	5	1	61.864	KRT77	cell organization and biogenesis	cytoskeleton	structural molecule activity	95.045	665.387
P35908	Keratin, type II cytoskeletal 2 epidermal OS=Homo sapiens GN=KRT2 PE=1 SV=2 [MASS=65432]	66.5102	30	22	65.393	KRT2	cell proliferation;cellular component movement	cytoplasm;cytoskeleton;Golgi;membrane;nucleus	protein binding;structural molecule activity	358.326	3028.76
Q01546	Keratin, type II cytoskeletal 2 oral OS=Homo sapiens GN=KRT76 PE=1 SV=2	7.21003	7	0	65.8	KRT76	cell organization and biogenesis	nucleus	structural molecule activity	80.9929	338.366
P12035	Keratin, type II cytoskeletal 3 OS=Homo sapiens GN=KRT3 PE=1 SV=3	7.80255	7	0	64.378	KRT3	cell differentiation;cell organization and biogenesis		structural molecule activity	75.884	329.251
P19013	Keratin, type II cytoskeletal 4 OS=Homo sapiens GN=KRT4 PE=1 SV=4	5.24345	4	0	57.25	KRT4	cell differentiation;cell organization and biogenesis;regulation of biological process	cell surface;cytoskeleton;nucleus	protein binding;structural molecule activity	55.8607	477.393
P13647	Keratin, type II cytoskeletal 5 OS=Homo sapiens GN=KRT5 PE=1 SV=3	20.8475	16	7	62.34	KRT5	cell organization and biogenesis;metabolic process	cytoplasm;cytosol;membrane;mitochondrion;nucleus	catalytic activity;motor activity;protein binding;structural molecule activity	187.606	526.445
P02538	Keratin, type II cytoskeletal 6A OS=Homo sapiens GN=KRT6A PE=1 SV=3 [MASS=60045]	22.695	15	0	60.008	KRT6A	cell differentiation;cell organization and biogenesis;metabolic process;regulation of biological process;response to stimulus	membrane;nucleus	protein binding;structural molecule activity	204.405	535.046
P04259	Keratin, type II cytoskeletal 6B OS=Homo sapiens GN=KRT6B PE=1 SV=5	22.8723	15	3	60.03	KRT6B	metabolic process		catalytic activity;motor activity;protein binding;structural molecule activity	223.177	743.384
P48668	Keratin, type II cytoskeletal 6C OS=Homo sapiens GN=KRT6C PE=1 SV=3	22.695	15	0	59.988	KRT6C	cell organization and biogenesis;metabolic process		catalytic activity;motor activity;protein binding;structural molecule activity	204.405	535.046
P08729	Keratin, type II cytoskeletal 7 OS=Homo sapiens GN=KRT7 PE=1 SV=5	60.1279	33	23	51.354	KRT7		cytoplasm;nucleus	protein binding;structural molecule activity	495.015	2948.57
Q3SY84	Keratin, type II cytoskeletal 71 OS=Homo sapiens GN=KRT71 PE=1 SV=3	6.11855	4	2	57.256	KRT71	cell organization and biogenesis	cytoplasm;cytoskeleton	protein binding;structural molecule activity	21.8932	151.166
Q14CN4	Keratin, type II cytoskeletal 72 OS=Homo sapiens GN=KRT72 PE=1 SV=2 [MASS=55877]	8.61057	6	2	55.842	KRT72			protein binding;structural molecule activity	36.8698	307.894
Q86Y46	Keratin, type II cytoskeletal 73 OS=Homo sapiens GN=KRT73 PE=1 SV=1 [MASS=58923]	3.88889	3	1	58.887	KRT73		nucleus	catalytic activity;motor activity;protein binding;structural molecule activity	21.8932	151.166
Q7RTS7	Keratin, type II cytoskeletal 74 OS=Homo sapiens GN=KRT74 PE=1 SV=2	6.04915	4	2	57.83	KRT74	cell organization and biogenesis	cytoplasm	protein binding;structural molecule activity	21.8932	151.166
O95678	Keratin, type II cytoskeletal 75 OS=Homo sapiens GN=KRT75 PE=1 SV=2 [MASS=59560]	12.5227	8	0	59.524	KRT75	cell differentiation		catalytic activity;motor activity;structural molecule activity	106.498	398.483
Q8N1N4	Keratin, type II cytoskeletal 78 OS=Homo sapiens GN=KRT78 PE=2 SV=2	1.34615	1	0	56.83	KRT78			structural molecule activity	29.5534	59.9939
Q5XKE5	Keratin, type II cytoskeletal 79 OS=Homo sapiens GN=KRT79 PE=1 SV=2	12.8972	8	1	57.8	KRT79			protein binding;structural molecule activity	95.0283	299.421
P05787	Keratin, type II cytoskeletal 8 OS=Homo sapiens GN=KRT8 PE=1 SV=7 [MASS=53704]	63.9752	53	42	53.671	KRT8	cell death;cell differentiation;cell organization and biogenesis;regulation of biological process;response to stimulus	cytoplasm;membrane;nucleus	catalytic activity;motor activity;protein binding;structural molecule activity	2129.08	13602.3
Q6KB66	Keratin, type II cytoskeletal 80 OS=Homo sapiens GN=KRT80 PE=1 SV=2	2.65487	2	0	50.494	KRT80	regulation of biological process;transport	cytoplasm	protein binding;structural molecule activity;transporter activity	34.682	349.906
Q8N1A0	Keratin-like protein KRT222 OS=Homo sapiens GN=KRT222 PE=2 SV=1 [MASS=34158]	3.05085	1	0	34.137	KRT222			structural molecule activity	18.5423	128.417
Q8N6L1	Keratinocyte-associated protein 2 OS=Homo sapiens GN=KRTCAP2 PE=1 SV=2 [MASS=14678]	12.5	1	1	14.669	KRTCAP2		endoplasmic reticulum;membrane		2.08374
Q86UP2	Kinectin OS=Homo sapiens GN=KTN1 PE=1 SV=1	3.90567	4	4	156.179	KTN1	cellular component movement;regulation of biological process;response to stimulus	endoplasmic reticulum;membrane	protein binding;RNA binding	11.6201	58.29
P33176	Kinesin-1 heavy chain OS=Homo sapiens GN=KIF5B PE=1 SV=1 [MASS=109684]	1.24611	1	1	109.617	KIF5B	cell differentiation;cell organization and biogenesis;cellular component movement;metabolic process;regulation of biological process;transport	cytoplasm;cytoskeleton;membrane	catalytic activity;motor activity;nucleotide binding;protein binding	2.31356
P01042	Kininogen-1 OS=Homo sapiens GN=KNG1 PE=1 SV=2	30.9006	17	17	71.912	KNG1	cellular homeostasis;coagulation;defense response;metabolic process;regulation of biological process;response to stimulus;transport	cytosol;extracellular;membrane;organelle lumen	enzyme regulator activity;metal ion binding;protein binding	94.3719	516.332
Q14678	KN motif and ankyrin repeat domain-containing protein 1 OS=Homo sapiens GN=KANK1 PE=1 SV=3 [MASS=147288]	1.92308	2	2	147.197	KANK1	cell organization and biogenesis;metabolic process;regulation of biological process	cytoplasm;membrane;nucleus	protein binding	2.07853	51.71
Q63ZY3	KN motif and ankyrin repeat domain-containing protein 2 OS=Homo sapiens GN=KANK2 PE=1 SV=1	4.81786	3	3	91.118	KANK2	cell death;metabolic process;regulation of biological process	cytoplasm;mitochondrion	protein binding	4.16882	51.71
Q6YP21	Kynurenine--oxoglutarate transaminase 3 OS=Homo sapiens GN=CCBL2 PE=1 SV=1 [MASS=51400]	2.64317	1	1	51.368	CCBL2	metabolic process	mitochondrion	catalytic activity;protein binding;RNA binding	2.62078	51.01
P02788	Lactotransferrin OS=Homo sapiens GN=LTF PE=1 SV=6 [MASS=78181]	52.8169	28	28	78.132	LTF	cellular homeostasis;defense response;metabolic process;regulation of biological process;response to stimulus;transport	cell surface;cytoplasm;extracellular;nucleus;organelle lumen	catalytic activity;DNA binding;enzyme regulator activity;metal ion binding;protein binding	102.373	625.554
Q04760	Lactoylglutathione lyase OS=Homo sapiens GN=GLO1 PE=1 SV=4 [MASS=20778]	8.15217	2	2	20.764	GLO1	cell differentiation;metabolic process;regulation of biological process	cytoplasm;cytosol	catalytic activity;metal ion binding	22.7204	50.1
P42166	Lamina-associated polypeptide 2, isoform alpha OS=Homo sapiens GN=TMPO PE=1 SV=2 [MASS=75492]	13.2565	6	6	75.446	TMPO	regulation of biological process	chromosome;cytoplasm;membrane;nucleus	DNA binding;protein binding	14.8408	92.5337
P42167	Lamina-associated polypeptide 2, isoforms beta/gamma OS=Homo sapiens GN=TMPO PE=1 SV=2	20.2643	6	6	50.639	TMPO	regulation of biological process	chromosome;cytoplasm;membrane;nucleus	DNA binding;protein binding	14.8408	92.5337
Q14739	Lamin-B receptor OS=Homo sapiens GN=LBR PE=1 SV=2	3.08943	1	1	70.658	LBR	metabolic process	membrane;nucleus	catalytic activity;DNA binding;protein binding;RNA binding	1.7432
P20700	Lamin-B1 OS=Homo sapiens GN=LMNB1 PE=1 SV=2 [MASS=66408]	31.57	15	13	66.368	LMNB1	cell death;cell organization and biogenesis;regulation of biological process	membrane;nucleus	catalytic activity;motor activity;protein binding;structural molecule activity	57.9437	200.895
Q03252	Lamin-B2 OS=Homo sapiens GN=LMNB2 PE=1 SV=3	18.5	9	9	67.647	LMNB2		membrane	catalytic activity;motor activity;structural molecule activity		361.746
Q03252	Lamin-B2 OS=Homo sapiens GN=LMNB2 PE=1 SV=4 [MASS=69948]	30.9677	19	17	69.906	LMNB2		membrane;nucleus	catalytic activity;motor activity;structural molecule activity	77.712
Q16363	Laminin subunit alpha-4 OS=Homo sapiens GN=LAMA4 PE=1 SV=4 [MASS=202523]	9.81898	12	12	202.397	LAMA4	cell organization and biogenesis;regulation of biological process;transport	cytoskeleton;extracellular;membrane	catalytic activity;motor activity;protein binding;structural molecule activity	39.3026	273.751
P07942	Laminin subunit beta-1 OS=Homo sapiens GN=LAMB1 PE=1 SV=2	4.70325	7	7	197.909	LAMB1	cell differentiation;cell organization and biogenesis;cellular component movement;metabolic process;regulation of biological process;response to stimulus;transport	extracellular;membrane	catalytic activity;motor activity;nucleotide binding;protein binding;signal transducer activity;structural molecule activity	14.3558	50.73
P55268	Laminin subunit beta-2 OS=Homo sapiens GN=LAMB2 PE=1 SV=2	11.8465	15	15	195.854	LAMB2	cell growth;cell organization and biogenesis;cellular component movement;metabolic process;regulation of biological process;transport	cytoplasm;extracellular;Golgi	catalytic activity;motor activity;nucleotide binding;protein binding;structural molecule activity;transporter activity	37.292	232.791
P11047	Laminin subunit gamma-1 OS=Homo sapiens GN=LAMC1 PE=1 SV=3	17.4021	18	18	177.489	LAMC1	cell organization and biogenesis;cellular component movement;regulation of biological process	extracellular	catalytic activity;motor activity;protein binding;structural molecule activity	58.6657	452.819
P48449	Lanosterol synthase OS=Homo sapiens GN=LSS PE=1 SV=1 [MASS=83308]	5.60109	3	3	83.255	LSS	metabolic process;regulation of biological process	endoplasmic reticulum;membrane	catalytic activity	10.018	54.49
Q9UHI5	Large neutral amino acids transporter small subunit 2 OS=Homo sapiens GN=SLC7A8 PE=1 SV=1 [MASS=58381]	4.6729	1	1	58.344	SLC7A8	cellular component movement;coagulation;metabolic process;response to stimulus;transport	cytoplasm;membrane	protein binding;transporter activity	3.37231	53.26
O75387	Large neutral amino acids transporter small subunit 3 OS=Homo sapiens GN=SLC43A1 PE=2 SV=1	3.22004	1	1	61.436	SLC43A1	transport	membrane	transporter activity	2.21408
Q9BS40	Latexin OS=Homo sapiens GN=LXN PE=1 SV=2 [MASS=25750]	16.6667	3	3	25.734	LXN	defense response;regulation of biological process;response to stimulus	cytoplasm	enzyme regulator activity;protein binding	11.4528	146.515
Q14696	LDLR chaperone MESD OS=Homo sapiens GN=MESDC2 PE=1 SV=2	7.26496	1	1	26.06	MESDC2	metabolic process;regulation of biological process;response to stimulus	endoplasmic reticulum;membrane	protein binding	7.88693	48.78
Q99538	Legumain OS=Homo sapiens GN=LGMN PE=1 SV=1	3.23326	1	1	49.379	LGMN	defense response;metabolic process;regulation of biological process;response to stimulus	endosome;organelle lumen;vacuole	catalytic activity	14.2402
O95202	LETM1 and EF-hand domain-containing protein 1, mitochondrial OS=Homo sapiens GN=LETM1 PE=1 SV=1	4.19486	2	2	83.302	LETM1	cell organization and biogenesis	membrane;mitochondrion	metal ion binding;protein binding	7.06431
P02750	Leucine-rich alpha-2-glycoprotein OS=Homo sapiens GN=LRG1 PE=1 SV=2	7.4928	2	2	38.154	LRG1	cell differentiation;regulation of biological process	extracellular;membrane	protein binding	7.81196	96.5034
P42704	Leucine-rich PPR motif-containing protein, mitochondrial OS=Homo sapiens GN=LRPPRC PE=1 SV=3	13.7733	13	13	157.805	LRPPRC	cellular component movement;metabolic process;regulation of biological process;transport	chromosome;cytoplasm;cytoskeleton;membrane;mitochondrion;nucleus	DNA binding;protein binding;RNA binding	56.1656	320.204
Q8N1G4	Leucine-rich repeat-containing protein 47 OS=Homo sapiens GN=LRRC47 PE=1 SV=1	3.08748	1	1	63.434	LRRC47	metabolic process		catalytic activity;protein binding;RNA binding	1.98146
Q96AG4	Leucine-rich repeat-containing protein 59 OS=Homo sapiens GN=LRRC59 PE=1 SV=1	53.0945	15	15	34.909	LRRC59		endoplasmic reticulum;membrane;nucleus	protein binding;RNA binding	136.344	883.536
P30740	Leukocyte elastase inhibitor OS=Homo sapiens GN=SERPINB1 PE=1 SV=1 [MASS=42742]	47.7573	15	14	42.715	SERPINB1	regulation of biological process	cytoplasm;membrane	enzyme regulator activity	219.542	1504.7
Q08722	Leukocyte surface antigen CD47 OS=Homo sapiens GN=CD47 PE=1 SV=1	5.88235	2	2	35.191	CD47	cell organization and biogenesis;cellular component movement;coagulation;regulation of biological process;response to stimulus	membrane	protein binding;receptor activity;signal transducer activity	7.57841
P09960	Leukotriene A-4 hydrolase OS=Homo sapiens GN=LTA4H PE=1 SV=2	18.3306	7	7	69.241	LTA4H	cell differentiation;defense response;metabolic process;response to stimulus	cytoplasm;cytosol;membrane;nucleus	catalytic activity;metal ion binding;protein binding;RNA binding	17.3139	102.61
P48059	LIM and senescent cell antigen-like-containing domain protein 1 OS=Homo sapiens GN=LIMS1 PE=1 SV=4 [MASS=37251]	3.69231	1	1	37.226	LIMS1	cell organization and biogenesis;regulation of biological process;response to stimulus	cytosol;membrane	metal ion binding;protein binding	1.72192
Q14847	LIM and SH3 domain protein 1 OS=Homo sapiens GN=LASP1 PE=1 SV=2	22.2222	5	5	29.698	LASP1	regulation of biological process;transport	cytoplasm;cytoskeleton	metal ion binding;protein binding;transporter activity	34.5878	200.405
Q13449	Limbic system-associated membrane protein OS=Homo sapiens GN=LSAMP PE=1 SV=2 [MASS=37393]	13.9053	4	4	37.37	LSAMP	response to stimulus	membrane	protein binding	13.1382	60.9792
Q9BU23	Lipase maturation factor 2 OS=Homo sapiens GN=LMF2 PE=1 SV=2 [MASS=79697]	6.78925	4	4	79.647	LMF2		endoplasmic reticulum;membrane	protein binding	10.0046	52.86
Q93052	Lipoma-preferred partner OS=Homo sapiens GN=LPP PE=1 SV=1	9.47712	4	4	65.704	LPP		cytoplasm;membrane;nucleus	metal ion binding;protein binding	22.1133	145.352
P18428	Lipopolysaccharide-binding protein OS=Homo sapiens GN=LBP PE=1 SV=3 [MASS=53383]	3.7422	1	1	53.35	LBP	cellular component movement;defense response;regulation of biological process;response to stimulus;transport	cell surface;extracellular;membrane	protein binding	5.10477
P50851	Lipopolysaccharide-responsive and beige-like anchor protein OS=Homo sapiens GN=LRBA PE=1 SV=4	0.419141	1	1	318.906	LRBA		endoplasmic reticulum;Golgi;membrane;vacuole	protein binding	2.03688
P05451	Lithostathine-1-alpha OS=Homo sapiens GN=REG1A PE=1 SV=3 [MASS=18731]	56.0241	9	6	18.719	REG1A	regulation of biological process	extracellular	protein binding	217.003	855.138
P48304	Lithostathine-1-beta OS=Homo sapiens GN=REG1B PE=1 SV=1 [MASS=18665]	40.9639	5	2	18.653	REG1B	cell proliferation	extracellular		127.654	551.034
P23141	Liver carboxylesterase 1 OS=Homo sapiens GN=CES1 PE=1 SV=2	34.2152	16	16	62.481	CES1	cell differentiation;metabolic process;response to stimulus	endoplasmic reticulum;organelle lumen	catalytic activity	49.7951	211.815
P00338	L-lactate dehydrogenase A chain OS=Homo sapiens GN=LDHA PE=1 SV=2	37.0482	12	11	36.665	LDHA	cell communication;metabolic process;regulation of biological process;response to stimulus	cytoplasm;cytosol;membrane;mitochondrion;nucleus	catalytic activity;nucleotide binding;protein binding	101.823	833.684
Q6ZMR3	L-lactate dehydrogenase A-like 6A OS=Homo sapiens GN=LDHAL6A PE=2 SV=1	3.61446	1	0	36.484	LDHAL6A	metabolic process	cytoplasm	catalytic activity	47.512	495.623
P07195	L-lactate dehydrogenase B chain OS=Homo sapiens GN=LDHB PE=1 SV=2 [MASS=36638]	46.1078	14	13	36.615	LDHB	metabolic process	cytoplasm;cytosol;membrane;mitochondrion	catalytic activity;nucleotide binding;protein binding	237.219	1522.12
P07864	L-lactate dehydrogenase C chain OS=Homo sapiens GN=LDHC PE=1 SV=4	3.61446	1	0	36.288	LDHC	cellular component movement;metabolic process	cytoplasm;cytosol;nucleus	catalytic activity	47.512	495.623
P36776	Lon protease homolog, mitochondrial OS=Homo sapiens GN=LONP1 PE=1 SV=2	6.36079	5	5	106.422	LONP1	cell organization and biogenesis;metabolic process;response to stimulus	cytoplasm;membrane;mitochondrion;nucleus;organelle lumen	catalytic activity;DNA binding;nucleotide binding;protein binding;RNA binding	16.5075	145.386
P28330	Long-chain specific acyl-CoA dehydrogenase, mitochondrial OS=Homo sapiens GN=ACADL PE=2 SV=2	2.55814	1	1	47.625	ACADL	cell organization and biogenesis;metabolic process;regulation of biological process	membrane;mitochondrion;organelle lumen	catalytic activity;nucleotide binding	2.07191	41.53
P33121	Long-chain-fatty-acid--CoA ligase 1 OS=Homo sapiens GN=ACSL1 PE=1 SV=1 [MASS=77943]	27.0774	13	13	77.893	ACSL1	metabolic process;regulation of biological process;response to stimulus;transport	endoplasmic reticulum;membrane;mitochondrion	catalytic activity;nucleotide binding	41.6427	252.91
P24666	Low molecular weight phosphotyrosine protein phosphatase OS=Homo sapiens GN=ACP1 PE=1 SV=3 [MASS=18042]	5.6962	1	1	18.031	ACP1	metabolic process	cytoplasm	catalytic activity;protein binding	2.30296	40.81
P51884	Lumican OS=Homo sapiens GN=LUM PE=1 SV=2	38.7574	13	13	38.405	LUM	cell organization and biogenesis;metabolic process;regulation of biological process;response to stimulus	extracellular;organelle lumen	protein binding;structural molecule activity	214.853	1015.97
P05455	Lupus La protein OS=Homo sapiens GN=SSB PE=1 SV=2 [MASS=46837]	18.1373	6	6	46.808	SSB	metabolic process	nucleus	nucleotide binding;protein binding;RNA binding	19.9779	130.95
Q7Z4W1	L-xylulose reductase OS=Homo sapiens GN=DCXR PE=1 SV=2 [MASS=25913]	25.4098	5	5	25.897	DCXR	cell organization and biogenesis;metabolic process	membrane;nucleus	catalytic activity	22.882	139.328
P33241	Lymphocyte-specific protein 1 OS=Homo sapiens GN=LSP1 PE=1 SV=1	22.7139	4	4	37.169	LSP1	cellular component movement;defense response;regulation of biological process;response to stimulus	cytoskeleton;membrane	protein binding;signal transducer activity	13.402	146.186
Q15046	Lysine--tRNA ligase OS=Homo sapiens GN=KARS PE=1 SV=3 [MASS=68048]	8.87772	3	3	68.005	KARS	metabolic process	cytoplasm;cytoskeleton;cytosol;extracellular;membrane;mitochondrion;nucleus;organelle lumen	catalytic activity;metal ion binding;nucleotide binding;protein binding;RNA binding	11.1935	42.59
Q6P1A2	Lysophospholipid acyltransferase 5 OS=Homo sapiens GN=LPCAT3 PE=1 SV=1 [MASS=56035]	2.05339	1	1	55.998	LPCAT3	metabolic process;regulation of biological process	endoplasmic reticulum;membrane	catalytic activity	3.31576
Q96N66	Lysophospholipid acyltransferase 7 OS=Homo sapiens GN=MBOAT7 PE=1 SV=2 [MASS=52765]	6.14407	2	2	52.73	MBOAT7	metabolic process	membrane	catalytic activity;protein binding	4.66164
P38571	Lysosomal acid lipase/cholesteryl ester hydrolase OS=Homo sapiens GN=LIPA PE=1 SV=2 [MASS=45419]	9.02256	2	2	45.39	LIPA	cell organization and biogenesis;cell proliferation;defense response;metabolic process;response to stimulus	vacuole	catalytic activity	0
P10253	Lysosomal alpha-glucosidase OS=Homo sapiens GN=GAA PE=1 SV=4	18.9076	12	12	105.257	GAA	cell organization and biogenesis;cellular homeostasis;metabolic process;regulation of biological process;response to stimulus	membrane;organelle lumen;vacuole	catalytic activity	44.6997	60.4145
P10619	Lysosomal protective protein OS=Homo sapiens GN=CTSA PE=1 SV=2	4.375	2	2	54.431	CTSA	metabolic process;regulation of biological process;transport	endoplasmic reticulum;membrane;organelle lumen;vacuole	catalytic activity;enzyme regulator activity	8.56026	64.47
Q14108	Lysosome membrane protein 2 OS=Homo sapiens GN=SCARB2 PE=1 SV=2 [MASS=54290]	23.6402	8	8	54.255	SCARB2	transport	membrane;organelle lumen;vacuole	protein binding;receptor activity	81.7822	507.204
P11279	Lysosome-associated membrane glycoprotein 1 OS=Homo sapiens GN=LAMP1 PE=1 SV=3	9.83213	4	4	44.854	LAMP1	cell death;metabolic process;regulation of biological process;response to stimulus;transport	cell surface;cytoplasm;cytosol;endosome;membrane;vacuole	protein binding;receptor activity	16.7669	42.3
P13473	Lysosome-associated membrane glycoprotein 2 OS=Homo sapiens GN=LAMP2 PE=1 SV=2 [MASS=44960]	1.95122	1	1	44.932	LAMP2	cellular homeostasis;coagulation;regulation of biological process;transport	endosome;membrane;organelle lumen;vacuole	protein binding	4.18174	89.0616
P61626	Lysozyme C OS=Homo sapiens GN=LYZ PE=1 SV=1	43.2432	5	5	16.526	LYZ	defense response;metabolic process;response to stimulus	extracellular	catalytic activity;protein binding	16.8849	72.08
Q96C86	m7GpppX diphosphatase OS=Homo sapiens GN=DCPS PE=1 SV=2	5.63798	1	1	38.585	DCPS	metabolic process;regulation of biological process;response to stimulus	cytoplasm;cytosol;mitochondrion;nucleus	catalytic activity;protein binding;RNA binding	1.80306
P22897	Macrophage mannose receptor 1 OS=Homo sapiens GN=MRC1 PE=1 SV=1	16.2775	17	17	165.905	MRC1	regulation of biological process;response to stimulus;transport	cell surface;endosome;membrane	protein binding;receptor activity;signal transducer activity	51.4924	150.095
P14174	Macrophage migration inhibitory factor OS=Homo sapiens GN=MIF PE=1 SV=4	40	3	3	12.468	MIF	cell organization and biogenesis;cell proliferation;cellular component movement;coagulation;defense response;metabolic process;regulation of biological process;response to stimulus	cell surface;cytoplasm;extracellular	catalytic activity;protein binding	12.7382	339.913
P40121	Macrophage-capping protein OS=Homo sapiens GN=CAPG PE=1 SV=2 [MASS=38498]	42.5287	9	9	38.474	CAPG	cell organization and biogenesis;regulation of biological process	cytoplasm;nucleus	protein binding	71.0133	517.516
P34810	Macrosialin OS=Homo sapiens GN=CD68 PE=1 SV=2	6.21469	1	1	37.385	CD68	response to stimulus	endosome;membrane;vacuole		10.5902	81.8532
Q9H0U3	Magnesium transporter protein 1 OS=Homo sapiens GN=MAGT1 PE=1 SV=1 [MASS=38036]	9.55224	3	3	38.011	MAGT1	cellular homeostasis;metabolic process;regulation of biological process;transport	endoplasmic reticulum;membrane	transporter activity	10.1104	63.81
P04156	Major prion protein OS=Homo sapiens GN=PRNP PE=1 SV=1 [MASS=27661]	4.74308	1	1	27.643	PRNP	cell organization and biogenesis;cellular component movement;cellular homeostasis;metabolic process;regulation of biological process;response to stimulus	cell surface;cytoplasm;endoplasmic reticulum;Golgi;membrane;nucleus	metal ion binding;protein binding	2.46203	54.4
Q14764	Major vault protein OS=Homo sapiens GN=MVP PE=1 SV=4	23.1803	14	14	99.266	MVP	regulation of biological process;response to stimulus;transport	cytoplasm;cytoskeleton;membrane;nucleus	protein binding	49.5914	191.957
P40925	Malate dehydrogenase, cytoplasmic OS=Homo sapiens GN=MDH1 PE=1 SV=4	44.3114	12	12	36.403	MDH1	metabolic process;regulation of biological process	cytoplasm;cytosol;mitochondrion	catalytic activity;nucleotide binding;protein binding	137.712	398.658
P40926	Malate dehydrogenase, mitochondrial OS=Homo sapiens GN=MDH2 PE=1 SV=3	55.6213	14	14	35.481	MDH2	metabolic process	membrane;mitochondrion;nucleus;organelle lumen	catalytic activity;nucleotide binding;protein binding;RNA binding	411.111	3180.95
Q14165	Malectin OS=Homo sapiens GN=MLEC PE=1 SV=1 [MASS=32234]	44.863	11	11	32.214	MLEC	metabolic process	endoplasmic reticulum;membrane	protein binding	87.8777	612.488
Q9Y5P6	Mannose-1-phosphate guanyltransferase beta OS=Homo sapiens GN=GMPPB PE=1 SV=2 [MASS=39834]	11.6667	3	3	39.809	GMPPB	metabolic process	cytoplasm;mitochondrion	catalytic activity;nucleotide binding;protein binding	10.68
O75352	Mannose-P-dolichol utilization defect 1 protein OS=Homo sapiens GN=MPDU1 PE=1 SV=2 [MASS=26638]	5.66802	1	1	26.62	MPDU1	metabolic process;transport	endoplasmic reticulum;membrane;mitochondrion	protein binding	0
Q13724	Mannosyl-oligosaccharide glucosidase OS=Homo sapiens GN=MOGS PE=1 SV=5 [MASS=91917]	23.417	14	14	91.861	MOGS	metabolic process	endoplasmic reticulum;membrane	catalytic activity	90.5916	475.447
Q8WU39	Marginal zone B- and B1-cell-specific protein OS=Homo sapiens GN=MZB1 PE=1 SV=1	52.381	6	6	20.681	MZB1	cell death;cell organization and biogenesis;regulation of biological process	cytoplasm;endoplasmic reticulum;extracellular;organelle lumen	protein binding	43.1436	177.575
P15088	Mast cell carboxypeptidase A OS=Homo sapiens GN=CPA3 PE=1 SV=2 [MASS=48669]	16.5468	6	6	48.639	CPA3	metabolic process;regulation of biological process	extracellular	catalytic activity;metal ion binding	24.1028	204.859
P10721	Mast/stem cell growth factor receptor Kit OS=Homo sapiens GN=KIT PE=1 SV=1	0.819672	1	0	109.794	KIT	cell death;cell differentiation;cell division;cell organization and biogenesis;cell proliferation;cellular component movement;defense response;metabolic process;regulation of biological process;response to stimulus;transport	cell surface;cytoplasm;membrane;vacuole	catalytic activity;metal ion binding;nucleotide binding;protein binding;receptor activity;signal transducer activity	5.47699	56.0287
P43243	Matrin-3 OS=Homo sapiens GN=MATR3 PE=1 SV=2 [MASS=94623]	8.50059	5	5	94.565	MATR3	regulation of biological process	membrane;nucleus	metal ion binding;nucleotide binding;protein binding;RNA binding;structural molecule activity	28.5094	88.171
P14780	Matrix metalloproteinase-9 OS=Homo sapiens GN=MMP9 PE=1 SV=3	3.67751	2	2	78.408	MMP9	cell differentiation;cell organization and biogenesis;cellular component movement;metabolic process;regulation of biological process;response to stimulus	extracellular	catalytic activity;metal ion binding;protein binding	2.88911	43.54
P84157	Matrix-remodeling-associated protein 7 OS=Homo sapiens GN=MXRA7 PE=1 SV=1 [MASS=21466]	14.2157	1	1	21.452	MXRA7		membrane		14.1745	204.074
P11310	Medium-chain specific acyl-CoA dehydrogenase, mitochondrial OS=Homo sapiens GN=ACADM PE=1 SV=1 [MASS=46588]	14.2518	5	5	46.559	ACADM	metabolic process	mitochondrion;nucleus;organelle lumen	catalytic activity;nucleotide binding;protein binding	40.7096	232.033
Q5JRA6	Melanoma inhibitory activity protein 3 OS=Homo sapiens GN=MIA3 PE=1 SV=1	2.35973	3	3	213.57	MIA3	cell organization and biogenesis;metabolic process;regulation of biological process;response to stimulus;transport	endoplasmic reticulum;membrane	protein binding	8.35298	54.42
Q16853	Membrane primary amine oxidase OS=Homo sapiens GN=AOC3 PE=1 SV=3	36.5662	20	20	84.568	AOC3	defense response;metabolic process;response to stimulus	cell surface;cytoplasm;endoplasmic reticulum;endosome;Golgi;membrane	catalytic activity;metal ion binding;protein binding	308.257	1629.48
O00264	Membrane-associated progesterone receptor component 1 OS=Homo sapiens GN=PGRMC1 PE=1 SV=3	28.2051	5	4	21.658	PGRMC1		endoplasmic reticulum;membrane	protein binding	77.2923	471.955
O15173	Membrane-associated progesterone receptor component 2 OS=Homo sapiens GN=PGRMC2 PE=1 SV=1 [MASS=23818]	36.3229	7	6	23.804	PGRMC2	regulation of biological process;response to stimulus	membrane	receptor activity;signal transducer activity	133.206	1225.18
P55145	Mesencephalic astrocyte-derived neurotrophic factor OS=Homo sapiens GN=MANF PE=1 SV=3	31.8681	5	5	20.687	MANF	response to stimulus	extracellular;nucleus	protein binding;RNA binding	43.95	219.051
P01033	Metalloproteinase inhibitor 1 OS=Homo sapiens GN=TIMP1 PE=1 SV=1	15.4589	2	2	23.156	TIMP1	cell organization and biogenesis;coagulation;regulation of biological process;response to stimulus;transport	extracellular;organelle lumen	enzyme regulator activity;metal ion binding;protein binding	4.44036
Q687X5	Metalloreductase STEAP4 OS=Homo sapiens GN=STEAP4 PE=1 SV=1	5.66449	2	2	51.948	STEAP4	cell differentiation;metabolic process;transport	endosome;Golgi;membrane	catalytic activity;metal ion binding	4.40782
P04732	Metallothionein-1E OS=Homo sapiens GN=MT1E PE=1 SV=1	21.3115	2	2	6.009	MT1E	metabolic process;regulation of biological process;response to stimulus	cytoplasm;nucleus	metal ion binding	98.393	1244
P04733	Metallothionein-1F OS=Homo sapiens GN=MT1F PE=1 SV=1 [MASS=6086]	19.6721	1	1	6.081	MT1F	metabolic process;regulation of biological process;response to stimulus	cytoplasm;nucleus	metal ion binding;protein binding	3.45768	57.05
P13640	Metallothionein-1G OS=Homo sapiens GN=MT1G PE=1 SV=2	54.8387	3	3	6.136	MT1G	cell differentiation;metabolic process;regulation of biological process;response to stimulus	cytoplasm;nucleus	metal ion binding;protein binding	102.08	1244
Q8N339	Metallothionein-1M OS=Homo sapiens GN=MT1M PE=2 SV=2	21.3115	2	2	6.105	MT1M	metabolic process;regulation of biological process;response to stimulus	cytoplasm;nucleus	metal ion binding	98.393	1244
P80297	Metallothionein-1X OS=Homo sapiens GN=MT1X PE=1 SV=1 [MASS=6068]	21.3115	2	2	6.063	MT1X	metabolic process;regulation of biological process;response to stimulus	cytoplasm;nucleus	metal ion binding;protein binding	98.393	1244
P02795	Metallothionein-2 OS=Homo sapiens GN=MT2A PE=1 SV=1 [MASS=6042]	21.3115	2	2	6.037	MT2A	cellular homeostasis;metabolic process;regulation of biological process;response to stimulus	cytoplasm;cytosol;nucleus	metal ion binding;protein binding	98.393	1244
Q13505	Metaxin-1 OS=Homo sapiens GN=MTX1 PE=1 SV=2 [MASS=51476]	6.00858	2	2	51.445	MTX1	metabolic process;transport	membrane;mitochondrion		0
O75431	Metaxin-2 OS=Homo sapiens GN=MTX2 PE=1 SV=1	8.36502	1	1	29.744	MTX2	metabolic process;transport	membrane;mitochondrion	protein binding	2.94064
Q9HCC0	Methylcrotonoyl-CoA carboxylase beta chain, mitochondrial OS=Homo sapiens GN=MCCC2 PE=1 SV=1 [MASS=61333]	28.7744	11	11	61.294	MCCC2	metabolic process	cytosol;mitochondrion;organelle lumen	catalytic activity;nucleotide binding;protein binding	35.6936	380.588
Q96RQ3	Methylcrotonoyl-CoA carboxylase subunit alpha, mitochondrial OS=Homo sapiens GN=MCCC1 PE=1 SV=3	15.3103	8	8	80.422	MCCC1	metabolic process	cytosol;membrane;mitochondrion;organelle lumen	catalytic activity;metal ion binding;nucleotide binding;protein binding	26.681	154.332
Q02252	Methylmalonate-semialdehyde dehydrogenase [acylating], mitochondrial OS=Homo sapiens GN=ALDH6A1 PE=1 SV=2	45.7944	18	18	57.803	ALDH6A1	cell differentiation;metabolic process	mitochondrion;organelle lumen	catalytic activity;RNA binding	95.657	322.653
Q96PE7	Methylmalonyl-CoA epimerase, mitochondrial OS=Homo sapiens GN=MCEE PE=1 SV=1	21.5909	2	2	18.737	MCEE	metabolic process	mitochondrion;organelle lumen	catalytic activity;metal ion binding;protein binding	2.45672
Q9H8H3	Methyltransferase-like protein 7A OS=Homo sapiens GN=METTL7A PE=1 SV=1 [MASS=28319]	34.8361	7	7	28.301	METTL7A	metabolic process	cytoplasm;endoplasmic reticulum;membrane	catalytic activity	143.674	872.605
Q5TGZ0	MICOS complex subunit MIC10 OS=Homo sapiens GN=MINOS1 PE=1 SV=1 [MASS=8808]	10.2564	1	1	8.802	MINOS1		membrane;mitochondrion	protein binding	1.82557
Q9NX63	MICOS complex subunit MIC19 OS=Homo sapiens GN=CHCHD3 PE=1 SV=1	28.1938	6	6	26.136	CHCHD3	cell organization and biogenesis;metabolic process;regulation of biological process	cytoplasm;membrane;mitochondrion;nucleus	protein binding;structural molecule activity	47.4067	394.457
Q9BRQ6	MICOS complex subunit MIC25 OS=Homo sapiens GN=CHCHD6 PE=1 SV=1	11.0638	2	2	26.441	CHCHD6	cell organization and biogenesis;response to stimulus	membrane;mitochondrion	protein binding	5.69763	46.08
Q16891	MICOS complex subunit MIC60 OS=Homo sapiens GN=IMMT PE=1 SV=1 [MASS=83677]	36.6755	24	24	83.626	IMMT	cell organization and biogenesis;cellular homeostasis	membrane;mitochondrion	protein binding;RNA binding	160.45	871.526
P55083	Microfibril-associated glycoprotein 4 OS=Homo sapiens GN=MFAP4 PE=1 SV=2 [MASS=28648]	22.7451	4	4	28.63	MFAP4	cell organization and biogenesis;regulation of biological process;response to stimulus	extracellular	protein binding	60.5375	215.491
P55001	Microfibrillar-associated protein 2 OS=Homo sapiens GN=MFAP2 PE=2 SV=1	5.46448	1	1	20.812	MFAP2	cell differentiation;cell organization and biogenesis	extracellular	protein binding	3.15604	45.03
P10620	Microsomal glutathione S-transferase 1 OS=Homo sapiens GN=MGST1 PE=1 SV=1	22.5806	4	4	17.587	MGST1	cell differentiation;cell organization and biogenesis;metabolic process;response to stimulus	endoplasmic reticulum;membrane;mitochondrion;nucleus	antioxidant activity;catalytic activity;protein binding	26.2003	190.543
Q99735	Microsomal glutathione S-transferase 2 OS=Homo sapiens GN=MGST2 PE=1 SV=1 [MASS=16620]	9.52381	1	1	16.61	MGST2	metabolic process;regulation of biological process;response to stimulus	cytoplasm;endoplasmic reticulum;membrane	antioxidant activity;catalytic activity;enzyme regulator activity	5.1592
O14880	Microsomal glutathione S-transferase 3 OS=Homo sapiens GN=MGST3 PE=1 SV=1 [MASS=16516]	34.2105	4	4	16.506	MGST3	metabolic process;regulation of biological process;response to stimulus	endoplasmic reticulum;membrane	antioxidant activity;catalytic activity;protein binding	15.3329	62.65
Q9UPN3	Microtubule-actin cross-linking factor 1, isoforms 1/2/3/5 OS=Homo sapiens GN=MACF1 PE=1 SV=4	0.108284	1	1	837.787	MACF1	cell organization and biogenesis;metabolic process;regulation of biological process;response to stimulus;transport	cytoplasm;cytoskeleton;Golgi;membrane	catalytic activity;metal ion binding;motor activity;protein binding;RNA binding	4.08149
P46821	Microtubule-associated protein 1B OS=Homo sapiens GN=MAP1B PE=1 SV=2 [MASS=270632]	1.13452	2	2	270.468	MAP1B	cell growth;cell organization and biogenesis;cellular component movement;regulation of biological process;transport	cytoplasm;cytoskeleton;cytosol;membrane	protein binding;structural molecule activity	1.67984
P27816	Microtubule-associated protein 4 OS=Homo sapiens GN=MAP4 PE=1 SV=3	19.7049	11	11	120.93	MAP4	cell division;cell organization and biogenesis;cellular component movement;regulation of biological process	cytoplasm;cytoskeleton;membrane	protein binding;RNA binding;structural molecule activity	27.4506	83.4872
P20774	Mimecan OS=Homo sapiens GN=OGN PE=1 SV=1 [MASS=33922]	35.2349	10	10	33.901	OGN	cell growth;cell organization and biogenesis;metabolic process;regulation of biological process;response to stimulus	extracellular;organelle lumen	protein binding	80.4716	504.557
Q8N183	Mimitin, mitochondrial OS=Homo sapiens GN=NDUFAF2 PE=1 SV=1	10.6509	1	1	19.844	NDUFAF2	cell organization and biogenesis;metabolic process;regulation of biological process	membrane;mitochondrion	catalytic activity	4.96074
Q8TCT9	Minor histocompatibility antigen H13 OS=Homo sapiens GN=HM13 PE=1 SV=1	6.36605	3	3	41.462	HM13	cell organization and biogenesis;metabolic process	cell surface;endoplasmic reticulum;membrane	catalytic activity;protein binding	14.9034	68.228
Q3SY69	Mitochondrial 10-formyltetrahydrofolate dehydrogenase OS=Homo sapiens GN=ALDH1L2 PE=1 SV=2 [MASS=101745]	40.52	29	29	101.681	ALDH1L2	metabolic process	cytoplasm;mitochondrion;organelle lumen	catalytic activity	148.091	802.345
Q02978	Mitochondrial 2-oxoglutarate/malate carrier protein OS=Homo sapiens GN=SLC25A11 PE=1 SV=3	7.96178	2	2	34.04	SLC25A11	metabolic process;transport	membrane;mitochondrion;nucleus	RNA binding;structural molecule activity;transporter activity	5.64109
Q969Z3	Mitochondrial amidoxime reducing component 2 OS=Homo sapiens GN=MARC2 PE=1 SV=1	14.0299	4	3	37.999	MARC2	metabolic process;response to stimulus	membrane;mitochondrion	catalytic activity;metal ion binding	13.822
Q5VT66	Mitochondrial amidoxime-reducing component 1 OS=Homo sapiens GN=MARC1 PE=1 SV=1 [MASS=37499]	9.49555	2	1	37.476	MARC1	metabolic process;response to stimulus	membrane;mitochondrion	catalytic activity;metal ion binding	5.37989	67.6
O43772	Mitochondrial carnitine/acylcarnitine carrier protein OS=Homo sapiens GN=SLC25A20 PE=1 SV=1	8.9701	3	3	32.922	SLC25A20	metabolic process;transport	cytoplasm;membrane;mitochondrion	structural molecule activity;transporter activity	8.37559
Q9Y6C9	Mitochondrial carrier homolog 2 OS=Homo sapiens GN=MTCH2 PE=1 SV=1	28.3828	6	6	33.309	MTCH2	cell death;cell organization and biogenesis;regulation of biological process;transport	membrane;mitochondrion;nucleus		52.3572	134.401
Q9Y3D6	Mitochondrial fission 1 protein OS=Homo sapiens GN=FIS1 PE=1 SV=2 [MASS=16938]	15.7895	2	2	16.927	FIS1	cell death;cell organization and biogenesis;cellular homeostasis;metabolic process;regulation of biological process;response to stimulus;transport	cytosol;endoplasmic reticulum;membrane;mitochondrion	protein binding	31.897	139.049
Q9H936	Mitochondrial glutamate carrier 1 OS=Homo sapiens GN=SLC25A22 PE=1 SV=1 [MASS=34470]	9.90712	3	3	34.448	SLC25A22	metabolic process;transport	membrane;mitochondrion	structural molecule activity;transporter activity	19.7878	51.42
Q9H1K4	Mitochondrial glutamate carrier 2 OS=Homo sapiens GN=SLC25A18 PE=1 SV=1 [MASS=33849]	2.53968	1	1	33.826	SLC25A18	metabolic process;transport	membrane;mitochondrion	protein binding;structural molecule activity;transporter activity	1.63346
P62072	Mitochondrial import inner membrane translocase subunit Tim10 OS=Homo sapiens GN=TIMM10 PE=1 SV=1 [MASS=10333]	40	4	4	10.326	TIMM10	cell organization and biogenesis;metabolic process;transport	membrane;mitochondrion	metal ion binding;protein binding;transporter activity	31.6246	179.048
Q9Y5L4	Mitochondrial import inner membrane translocase subunit Tim13 OS=Homo sapiens GN=TIMM13 PE=1 SV=1 [MASS=10500]	14.7368	1	1	10.493	TIMM13	metabolic process;transport	membrane;mitochondrion	metal ion binding	2.55977	65.04
Q3ZCQ8	Mitochondrial import inner membrane translocase subunit TIM50 OS=Homo sapiens GN=TIMM50 PE=1 SV=2 [MASS=39646]	7.36544	2	2	39.622	TIMM50	cell organization and biogenesis;metabolic process;transport	membrane;mitochondrion;nucleus	catalytic activity;protein binding;RNA binding	13.5994	107.294
O60220	Mitochondrial import inner membrane translocase subunit Tim8 A OS=Homo sapiens GN=TIMM8A PE=1 SV=1 [MASS=10998]	11.3402	1	1	10.991	TIMM8A	metabolic process;transport	membrane;mitochondrion	metal ion binding;protein binding	2.26284
Q9Y5J7	Mitochondrial import inner membrane translocase subunit Tim9 OS=Homo sapiens GN=TIMM9 PE=1 SV=1	47.191	3	3	10.371	TIMM9	cell organization and biogenesis;metabolic process;transport	membrane;mitochondrion	metal ion binding;protein binding;transporter activity	35.1769	222.598
Q9NS69	Mitochondrial import receptor subunit TOM22 homolog OS=Homo sapiens GN=TOMM22 PE=1 SV=3 [MASS=15522]	16.1972	2	2	15.512	TOMM22	cell communication;cell organization and biogenesis;metabolic process;response to stimulus;transport	membrane;mitochondrion	protein binding;transporter activity	11.3909	51.39
O94826	Mitochondrial import receptor subunit TOM70 OS=Homo sapiens GN=TOMM70A PE=1 SV=1	12.9934	6	6	67.412	TOMM70A	cell communication;metabolic process;response to stimulus;transport	membrane;mitochondrion	protein binding;transporter activity	30.386	187.479
O95563	Mitochondrial pyruvate carrier 2 OS=Homo sapiens GN=MPC2 PE=1 SV=1	9.44882	1	1	14.27	MPC2	metabolic process;regulation of biological process;transport	membrane;mitochondrion;nucleus	transporter activity	9.12655
Q8IWA4	Mitofusin-1 OS=Homo sapiens GN=MFN1 PE=1 SV=2 [MASS=84100]	1.88934	1	1	84.047	MFN1	cell communication;cell organization and biogenesis;metabolic process;response to stimulus	cytoplasm;membrane;mitochondrion	catalytic activity;nucleotide binding;protein binding	2.85121
P28482	Mitogen-activated protein kinase 1 OS=Homo sapiens GN=MAPK1 PE=1 SV=3	32.5	10	4	41.363	MAPK1	cell communication;cell death;cell differentiation;cell proliferation;cellular component movement;coagulation;defense response;metabolic process;regulation of biological process;response to stimulus;transport	cytoplasm;cytoskeleton;cytosol;endosome;Golgi;membrane;mitochondrion;nucleus	catalytic activity;DNA binding;nucleotide binding;protein binding;signal transducer activity	43.2675	154.436
P53779	Mitogen-activated protein kinase 10 OS=Homo sapiens GN=MAPK10 PE=1 SV=2 [MASS=52585]	1.72414	1	1	52.551	MAPK10	defense response;metabolic process;regulation of biological process;response to stimulus	cytoplasm;cytosol;membrane;mitochondrion;nucleus	catalytic activity;nucleotide binding;protein binding;signal transducer activity	1.8846
Q15759	Mitogen-activated protein kinase 11 OS=Homo sapiens GN=MAPK11 PE=1 SV=2	2.1978	1	1	41.331	MAPK11	cell differentiation;cell organization and biogenesis;defense response;metabolic process;regulation of biological process;response to stimulus	cytoplasm;cytosol;nucleus	catalytic activity;nucleotide binding;protein binding;signal transducer activity	1.8846
P53778	Mitogen-activated protein kinase 12 OS=Homo sapiens GN=MAPK12 PE=1 SV=3 [MASS=41940]	2.17984	1	1	41.913	MAPK12	cell differentiation;cell organization and biogenesis;metabolic process;regulation of biological process;response to stimulus	cytoplasm;cytosol;mitochondrion;nucleus	catalytic activity;metal ion binding;nucleotide binding;protein binding;signal transducer activity	1.8846
O15264	Mitogen-activated protein kinase 13 OS=Homo sapiens GN=MAPK13 PE=1 SV=1	2.19178	1	1	42.063	MAPK13	metabolic process;regulation of biological process;response to stimulus	cytosol	catalytic activity;nucleotide binding;protein binding;signal transducer activity	1.8846
Q16539	Mitogen-activated protein kinase 14 OS=Homo sapiens GN=MAPK14 PE=1 SV=3	2.22222	1	1	41.267	MAPK14	cell death;cell differentiation;cell organization and biogenesis;cellular component movement;coagulation;defense response;metabolic process;regulation of biological process;response to stimulus	cytoplasm;cytosol;mitochondrion;nucleus	catalytic activity;nucleotide binding;protein binding;signal transducer activity	1.8846
Q8TD08	Mitogen-activated protein kinase 15 OS=Homo sapiens GN=MAPK15 PE=1 SV=1	1.47059	1	0	59.795	MAPK15	metabolic process;regulation of biological process;response to stimulus	extracellular;nucleus	catalytic activity;nucleotide binding;protein binding;signal transducer activity	5.47699	56.0287
P27361	Mitogen-activated protein kinase 3 OS=Homo sapiens GN=MAPK3 PE=1 SV=4 [MASS=43135]	34.5646	10	4	43.108	MAPK3	cell death;cell differentiation;cell organization and biogenesis;cellular component movement;coagulation;defense response;metabolic process;regulation of biological process;response to stimulus;transport	cytoplasm;cytoskeleton;cytosol;endosome;Golgi;membrane;mitochondrion;nucleus	catalytic activity;nucleotide binding;protein binding;signal transducer activity	34.1099	134.941
P31152	Mitogen-activated protein kinase 4 OS=Homo sapiens GN=MAPK4 PE=1 SV=2	1.70358	1	0	65.88	MAPK4	metabolic process;regulation of biological process;response to stimulus	cytoplasm;cytosol;nucleus	catalytic activity;nucleotide binding;protein binding;signal transducer activity	5.4545
Q16659	Mitogen-activated protein kinase 6 OS=Homo sapiens GN=MAPK6 PE=1 SV=1	1.38696	1	0	82.629	MAPK6	metabolic process;regulation of biological process;response to stimulus	cytoplasm;cytosol;nucleus	catalytic activity;nucleotide binding;protein binding;signal transducer activity	5.4545
P45983	Mitogen-activated protein kinase 8 OS=Homo sapiens GN=MAPK8 PE=1 SV=2 [MASS=48295]	1.87354	1	1	48.264	MAPK8	cell death;defense response;metabolic process;regulation of biological process;response to stimulus	cytoplasm;cytosol;mitochondrion;nucleus	catalytic activity;enzyme regulator activity;nucleotide binding;protein binding;signal transducer activity	1.8846
P45984	Mitogen-activated protein kinase 9 OS=Homo sapiens GN=MAPK9 PE=1 SV=2 [MASS=48139]	1.88679	1	1	48.108	MAPK9	cell organization and biogenesis;defense response;metabolic process;regulation of biological process;response to stimulus;transport	cytoplasm;cytosol;mitochondrion;nucleus	catalytic activity;enzyme regulator activity;nucleotide binding;protein binding;signal transducer activity	1.8846
P26038	Moesin OS=Homo sapiens GN=MSN PE=1 SV=3 [MASS=67820]	36.2218	20	15	67.778	MSN	cell differentiation;cell organization and biogenesis;cellular component movement;regulation of biological process;response to stimulus	cytoplasm;cytoskeleton;membrane;nucleus	protein binding;RNA binding;structural molecule activity	135.281	653.492
Q8N2K0	Monoacylglycerol lipase ABHD12 OS=Homo sapiens GN=ABHD12 PE=1 SV=2 [MASS=45096]	2.01005	1	1	45.068	ABHD12	coagulation;metabolic process;response to stimulus	membrane	catalytic activity	2.55415	44.05
P08571	Monocyte differentiation antigen CD14 OS=Homo sapiens GN=CD14 PE=1 SV=2	29.6	7	7	40.051	CD14	cell death;defense response;metabolic process;regulation of biological process;response to stimulus;transport	cell surface;extracellular;Golgi;membrane	protein binding;receptor activity;signal transducer activity	42.5953	244.191
Q99685	Monoglyceride lipase OS=Homo sapiens GN=MGLL PE=1 SV=2	14.8515	2	2	33.24	MGLL	coagulation;defense response;metabolic process;regulation of biological process;response to stimulus	cytoplasm;cytosol;membrane	catalytic activity;protein binding	4.28369
P15941	Mucin-1 OS=Homo sapiens GN=MUC1 PE=1 SV=3 [MASS=122101]	1.35458	1	1	122.029	MUC1	metabolic process;regulation of biological process;response to stimulus	cytoplasm;extracellular;membrane;nucleus;organelle lumen	DNA binding;protein binding	3.66546
P98088	Mucin-5AC OS=Homo sapiens GN=MUC5AC PE=1 SV=4 [MASS=585567]	0.442165	1	1	585.199	MUC5AC	cell organization and biogenesis;metabolic process;regulation of biological process;response to stimulus	cytoplasm;extracellular;organelle lumen	protein binding;structural molecule activity	5.48498
P22234	Multifunctional protein ADE2 OS=Homo sapiens GN=PAICS PE=1 SV=3	6.58824	2	2	47.049	PAICS	metabolic process	cytosol;membrane	catalytic activity;nucleotide binding;protein binding	4.99604	53.57
Q8NI22	Multiple coagulation factor deficiency protein 2 OS=Homo sapiens GN=MCFD2 PE=1 SV=1	35.6164	2	2	16.38	MCFD2	cell organization and biogenesis;metabolic process;transport	endoplasmic reticulum;Golgi;membrane	metal ion binding	9.63029	52.49
Q9NUJ1	Mycophenolic acid acyl-glucuronide esterase, mitochondrial OS=Homo sapiens GN=ABHD10 PE=1 SV=1 [MASS=33932]	11.4379	2	2	33.911	ABHD10	metabolic process	cytosol;mitochondrion;organelle lumen	catalytic activity	11.0629	171.189
P02689	Myelin P2 protein OS=Homo sapiens GN=PMP2 PE=1 SV=3 [MASS=14909]	9.09091	1	1	14.9	PMP2	cell organization and biogenesis;transport	cytoplasm	protein binding;transporter activity	19.3238	150.538
P24158	Myeloblastin OS=Homo sapiens GN=PRTN3 PE=1 SV=3 [MASS=27807]	27.7344	4	4	27.789	PRTN3	cell differentiation;coagulation;metabolic process;regulation of biological process;transport	cytosol;membrane	catalytic activity;protein binding	34.4864	152.83
Q96S97	Myeloid-associated differentiation marker OS=Homo sapiens GN=MYADM PE=1 SV=2 [MASS=35273]	10.2484	2	2	35.25	MYADM	cell organization and biogenesis;regulation of biological process;transport	cytoskeleton;membrane		8.57416	83.17
Q969H8	Myeloid-derived growth factor OS=Homo sapiens GN=MYDGF PE=1 SV=1 [MASS=18795]	21.9653	3	3	18.783	C19orf10; MYDGF	cell death;metabolic process;regulation of biological process;response to stimulus	extracellular;organelle lumen	protein binding	69.6936	213.52
P05164	Myeloperoxidase OS=Homo sapiens GN=MPO PE=1 SV=1 [MASS=83868]	36.3758	21	21	83.815	MPO	cell organization and biogenesis;defense response;metabolic process;regulation of biological process;response to stimulus	mitochondrion;nucleus;vacuole	antioxidant activity;catalytic activity;metal ion binding	66.4345	488.46
Q9NZM1	Myoferlin OS=Homo sapiens GN=MYOF PE=1 SV=1 [MASS=234707]	4.31829	6	6	234.561	MYOF	cell organization and biogenesis;regulation of biological process;response to stimulus	membrane;nucleus	protein binding	6.72641	87.0992
P05976	Myosin light chain 1/3, skeletal muscle isoform OS=Homo sapiens GN=MYL1 PE=1 SV=3	8.24742	1	1	21.132	MYL1	cellular component movement	cytosol	metal ion binding;structural molecule activity	8.50548	56.64
P08590	Myosin light chain 3 OS=Homo sapiens GN=MYL3 PE=1 SV=3 [MASS=21932]	8.20513	1	1	21.918	MYL3	cellular component movement;metabolic process;regulation of biological process	cytosol	catalytic activity;metal ion binding;motor activity;protein binding;structural molecule activity	8.50548	56.64
P14649	Myosin light chain 6B OS=Homo sapiens GN=MYL6B PE=1 SV=1	11.5385	2	2	22.75	MYL6B	cellular component movement	cytosol	catalytic activity;metal ion binding;motor activity;protein binding;structural molecule activity	54.0492	403.029
Q9H1R3	Myosin light chain kinase 2, skeletal/cardiac muscle OS=Homo sapiens GN=MYLK2 PE=1 SV=3	1.34228	1	1	64.644	MYLK2	cell communication;cell differentiation;metabolic process;regulation of biological process	cytoplasm;nucleus	catalytic activity;nucleotide binding;protein binding	1.8846
Q32MK0	Myosin light chain kinase 3 OS=Homo sapiens GN=MYLK3 PE=2 SV=3	0.976801	1	1	88.338	MYLK3	cell organization and biogenesis;metabolic process;regulation of biological process;response to stimulus	cytoplasm;cytoskeleton;cytosol	catalytic activity;nucleotide binding	1.8846
Q86YV6	Myosin light chain kinase family member 4 OS=Homo sapiens GN=MYLK4 PE=1 SV=2	2.06186	1	1	44.48	MYLK4	metabolic process		catalytic activity;nucleotide binding	1.8846
Q15746	Myosin light chain kinase, smooth muscle OS=Homo sapiens GN=MYLK PE=1 SV=4	2.66458	5	5	210.583	MYLK	cell organization and biogenesis;metabolic process;regulation of biological process;response to stimulus	cytoplasm;cytoskeleton;cytosol	catalytic activity;metal ion binding;nucleotide binding;protein binding	13.078	59.1981
P60660	Myosin light polypeptide 6 OS=Homo sapiens GN=MYL6 PE=1 SV=2 [MASS=16930]	58.2781	7	7	16.919	MYL6	cellular component movement;regulation of biological process;response to stimulus	cytosol;membrane	catalytic activity;metal ion binding;motor activity;protein binding;structural molecule activity	154.007	940.14
P19105	Myosin regulatory light chain 12A OS=Homo sapiens GN=MYL12A PE=1 SV=2	44.4444	6	2	19.781	MYL12A	cellular component movement;regulation of biological process;response to stimulus	cytosol	metal ion binding;protein binding	60.109	435.3
O14950	Myosin regulatory light chain 12B OS=Homo sapiens GN=MYL12B PE=1 SV=2	44.186	6	2	19.767	MYL12B	cellular component movement;regulation of biological process;response to stimulus	cytosol	metal ion binding;protein binding	60.109	435.3
P24844	Myosin regulatory light polypeptide 9 OS=Homo sapiens GN=MYL9 PE=1 SV=4	44.186	6	2	19.814	MYL9	cellular component movement;regulation of biological process;response to stimulus	cytosol	metal ion binding;protein binding;structural molecule activity	42.7919	117.168
P35580	Myosin-10 OS=Homo sapiens GN=MYH10 PE=1 SV=3	3.18826	6	6	228.858	MYH10	cell organization and biogenesis;cell proliferation;cellular component movement;metabolic process;regulation of biological process;response to stimulus;transport	cytoplasm;cytoskeleton;cytosol;membrane;mitochondrion;nucleus	catalytic activity;motor activity;nucleotide binding;protein binding;transporter activity	21.3057	130.195
P35749	Myosin-11 OS=Homo sapiens GN=MYH11 PE=1 SV=3 [MASS=227338]	4.20892	8	8	227.199	MYH11	cell organization and biogenesis;cellular component movement;metabolic process;regulation of biological process;response to stimulus;transport	cytoskeleton;cytosol;extracellular	catalytic activity;motor activity;nucleotide binding;protein binding;structural molecule activity	56.2071	404.704
Q7Z406	Myosin-14 OS=Homo sapiens GN=MYH14 PE=1 SV=2 [MASS=227869]	2.60652	5	5	227.732	MYH14	cell organization and biogenesis;cellular component movement;metabolic process;regulation of biological process;response to stimulus	cytoplasm;cytosol;membrane	catalytic activity;motor activity;nucleotide binding;protein binding	21.2737	161.52
P35579	Myosin-9 OS=Homo sapiens GN=MYH9 PE=1 SV=4	35.102	60	60	226.392	MYH9	cell differentiation;cell organization and biogenesis;cellular component movement;metabolic process;regulation of biological process;response to stimulus;transport	cytoplasm;cytoskeleton;cytosol;extracellular;membrane;nucleus	catalytic activity;motor activity;nucleotide binding;protein binding;RNA binding;transporter activity	432.91	2408.21
P58546	Myotrophin OS=Homo sapiens GN=MTPN PE=1 SV=2 [MASS=12895]	32.2034	2	2	12.887	LUZP6; MTPN	cell differentiation;cell growth;metabolic process;regulation of biological process;response to stimulus	cytoplasm;cytosol;nucleus	DNA binding;protein binding	12.8626	71.6256
[truncated: 922 more rows]

## Sheet: Tumours
Accession	Description	Coverage	# Peptides	# Unique Peptides	MW [kDa]	Gene ID	Biological Process	Cellular Component	Molecular Function	Score Sequest HT	Score Mascot
[truncated: 2,485 more rows]

[truncated: 2 more sheets: F1 Proteins, F2 Proteins]
