# Supplementary material for: A Comparative Quantitative LC-MS/MS Profiling Analysis of Human Pancreatic Adenocarcinoma, Adjacent-Normal Tissue, and Patient-Derived Tumour Xenografts
Source: Proteomes. 2018 Nov 6;6(4):45. doi: 10.3390/proteomes6040045 (PMC6313850; doi:10.3390/proteomes6040045)
Supplement: Supplementary file 1 [file proteomes-06-00045-s001.zip › proteomes-381650-supplementary-final/Supplementary Table S3 Quantitative lists.xlsx]

## Sheet: Adjacent-normal vs Tumours
								Normalized abundance																		Raw abundance																		Spectral counts
								Normal									Tumour									Normal									Tumour									Normal
Accession	Peptide count	Unique peptides	Anova (p)	Max fold change	Highest mean condition	Lowest mean condition	Description	65_N	80_N	89_N	91_N	116_N	120_N	140_N	141_N	160_N	65_T	80_T	89_T	91_T	116_T	120_T	140_T	141_T	160_T	65_N	80_N	89_N	91_N	116_N	120_N	140_N	141_N	160_N	65_T	80_T	89_T	91_T	116_T	120_T	140_T	141_T	160_T	65_N	80_N	89_N	91_N	116_N	120_N
P18564	2	2	0.00880479	8.69044	Tumour	Normal	Integrin beta-6 OS=Homo sapiens GN=ITGB6 PE=1 SV=2 [MASS=85936]	14456.5	15386.8	3535.76	7027	15285.3	2850.78	5337.54	1931.17	7388.87	33781.5	135745	1823.64	9816.73	112156	12115.8	259942	45510	25247.8	9918.13	10857.8	2989.65	6079.97	16672.6	2203.94	2569.62	1218.7	3318.31	30811.2	81201.9	794.17	7711.28	64040.8	8971.46	384913	38079.4	24245	0	0	0	0	0	0
P02751	3	3	0.046685	7.94594	Tumour	Normal	Fibronectin OS=Homo sapiens GN=FN1 PE=1 SV=4 [MASS=262623]	400979	288346	41703.5	27899.9	189662	36247.4	258133	244632	232886	939208	534777	8.64083e+06	164873	2.37225e+06	155068	105148	489085	269672	275098	203474	35262.3	24139.8	206876	28022.9	124271	154380	104588	856628	319900	3.76296e+06	129512	1.35455e+06	114824	155699	409230	258962	0	0	0	0	0	0
P07996	5	5	0.0255771	7.65099	Tumour	Normal	Thrombospondin-1 OS=Homo sapiens GN=THBS1 PE=1 SV=2 [MASS=129382]	429445	168790	218461	189204	96315	125725	112424	441255	946577	1.33878e+06	211940	8.73076e+06	319205	7.3864e+06	629590	243521	1.42098e+06	592196	294628	119108	184719	163705	105057	97197.8	54123.3	278463	425104	1.22107e+06	126781	3.80212e+06	250744	4.21763e+06	466196	360598	1.18897e+06	568677	0	0	0	0	0	0
Q15063	8	8	0.0205583	7.34021	Tumour	Normal	Periostin OS=Homo sapiens GN=POSTN PE=1 SV=2 [MASS=93313]	2.59148e+06	630235	700493	575751	811022	570588	1.24569e+06	3.30797e+06	2.01823e+06	4.76955e+06	1.59791e+06	5.79683e+07	3.12761e+06	1.28784e+07	1.18233e+06	1.2771e+06	4.98786e+06	3.60736e+06	1.77793e+06	444731	592300	498157	884631	441122	599706	2.08757e+06	906379	4.35018e+06	955860	2.52444e+07	2.45681e+06	7.35353e+06	875487	1.89108e+06	4.17347e+06	3.46409e+06	1	0	0	0	0	0
O14498	2	2	0.0426715	7.0994	Tumour	Normal	Immunoglobulin superfamily containing leucine-rich repeat protein OS=Homo sapiens GN=ISLR PE=2 SV=1 [MASS=45997]	109402	28030.7	9575.42	9288.38	19950.2	16210.3	176121	135644	23613	65427.5	36733.5	1.67858e+06	790434	122855	94187.4	54935.3	277398	626761	75057.2	19780.1	8096.47	8036.58	21760.8	12532.2	84788.7	85601	10604.5	59674.8	21973.8	730997	620906	70150.3	69743.5	81346.2	232106	601869	0	0	0	0	0	0
P31947	3	3	0.00118527	6.06374	Tumour	Normal	14-3-3 protein sigma OS=Homo sapiens GN=SFN PE=1 SV=1 [MASS=27774]	53980.3	126669	42962.3	48402.8	422462	31581.3	47518.9	111561	142943	960376	263644	148304	323788	1.52327e+06	36027	1.19673e+06	1.30863e+06	473240	37034.1	89385.3	36326.7	41879.5	460805	24415.5	22876.7	70402.9	64195	875935	157710	64584.2	254344	869789	26677.1	1.77208e+06	1.09496e+06	454445	0	0	0	0	0	0
P35442	5	5	0.0133297	6.0233	Tumour	Normal	Thrombospondin-2 OS=Homo sapiens GN=THBS2 PE=1 SV=2 [MASS=129991]	135219	186811	57147.2	42177.4	524301	152324	334111	243686	95083.2	1.04654e+06	196507	5.55797e+06	461963	1.22425e+06	324301	272060	944517	638320	92769.3	131825	48320.6	36493.2	571887	117762	160849	153783	42701.5	954523	117549	2.42042e+06	362883	699046	240137	402858	790302	612968	0	0	0	0	0	0
O43294	2	2	0.00597705	5.74595	Tumour	Normal	Transforming growth factor beta-1-induced transcript 1 protein OS=Homo sapiens GN=TGFB1I1 PE=1 SV=2 [MASS=49814]	101880	13332.3	14665.5	21413.4	35391.6	22739	289858	124172	58442.6	141177	436375	719708	539280	325340	91533.1	96314.2	716951	851445	69896.3	9408.03	12400.3	18527.5	38603.7	17579.5	139544	78361.5	26246.3	128764	261037	313422	423618	185769	67778	142619	599891	817630	0	0	0	0	0	1
Q8IUX7	3	3	0.0172396	5.58661	Tumour	Normal	Adipocyte enhancer-binding protein 1 OS=Homo sapiens GN=AEBP1 PE=1 SV=1 [MASS=130928]	167728	98378.5	32974.2	47795.6	75945.6	112685	193466	494959	168756	330799	584821	3.92197e+06	482610	1.00248e+06	173398	177663	658559	448100	115073	69421.6	27881.2	41354.2	82838.5	87116.6	93139.1	312354	75787.6	301713	349837	1.70796e+06	379102	572413	128397	263077	551033	430304	0	0	0	0	0	0
P08174	2	2	0.000842816	5.5751	Tumour	Normal	Complement decay-accelerating factor OS=Homo sapiens GN=CD55 PE=1 SV=4 [MASS=41400]	12449.7	41949.9	17022.4	25143.8	115392	98431.1	36305	45985.5	120712	412982	97939.5	201549	170695	384947	185812	205009	946562	256708	8541.34	29602.3	14393.2	21755.2	125865	76097.2	17478.1	29020.1	54211.2	376670	58586.8	87771.9	134085	219805	137589	303570	792013	246513	0	0	0	0	0	0
Q03518	2	2	0.00461638	5.00084	Tumour	Normal	Antigen peptide transporter 1 OS=Homo sapiens GN=TAP1 PE=1 SV=2 [MASS=87217]	326563	17649.7	249947	104043	27535.5	15946.2	325703	276437	49055.2	2.24036e+06	294414	88960.5	316295	400541	722277	1.6147e+06	1.05869e+06	229326	224044	12454.6	211342	90021.3	30034.6	12328	156801	174451	22030.5	2.04338e+06	176117	38741	248457	228709	534828	2.391e+06	885831	220218	0	0	0	0	0	0
Q03519	2	2	0.0241558	4.24142	Tumour	Normal	Antigen peptide transporter 2 OS=Homo sapiens GN=TAP2 PE=1 SV=1 [MASS=75663]	44129.8	32159.5	8958.19	11092.2	53796.1	10859.1	11655.3	95687.3	32648.9	456813	179971	7089.6	46173.1	44145.9	148111	253822	106639	33846.3	30276	22693.6	7574.58	9597.28	58678.6	8395.19	5611.16	60385.5	14662.5	416648	107657	3087.42	36270.1	25207.3	109673	375851	89227.4	32502	0	0	0	0	0	0
O15533	2	2	0.0114198	4.07316	Tumour	Normal	Tapasin OS=Homo sapiens GN=TAPBP PE=1 SV=1 [MASS=47625]	216296	173718	80199.5	66447.2	178870	501487	193537	435128	302798	2.72e+06	1.04346e+06	42751.1	189580	373147	1.35493e+06	1.7643e+06	865536	397412	148393	122586	67812.4	57492.1	195104	387700	93173.2	274597	135986	2.48085e+06	624189	18617.5	148920	213067	1.00329e+06	2.61251e+06	724217	381628	0	0	0	0	0	0
P23142	6	6	0.0143681	3.80862	Tumour	Normal	Fibulin-1 OS=Homo sapiens GN=FBLN1 PE=1 SV=4 [MASS=77214]	2.23394e+07	1.22858e+06	1.03091e+06	638912	1.3433e+06	1.58552e+06	9.01735e+06	1.46267e+07	4.4105e+06	3.68989e+07	8.42925e+06	7.01945e+07	3.57986e+07	1.01085e+07	3.10652e+06	6.6987e+06	1.78499e+07	2.50401e+07	1.53263e+07	866958	871680	552806	1.46521e+06	1.22577e+06	4.34116e+06	9.23052e+06	1.98074e+06	3.36546e+07	5.04233e+06	3.05687e+07	2.81207e+07	5.77197e+06	2.3003e+06	9.91919e+06	1.49355e+07	2.40457e+07	7	0	0	0	0	1
Q08380	3	3	0.00724411	3.8033	Tumour	Normal	Galectin-3-binding protein OS=Homo sapiens GN=LGALS3BP PE=1 SV=1 [MASS=65331]	1.05261e+06	256687	88431.2	85440.1	170265	219170	877551	1.04094e+06	723938	2.31515e+06	647346	3.64997e+06	1.57082e+06	2.97255e+06	673620	2.16616e+06	2.60747e+06	568982	722163	181134	74772.8	73925.4	185718	169441	422474	656911	325117	2.11159e+06	387239	1.58951e+06	1.23391e+06	1.69733e+06	498799	3.20757e+06	2.18174e+06	546385	0	0	0	0	0	0
P50454	2	2	0.000573129	3.63899	Tumour	Normal	Serpin H1 OS=Homo sapiens GN=SERPINH1 PE=1 SV=2 [MASS=46440]	124403	14951	13521.5	27987.4	24172.1	17838.7	183087	73577.8	60022.1	381129	206255	183734	149466	87828.3	284769	287750	271490	111037	85348.8	10550.3	11433.1	24215.5	26366	13791.1	88142.6	46432.8	26955.7	347618	123381	80013.7	117409	50149.9	210865	426090	227163	106627	0	0	0	0	0	0
P02792	3	3	0.0377019	3.55857	Tumour	Normal	Ferritin light chain OS=Homo sapiens GN=FTL PE=1 SV=2 [MASS=20020]	3.6513e+06	1.13828e+06	832434	1.26503e+06	1.25496e+06	1.60102e+06	7.94815e+06	8.10833e+06	6.5385e+06	1.05645e+07	5.25001e+06	3.01394e+07	4.92889e+06	3.22024e+07	5.28714e+06	1.67123e+06	1.63258e+07	8.70784e+06	2.50504e+06	803238	703863	1.09455e+06	1.36886e+06	1.23775e+06	3.82643e+06	5.11694e+06	2.93642e+06	9.63563e+06	3.14053e+06	1.31253e+07	3.87177e+06	1.83875e+07	3.915e+06	2.4747e+06	1.36602e+07	8.362e+06	2	0	1	0	0	1
P98095	2	2	0.0109538	3.40906	Tumour	Normal	Fibulin-2 OS=Homo sapiens GN=FBLN2 PE=1 SV=2 [MASS=126572]	178741	27113.8	7347.72	8034.24	39622.3	15380.5	68211.5	189155	3204.82	359644	203595	160536	412427	105008	68711.6	41800.1	256853	221446	122628	19133.1	6212.84	6951.47	43218.4	11890.6	32838.6	119370	1439.27	328022	121789	69911.2	323972	59959.3	50879.2	61896.1	214916	212651	1	0	0	0	0	0
P20592	2	2	0.00024327	3.38073	Tumour	Normal	Interferon-induced GTP-binding protein Mx2 OS=Homo sapiens GN=MX2 PE=1 SV=1 [MASS=82088]	274318	18456.1	47959.4	52900.9	100218	24769.5	129504	135197	83522.8	282223	123532	203152	132339	441681	48429.9	552145	663912	483164	188201	13023.7	40552	45771.5	109314	19149.4	62346.3	85319.2	37509.8	257408	73896.1	88469.9	103956	252200	35861.2	817597	555512	463975	0	0	0	0	0	0
Q6UX06	3	3	0.0426492	3.27142	Tumour	Normal	Olfactomedin-4 OS=Homo sapiens GN=OLFM4 PE=1 SV=1 [MASS=57279]	1.03995e+06	1.17267e+06	938558	517945	688302	2.10058e+06	247174	901682	976376	696113	1.06111e+06	3.83104e+06	7.01784e+06	3.79946e+06	2.10003e+06	4.17535e+06	602151	4.79628e+06	713476	827506	793595	448142	750772	1.62396e+06	118996	569026	438486	634908	634751	1.66836e+06	5.51269e+06	2.16949e+06	1.55502e+06	6.18271e+06	503836	4.60579e+06	0	0	0	0	0	0
Q01518	2	2	0.0322111	3.22336	Tumour	Normal	Adenylyl cyclase-associated protein 1 OS=Homo sapiens GN=CAP1 PE=1 SV=5 [MASS=51901]	2.90483e+06	699893	741730	415395	1.00012e+06	622233	2.68045e+06	2.52345e+06	1.97915e+06	3.24954e+06	1.56349e+06	1.92421e+07	2.84464e+06	6.80273e+06	791497	2.41219e+06	2.42529e+06	4.40076e+06	1.99291e+06	493886	627168	359413	1.09089e+06	481049	1.29043e+06	1.59248e+06	888830	2.96383e+06	935268	8.37966e+06	2.23453e+06	3.88435e+06	586084	3.57189e+06	2.0293e+06	4.22598e+06	2	0	1	1	0	1
Q01995	6	6	0.025137	3.20436	Tumour	Normal	Transgelin OS=Homo sapiens GN=TAGLN PE=1 SV=4 [MASS=22611]	2.66983e+07	8.24128e+06	4.54324e+06	3.27138e+06	3.85096e+06	5.06048e+06	2.80478e+07	1.77544e+07	2.06802e+07	2.33691e+07	5.96532e+07	9.87726e+07	3.5241e+07	4.67083e+07	6.16619e+06	1.23408e+07	5.2106e+07	4.42314e+07	1.83168e+07	5.81553e+06	3.84152e+06	2.8305e+06	4.20047e+06	3.91227e+06	1.35029e+07	1.12043e+07	9.28739e+06	2.13144e+07	3.56842e+07	4.3014e+07	2.76827e+07	2.66704e+07	4.56591e+06	1.82738e+07	4.35984e+07	4.24747e+07	5	3	2	0	1	2
Q96HE7	11	11	0.00238712	3.16443	Tumour	Normal	ERO1-like protein alpha OS=Homo sapiens GN=ERO1A PE=1 SV=2 [MASS=54392]	4.03636e+06	2.93377e+06	3.74879e+06	4.74669e+06	3.14826e+06	2.67835e+06	2.95679e+06	4.54456e+06	4.10847e+06	1.55501e+07	2.80417e+06	1.97787e+07	1.16283e+07	1.79484e+07	2.67708e+06	8.17223e+06	8.61185e+06	1.69454e+07	2.76921e+06	2.07024e+06	3.16978e+06	4.10698e+06	3.43399e+06	2.07063e+06	1.42347e+06	2.86794e+06	1.8451e+06	1.41828e+07	1.67744e+06	8.61334e+06	9.13434e+06	1.02485e+07	1.98231e+06	1.21012e+07	7.20576e+06	1.62724e+07	1	1	3	3	0	1
Q92597	2	2	0.0327793	3.15421	Tumour	Normal	Protein NDRG1 OS=Homo sapiens GN=NDRG1 PE=1 SV=1 [MASS=42835]	764098	136492	194328	270754	1.58824e+06	352038	695187	408123	487234	1.67365e+06	726831	5.49105e+06	2.46779e+06	2.42167e+06	371215	384382	623242	1.28474e+06	524222	96316.9	164313	234264	1.73239e+06	272161	334680	257555	218815	1.5265e+06	434786	2.39127e+06	1.93851e+06	1.38277e+06	274876	569179	521483	1.23371e+06	2	0	0	0	1	1
Q6PIU2	4	4	1.51479e-05	3.12944	Tumour	Normal	Neutral cholesterol ester hydrolase 1 OS=Homo sapiens GN=NCEH1 PE=1 SV=3 [MASS=45808]	1.17138e+06	865207	569274	678608	718176	1.41542e+06	1.08269e+06	1.33872e+06	483708	2.28087e+06	2.11448e+06	2.20478e+06	2.44071e+06	2.97343e+06	2.31779e+06	3.41313e+06	6.44654e+06	1.8552e+06	803643	610540	481348	587153	783358	1.09427e+06	521234	844829	217231	2.08032e+06	1.26487e+06	960148	1.91724e+06	1.69783e+06	1.71627e+06	5.05405e+06	5.39399e+06	1.78152e+06	0	1	0	0	0	3
O00469	3	3	0.0153559	3.10638	Tumour	Normal	Procollagen-lysine,2-oxoglutarate 5-dioxygenase 2 OS=Homo sapiens GN=PLOD2 PE=1 SV=2 [MASS=84685]	292737	16077.2	42419.1	36283.3	188514	122144	145697	126289	1.07563e+06	750665	466071	2.12648e+06	216771	1.3084e+06	326866	236619	568475	354642	200837	11345	35867.4	31393.4	205624	94430	70142.2	79697.2	483060	684662	278801	926053	170279	747094	242036	350377	475658	340557	0	0	0	0	0	0
Q14192	2	2	0.00251518	3.10081	Tumour	Normal	Four and a half LIM domains protein 2 OS=Homo sapiens GN=FHL2 PE=1 SV=3 [MASS=32193]	303892	40979.4	39618.9	49879.6	111751	110146	131113	283489	149687	287129	544486	348097	634293	259446	415265	272852	531197	491947	208490	28917.4	33499.7	43157.4	121894	85153.8	63121.1	178902	67223.7	261883	325709	151591	498253	148143	307494	404030	444466	472409	0	0	0	0	0	0
P43243	2	2	0.0162293	3.09239	Tumour	Normal	Matrin-3 OS=Homo sapiens GN=MATR3 PE=1 SV=2 [MASS=94623]	76392.6	57372.9	138725	80242.1	25610.6	228060	140990	213345	47908.7	252779	399415	133637	486854	501874	245386	779800	111312	208071	52410.4	40485.7	117298	69427.9	27935	176313	67875.9	134636	21515.6	230553	238927	58196.9	382436	286570	181703	1.1547e+06	93137.8	199807	0	0	0	0	0	0
P58107	2	2	0.00546965	3.08604	Tumour	Normal	Epiplakin OS=Homo sapiens GN=EPPK1 PE=1 SV=2 [MASS=555617]	293200	157954	68109.4	141876	227378	118642	300699	581772	1.13048e+06	566754	791754	731938	572110	1.17796e+06	395633	459288	4.07791e+06	546830	201155	111461	57589.7	122756	248015	91722.3	144763	367140	507695	516922	473623	318748	449407	672616	292956	680098	3.41209e+06	525113	0	0	0	0	0	0
Q04695	16	16	0.00066757	3.08139	Tumour	Normal	Keratin, type I cytoskeletal 17 OS=Homo sapiens GN=KRT17 PE=1 SV=2 [MASS=48105]	1.07753e+07	6.09307e+06	4.66134e+06	4.66288e+06	1.06454e+07	5.62725e+06	1.43379e+07	1.13244e+07	8.55649e+06	4.61392e+07	3.17674e+07	6.43473e+06	9.58448e+06	2.68149e+07	1.39313e+07	7.00703e+07	2.02465e+07	1.13043e+07	7.39255e+06	4.29963e+06	3.94138e+06	4.03447e+06	1.16116e+07	4.35044e+06	6.90259e+06	7.14649e+06	3.84268e+06	4.20824e+07	1.90031e+07	2.80223e+06	7.52885e+06	1.53113e+07	1.03158e+07	1.03758e+08	1.69408e+07	1.08553e+07	9	0	1	0	0	0
Q9NSE4	2	2	0.0273929	3.08015	Tumour	Normal	Isoleucine--tRNA ligase, mitochondrial OS=Homo sapiens GN=IARS2 PE=1 SV=2 [MASS=113791]	400650	202950	180482	388579	239623	303257	228623	305436	90245.1	565442	450283	2.93639e+06	742059	252196	424136	1.04077e+06	216500	579298	274873	143214	152606	336211	261371	234448	110065	192752	40528.7	515726	269356	1.27875e+06	582906	144004	314063	1.54113e+06	181151	556291	0	0	0	0	0	0
P07951	2	2	0.0240732	3.04258	Tumour	Normal	Tropomyosin beta chain OS=Homo sapiens GN=TPM2 PE=1 SV=1 [MASS=32851]	85065.8	574584	47575.7	5829.93	15023.2	39383.9	137751	51005.9	376299	246363	2.30131e+06	73928.6	280665	101603	277069	77206.3	472941	223197	58360.8	405460	40227.5	5044.23	16386.7	30447.8	66316.4	32188.4	168994	224701	1.37663e+06	32194.8	220470	58015.2	205163	114324	395722	214333	0	0	0	0	0	0
Q15942	2	2	0.0195122	3.02944	Tumour	Normal	Zyxin OS=Homo sapiens GN=ZYX PE=1 SV=1 [MASS=61277]	184999	109460	26554.1	20196.2	287778	147269	166676	174652	264035	440172	693690	782698	520113	364034	153739	167028	624747	439307	126922	77241.5	22452.7	17474.3	313897	113854	80242	110218	118577	401470	414961	340854	408561	207863	113840	247329	522742	421860	0	0	0	0	0	0
P29728	2	2	0.0099763	2.99709	Tumour	Normal	2'-5'-oligoadenylate synthase 2 OS=Homo sapiens GN=OAS2 PE=1 SV=3 [MASS=82430]	153347	20048.9	80159.5	15158.3	67430.4	35392	121362	126494	86200.9	676109	106315	42455.9	107564	124698	76493	651003	205050	125037	105206	14147.7	67778.6	13115.4	73550.5	27361.6	58426.5	79826.6	38712.5	616662	63597.3	18488.9	84493.9	71202.4	56641.2	963983	171571	120071	0	0	0	0	0	0
Q05682	3	3	0.0127031	2.93901	Tumour	Normal	Caldesmon OS=Homo sapiens GN=CALD1 PE=1 SV=3 [MASS=93230]	3.78801e+06	190110	325749	385991	965767	1.04479e+06	2.01621e+06	1.51933e+06	917506	4.31232e+06	3.79934e+06	3.34906e+06	6.52176e+06	3.08256e+06	914802	1.60326e+06	4.99631e+06	4.2007e+06	2.59883e+06	134153	275436	333971	1.05342e+06	807725	970652	958804	412048	3.93316e+06	2.27274e+06	1.45847e+06	5.123e+06	1.76014e+06	677389	2.37405e+06	4.18054e+06	4.03387e+06	1	0	0	0	0	1
Q8WX93	2	2	0.01192	2.89774	Tumour	Normal	Palladin OS=Homo sapiens GN=PALLD PE=1 SV=3 [MASS=150563]	612261	134605	30889.6	30300	66946.6	178556	759070	840377	360443	750378	2.04965e+06	670741	1.17143e+06	326933	653362	398608	1.4789e+06	1.23219e+06	420052	94985.2	26118.6	26216.5	73022.7	138042	365434	530338	161874	684401	1.22609e+06	292098	920184	186679	483798	590245	1.23744e+06	1.18325e+06	0	0	0	0	0	0
P32455	2	2	0.0142712	2.77975	Tumour	Normal	Guanylate-binding protein 1 OS=Homo sapiens GN=GBP1 PE=1 SV=2 [MASS=67930]	98982.1	32177.8	1301.39	9866.33	2931.39	31317.2	115148	28930.8	21997.5	228929	74403.8	17589	36975.7	181748	52267.1	53669.7	209471	97436.3	67908.3	22706.5	1100.38	8536.65	3197.45	24211.4	55435.1	18257.4	9878.99	208801	44507.9	7659.74	29045.3	103778	38702.5	79472.2	175270	93566.6	1	0	0	0	0	0
P21291	2	2	0.00684077	2.74955	Tumour	Normal	Cysteine and glycine-rich protein 1 OS=Homo sapiens GN=CSRP1 PE=1 SV=3 [MASS=20567]	1.4367e+06	832069	626914	593725	839573	805184	1.31994e+06	1.37664e+06	544195	1.77065e+06	7.08907e+06	3.28752e+06	1.43402e+06	1.38563e+06	1.52856e+06	1.00343e+06	3.5656e+06	1.96289e+06	985672	587156	530085	513709	915773	622489	635452	868760	244396	1.61497e+06	4.24064e+06	1.43167e+06	1.12646e+06	791192	1.13186e+06	1.48585e+06	2.98343e+06	1.88493e+06	1	0	0	0	0	0
P31949	3	3	0.00708742	2.7362	Tumour	Normal	Protein S100-A11 OS=Homo sapiens GN=S100A11 PE=1 SV=2 [MASS=11740]	6.17336e+06	1.76575e+06	943474	1.60176e+06	910795	2.03441e+06	3.08358e+06	3.62877e+06	2.24394e+06	1.42765e+07	1.94118e+06	3.36825e+06	7.03221e+06	1.07454e+07	4.72166e+06	1.22087e+07	4.86428e+06	2.09394e+06	4.23534e+06	1.24601e+06	797752	1.38589e+06	993459	1.57281e+06	1.48451e+06	2.29001e+06	1.00774e+06	1.30212e+07	1.1612e+06	1.46682e+06	5.52397e+06	6.13561e+06	3.49627e+06	1.80782e+07	4.07007e+06	2.01077e+06	2	0	1	0	0	0
P08727	26	26	0.0039858	2.71498	Tumour	Normal	Keratin, type I cytoskeletal 19 OS=Homo sapiens GN=KRT19 PE=1 SV=4 [MASS=44106]	1.91728e+08	4.48305e+07	3.24551e+07	4.51412e+07	9.57038e+07	6.79831e+07	3.50979e+08	7.93204e+07	5.62669e+07	1.2663e+08	1.50784e+08	9.90868e+07	2.71964e+08	3.29301e+08	8.5703e+07	6.74969e+08	3.91514e+08	4.88397e+08	1.31538e+08	3.1635e+07	2.74424e+07	3.90576e+07	1.0439e+08	5.25578e+07	1.68969e+08	5.00569e+07	2.52692e+07	1.15496e+08	9.01982e+07	4.31509e+07	2.13634e+08	1.88031e+08	6.34609e+07	9.99471e+08	3.2759e+08	4.69e+08	52	12	15	18	23	23
Q9BRK5	2	2	0.00866391	2.71403	Tumour	Normal	45 kDa calcium-binding protein OS=Homo sapiens GN=SDF4 PE=1 SV=1 [MASS=41807]	96555.5	4783.61	48121.1	26876.1	17185.7	14349.8	95304	78233.1	50018.1	83772.8	53259.6	29798.8	104476	122645	67609.7	415158	190940	103246	66243.5	3375.6	40688.7	23254	18745.5	11093.9	45881.6	49370.7	22462.9	76407.1	31859.6	12977	82068.4	70030.2	50063.3	614752	159764	99145.2	0	0	0	0	0	0
Q9NZM1	4	4	0.00221812	2.71043	Tumour	Normal	Myoferlin OS=Homo sapiens GN=MYOF PE=1 SV=1 [MASS=234707]	223713	65967.9	45194.8	87264.4	54326.9	138012	93790.7	345490	145192	453803	468980	580834	309627	146250	262096	401121	350772	276189	153482	46550.8	38214.3	75503.8	59257.7	106697	45153.1	218029	65205.2	413903	280541	252945	243220	83508.5	194076	593966	293500	265220	0	0	0	0	0	0
P17301	12	12	2.35046e-05	2.71004	Tumour	Normal	Integrin alpha-2 OS=Homo sapiens GN=ITGA2 PE=1 SV=1 [MASS=129295]	3.52288e+06	5.2965e+06	2.62621e+06	1.37283e+06	1.27855e+07	2.48478e+06	3.93209e+06	3.38043e+06	3.93982e+06	7.62527e+06	9.93875e+06	1.05353e+07	6.72833e+06	3.12544e+07	4.26191e+06	1.45511e+07	1.00954e+07	1.16252e+07	2.41693e+06	3.73752e+06	2.22059e+06	1.18781e+06	1.3946e+07	1.92099e+06	1.893e+06	2.1333e+06	1.76936e+06	6.95482e+06	5.9453e+06	4.58797e+06	5.28527e+06	1.78463e+07	3.15584e+06	2.15468e+07	8.4471e+06	1.11635e+07	1	2	0	0	0	0
P08729	19	19	0.000444108	2.70482	Tumour	Normal	Keratin, type II cytoskeletal 7 OS=Homo sapiens GN=KRT7 PE=1 SV=5 [MASS=51385]	5.33537e+07	3.23001e+07	2.14383e+07	1.99359e+07	4.99144e+07	5.01245e+07	9.72915e+07	3.30374e+07	2.69922e+07	8.99215e+07	9.95175e+07	3.01663e+07	8.70222e+07	1.31979e+08	5.92338e+07	2.84272e+08	1.38655e+08	1.18935e+08	3.66042e+07	2.27928e+07	1.81271e+07	1.72492e+07	5.44447e+07	3.87513e+07	4.68384e+07	2.0849e+07	1.21221e+07	8.20151e+07	5.95308e+07	1.3137e+07	6.83581e+07	7.53599e+07	4.38612e+07	4.2094e+08	1.16016e+08	1.14211e+08	18	5	5	6	14	20
P19971	8	8	0.00398107	2.69552	Tumour	Normal	Thymidine phosphorylase OS=Homo sapiens GN=TYMP PE=1 SV=2 [MASS=49955]	4.60698e+06	1.09328e+06	1.04095e+06	1.35136e+06	2.69926e+06	891642	9.00729e+06	2.52014e+06	1.92034e+06	7.36308e+06	3.2111e+06	2.59198e+06	5.12559e+06	1.53408e+07	3.04307e+06	4.43173e+06	1.73234e+07	9.31097e+06	3.16069e+06	771480	880170	1.16923e+06	2.94425e+06	689329	4.33632e+06	1.59039e+06	862417	6.71568e+06	1.92086e+06	1.12877e+06	4.02628e+06	8.75959e+06	2.25332e+06	6.56235e+06	1.44949e+07	8.94118e+06	4	0	0	0	0	0
P06703	2	2	0.00931189	2.67472	Tumour	Normal	Protein S100-A6 OS=Homo sapiens GN=S100A6 PE=1 SV=1 [MASS=10180]	2.64338e+07	3.69297e+06	1.83571e+06	1.91331e+06	3.56565e+06	4.31937e+06	3.39832e+07	1.19017e+07	5.63136e+06	2.68724e+07	6.67974e+06	1.83925e+07	4.28621e+07	4.33266e+07	6.37319e+06	3.40558e+07	3.43158e+07	3.6612e+07	1.81354e+07	2.60597e+06	1.55218e+06	1.65545e+06	3.88927e+06	3.33931e+06	1.63603e+07	7.51082e+06	2.52902e+06	2.45096e+07	3.99578e+06	8.00968e+06	3.36692e+07	2.47395e+07	4.71919e+06	5.04287e+07	2.8713e+07	3.51579e+07	5	0	0	0	4	1
P06733	7	7	0.00636941	2.66947	Tumour	Normal	Alpha-enolase OS=Homo sapiens GN=ENO1 PE=1 SV=2 [MASS=47169]	3.50205e+07	5.63402e+06	2.21797e+07	1.75447e+07	4.60516e+07	1.26053e+07	6.36103e+07	2.45306e+07	3.47669e+07	7.34796e+07	2.10946e+07	1.84467e+08	8.73526e+07	1.26326e+08	1.23619e+07	4.57131e+07	6.54391e+07	8.30162e+07	2.40264e+07	3.97569e+06	1.8754e+07	1.51802e+07	5.02313e+07	9.74515e+06	3.06235e+07	1.54806e+07	1.56137e+07	6.70189e+07	1.26187e+07	8.03327e+07	6.86176e+07	7.21324e+07	9.1537e+06	6.76904e+07	5.47546e+07	7.97192e+07	8	1	7	3	6	6
P98088	2	2	0.00165511	2.63594	Tumour	Normal	Mucin-5AC OS=Homo sapiens GN=MUC5AC PE=1 SV=4 [MASS=585567]	194988	58603.4	31324.9	77441.2	80982.7	63341.5	284772	47740.6	43705.4	656522	171005	396021	228708	109668	124587	360986	148440	131335	133775	41353.9	26486.7	67004.5	88332.7	48969.4	137096	30127.7	19627.9	598798	102294	172461	179656	62620.4	92253.6	534536	124204	126119	0	0	0	0	0	0
P02538	5	5	0.00468297	2.62992	Tumour	Normal	Keratin, type II cytoskeletal 6A OS=Homo sapiens GN=KRT6A PE=1 SV=3 [MASS=60045]	431769	439667	252704	306450	1.51559e+06	421224	891864	2.58321e+06	542521	2.17631e+06	5.53199e+06	1.47479e+06	1.02186e+06	3.63508e+06	787781	1.79624e+06	1.64015e+06	1.35774e+06	296222	310255	213673	265150	1.65314e+06	325649	429364	1.63019e+06	243644	1.98496e+06	3.3092e+06	642250	802700	2.07563e+06	583332	2.65981e+06	1.37235e+06	1.30382e+06	0	0	0	0	0	0
P10321	3	3	0.00233257	2.56706	Tumour	Normal	HLA class I histocompatibility antigen, Cw-7 alpha chain OS=Homo sapiens GN=HLA-C PE=1 SV=3 [MASS=40648]	8.22628e+06	1.69482e+06	1.037e+06	1.44316e+06	3.14562e+06	1.89389e+06	1.8911e+06	3.46701e+06	5.2883e+06	2.30425e+07	1.31043e+07	1.83785e+06	6.27084e+06	8.503e+06	4.85247e+06	5.09649e+06	4.24757e+06	5.14655e+06	5.64378e+06	1.19597e+06	876834	1.24867e+06	3.43112e+06	1.46417e+06	910421	2.18793e+06	2.37495e+06	2.10165e+07	7.83893e+06	800355	4.9259e+06	4.85521e+06	3.59313e+06	7.54671e+06	3.55405e+06	4.94215e+06	3	0	0	0	1	2
P42224	3	3	0.000823623	2.54729	Tumour	Normal	Signal transducer and activator of transcription 1-alpha/beta OS=Homo sapiens GN=STAT1 PE=1 SV=2 [MASS=87334]	573610	126989	125249	122062	184869	279938	456065	612874	86239.3	1.75509e+06	462088	245677	765401	925030	338304	885292	819486	344802	393535	89610.5	105904	105612	201648	216421	219561	386767	38729.7	1.60077e+06	276418	106989	601241	528192	250506	1.31091e+06	685685	331108	0	0	0	0	0	0
P09493	2	2	0.0137455	2.54075	Tumour	Normal	Tropomyosin alpha-1 chain OS=Homo sapiens GN=TPM1 PE=1 SV=2 [MASS=32708]	225267	242331	516640	228271	568810	478307	291178	561308	126924	1.68352e+06	1.45122e+06	879240	730113	529814	324940	544705	1.07708e+06	1.00894e+06	154548	171003	436843	197507	620436	369780	140180	354226	57000.9	1.5355e+06	868114	382896	573522	302523	240610	806580	901220	968874	0	0	0	0	0	0
P33241	2	2	0.00905105	2.53544	Tumour	Normal	Lymphocyte-specific protein 1 OS=Homo sapiens GN=LSP1 PE=1 SV=1 [MASS=37191]	3.09246e+06	914341	434907	278408	1.33658e+06	697680	1.04406e+06	1.70875e+06	512867	4.4985e+06	3.76809e+06	790470	4.70745e+06	3.45153e+06	1.28773e+06	926602	3.16213e+06	2.8127e+06	2.12164e+06	645213	367734	240887	1.45789e+06	539377	502634	1.07834e+06	230326	4.10297e+06	2.25405e+06	344238	3.69782e+06	1.97082e+06	953535	1.37208e+06	2.64584e+06	2.701e+06	1	0	0	0	0	0
P09917	4	4	0.00345752	2.48783	Tumour	Normal	Arachidonate 5-lipoxygenase OS=Homo sapiens GN=ALOX5 PE=1 SV=2 [MASS=77983]	400550	132001	489340	308943	494905	205573	767549	1.39282e+06	801396	1.39256e+06	762868	629112	1.20654e+06	3.89116e+06	628799	1.18693e+06	1.70686e+06	1.01709e+06	274804	93147.4	413760	267307	539823	158929	369516	878972	359903	1.27012e+06	456343	273969	947766	2.22185e+06	465610	1.75757e+06	1.42818e+06	976695	0	0	0	0	0	0
P98160	5	5	0.0133067	2.48543	Tumour	Normal	Basement membrane-specific heparan sulfate proteoglycan core protein OS=Homo sapiens GN=HSPG2 PE=1 SV=4 [MASS=468827]	339739	200606	284395	91762.7	312056	246072	294119	296104	1.0404e+06	488401	1.54099e+06	1.55063e+06	636097	988374	1.12664e+06	404669	478103	503988	233083	141560	240469	79395.8	340378	190238	141596	186863	467241	445458	921813	675275	499670	564361	834251	599219	400041	483972	0	0	0	0	0	0
P04439	9	9	0.00336896	2.48221	Tumour	Normal	HLA class I histocompatibility antigen, A-3 alpha chain OS=Homo sapiens GN=HLA-A PE=1 SV=2 [MASS=40840]	2.54784e+07	5.4165e+06	3.01547e+06	4.04152e+06	7.47279e+06	7.44168e+06	1.61509e+07	2.72664e+07	1.80914e+07	6.25095e+07	3.74046e+07	1.55088e+07	2.39367e+07	4.01764e+07	1.15156e+07	4.59352e+07	3.06323e+07	1.62837e+07	1.74799e+07	3.8222e+06	2.54972e+06	3.49684e+06	8.15103e+06	5.75318e+06	7.77541e+06	1.72071e+07	8.12479e+06	5.70134e+07	2.23752e+07	6.75386e+06	1.88029e+07	2.29407e+07	8.52699e+06	6.80192e+07	2.56308e+07	1.5637e+07	7	0	1	1	3	2
P02786	2	2	0.0116503	2.48137	Tumour	Normal	Transferrin receptor protein 1 OS=Homo sapiens GN=TFRC PE=1 SV=2 [MASS=84871]	155645	47882.3	78603.4	34652.1	364142	133429	41330.2	190885	63605.8	320405	379701	357959	279286	183342	199372	417357	204079	413249	106783	33788.6	66462.9	29982	397192	103154	19897.4	120462	28565.1	292233	227135	155886	219386	104688	147630	618007	170758	396836	0	0	0	0	0	0
P11216	3	3	0.00312482	2.44014	Tumour	Normal	Glycogen phosphorylase, brain form OS=Homo sapiens GN=PYGB PE=1 SV=5 [MASS=96695]	1.33652e+06	39314.5	273506	140613	192586	64069.1	580465	377063	323109	2.02829e+06	474045	1.64788e+06	650031	605792	73217	721145	1.1384e+06	780121	916941	27742.6	231262	121663	210066	49531.9	279450	237953	145107	1.84995e+06	283571	717630	510615	345907	54215.4	1.06785e+06	952529	749138	0	0	0	0	0	0
Q15149	120	120	0.000603241	2.4058	Tumour	Normal	Plectin OS=Homo sapiens GN=PLEC PE=1 SV=3 [MASS=531787]	1.10027e+08	5.85814e+07	3.35489e+07	3.49815e+07	4.52887e+07	4.77492e+07	8.25649e+07	1.22374e+08	6.92282e+07	9.5506e+07	1.3162e+08	1.16424e+08	1.86469e+08	9.71499e+07	9.42976e+07	2.39242e+08	3.08707e+08	1.84515e+08	7.54857e+07	4.13385e+07	2.83672e+07	3.02671e+07	4.93991e+07	3.6915e+07	3.97487e+07	7.72268e+07	3.10901e+07	8.71086e+07	7.87342e+07	5.07011e+07	1.46476e+08	5.54726e+07	6.9825e+07	3.54261e+08	2.58303e+08	1.77187e+08	46	12	6	4	2	7
Q9Y305	3	3	0.000579567	2.40494	Tumour	Normal	Acyl-coenzyme A thioesterase 9, mitochondrial OS=Homo sapiens GN=ACOT9 PE=1 SV=2 [MASS=49901]	113609	168884	89146.2	118780	98936.4	91250.8	215888	83230.6	165623	368828	233128	421001	274863	107535	281083	419615	304772	343662	77943.3	119174	75377.4	102772	107916	70546.1	103934	52524.5	74380.4	336399	139456	183340	215912	61402.5	208135	621352	255011	330013	0	0	0	0	0	0
P21333	46	46	0.00975832	2.3779	Tumour	Normal	Filamin-A OS=Homo sapiens GN=FLNA PE=1 SV=4 [MASS=280737]	9.88888e+07	4.21954e+07	2.67924e+07	2.63847e+07	3.03875e+07	2.59956e+07	6.39403e+07	9.12588e+07	1.10204e+08	1.18952e+08	3.61511e+08	1.21797e+08	1.0338e+08	9.91335e+07	8.64022e+07	5.19366e+07	1.79464e+08	1.04534e+08	6.78443e+07	2.97756e+07	2.26543e+07	2.28288e+07	3.31455e+07	2.00972e+07	3.07823e+07	5.75908e+07	4.94919e+07	1.08493e+08	2.16254e+08	5.30407e+07	8.12076e+07	5.66052e+07	6.39787e+07	7.69059e+07	1.50162e+08	1.00382e+08	42	24	15	8	8	12
P40121	7	7	0.00139755	2.36494	Tumour	Normal	Macrophage-capping protein OS=Homo sapiens GN=CAPG PE=1 SV=2 [MASS=38498]	1.56558e+07	5.11819e+06	1.06799e+07	6.56143e+06	1.21557e+07	5.81785e+06	1.45272e+07	2.17104e+07	8.49681e+06	3.06922e+07	1.923e+07	2.2752e+07	3.67382e+07	2.54019e+07	8.2428e+06	1.39706e+07	4.99639e+07	3.12129e+07	1.07409e+07	3.6117e+06	9.03037e+06	5.67715e+06	1.3259e+07	4.49779e+06	6.99373e+06	1.37008e+07	3.81588e+06	2.79936e+07	1.15033e+07	9.90818e+06	2.88588e+07	1.45044e+07	6.10359e+06	2.06872e+07	4.18061e+07	2.99733e+07	7	0	2	3	2	2
P12814	32	32	0.0181446	2.3389	Tumour	Normal	Alpha-actinin-1 OS=Homo sapiens GN=ACTN1 PE=1 SV=2 [MASS=103057]	9.32916e+07	2.8775e+07	2.39906e+07	2.52309e+07	2.91661e+07	2.92349e+07	8.29548e+07	7.6542e+07	8.29163e+07	8.97644e+07	1.91979e+08	1.55712e+08	1.36151e+08	1.63728e+08	5.38444e+07	4.55946e+07	1.47268e+08	1.20157e+08	6.40042e+07	2.03053e+07	2.02852e+07	2.18306e+07	3.18133e+07	2.26015e+07	3.99364e+07	4.83035e+07	3.72374e+07	8.18719e+07	1.1484e+08	6.78104e+07	1.0695e+08	9.34889e+07	3.98705e+07	6.75148e+07	1.23223e+08	1.15385e+08	30	10	13	9	3	16
P04181	3	3	8.31108e-05	2.33882	Tumour	Normal	Ornithine aminotransferase, mitochondrial OS=Homo sapiens GN=OAT PE=1 SV=1 [MASS=48534]	1.02907e+06	329859	685025	617598	592160	265920	1.20642e+06	796723	671693	1.43879e+06	639888	1.89688e+06	1.8519e+06	1.64371e+06	1.31219e+06	2.87046e+06	1.51688e+06	1.31704e+06	706010	232767	579221	534365	645905	205583	580801	502789	301655	1.31229e+06	382777	826065	1.45471e+06	938556	971647	4.25047e+06	1.26921e+06	1.26473e+06	1	0	0	0	0	0
Q32P28	3	3	0.016286	2.32999	Tumour	Normal	Prolyl 3-hydroxylase 1 OS=Homo sapiens GN=P3H1 PE=1 SV=2 [MASS=83393]	453604	73104	24885.5	31045.3	105312	48113	669641	449304	388212	803431	378487	393547	524200	1.03938e+06	583584	223827	668418	611815	311203	51586.4	21041.9	26861.4	114870	37196.2	322381	283543	174344	732789	226409	171384	411772	593485	432129	331436	559282	587516	1	0	0	0	0	0
P27824	2	2	0.0165731	2.32761	Tumour	Normal	Calnexin OS=Homo sapiens GN=CANX PE=1 SV=2 [MASS=67568]	1.54595e+06	271406	561102	843781	112231	902782	1.6754e+06	1.67425e+06	1.17322e+06	2.24543e+06	4.44508e+06	966065	1.85401e+06	1.25904e+06	3.98291e+06	1.81149e+06	2.33493e+06	1.49115e+06	1.06062e+06	191520	474438	730065	122417	697942	806575	1.05657e+06	526888	2.048e+06	2.65902e+06	420707	1.45637e+06	718909	2.94925e+06	2.68239e+06	1.95369e+06	1.43193e+06	2	0	1	1	0	0
Q16658	4	4	0.00431757	2.32396	Tumour	Normal	Fascin OS=Homo sapiens GN=FSCN1 PE=1 SV=3 [MASS=54530]	554829	99493.3	89999.3	104592	62246.5	79250.8	508631	357965	194931	719657	324430	813772	397337	673661	171861	464012	723799	480098	380650	70208.2	76098.6	90496.1	67896	61268.9	244867	225902	87542.7	656381	194072	354386	312118	384660	127259	687093	605621	461031	1	0	0	0	0	0
P37802	5	5	0.0177456	2.3017	Tumour	Normal	Transgelin-2 OS=Homo sapiens GN=TAGLN2 PE=1 SV=3 [MASS=22391]	1.39271e+07	5.33725e+06	3.81807e+06	3.14972e+06	6.17025e+06	4.94389e+06	1.91209e+07	5.44682e+06	5.52669e+06	1.33477e+07	8.67642e+06	2.90789e+07	2.07948e+07	2.34184e+07	5.93893e+06	1.19419e+07	2.75577e+07	1.44737e+07	9.55493e+06	3.76628e+06	3.22836e+06	2.72523e+06	6.73027e+06	3.82212e+06	9.20524e+06	3.43734e+06	2.48201e+06	1.21741e+07	5.19018e+06	1.26634e+07	1.63348e+07	1.33719e+07	4.39763e+06	1.76832e+07	2.30582e+07	1.38988e+07	3	3	4	1	3	4
Q13509	2	2	0.0274845	2.29063	Tumour	Normal	Tubulin beta-3 chain OS=Homo sapiens GN=TUBB3 PE=1 SV=2 [MASS=50432]	676745	68748.2	52011.2	92096.8	54498.9	94525.9	620726	661239	67012.9	395466	900756	292737	1.04266e+06	393431	115098	281280	1.31845e+06	729252	464292	48512.7	43977.9	79684.9	59445.3	73078.1	298832	417289	30095.2	360695	538827	127483	819033	224649	85226.9	416510	1.10318e+06	700289	1	0	0	0	0	0
P03989	8	8	0.00250991	2.2899	Tumour	Normal	HLA class I histocompatibility antigen, B-27 alpha chain OS=Homo sapiens GN=HLA-B PE=1 SV=2 [MASS=40428]	1.93039e+07	6.7562e+06	4.09873e+06	2.96787e+06	8.87963e+06	1.27966e+07	1.2163e+07	2.27679e+07	1.44342e+07	5.79709e+07	3.12861e+07	7.37673e+06	1.58195e+07	3.88033e+07	1.76956e+07	2.6178e+07	2.4227e+07	1.91771e+07	1.32437e+07	4.76757e+06	3.46567e+06	2.56789e+06	9.68555e+06	9.89306e+06	5.85554e+06	1.43682e+07	6.48234e+06	5.28738e+07	1.87151e+07	3.21246e+06	1.24266e+07	2.21567e+07	1.31032e+07	3.87635e+07	2.02713e+07	1.84155e+07	8	2	1	3	4	5
P18206	4	4	0.0184686	2.28062	Tumour	Normal	Vinculin OS=Homo sapiens GN=VCL PE=1 SV=4 [MASS=123799]	1.44674e+07	2.11e+06	2.99867e+06	1.62393e+06	3.41212e+06	787549	1.60123e+07	1.29083e+07	1.01116e+07	1.01783e+07	1.65966e+07	2.45859e+07	1.77988e+07	2.48953e+07	4.1584e+06	7.48753e+06	2.09589e+07	2.02846e+07	9.92561e+06	1.48894e+06	2.53552e+06	1.40508e+06	3.7218e+06	608855	7.70872e+06	8.14603e+06	4.54107e+06	9.28338e+06	9.928e+06	1.07068e+07	1.39814e+07	1.42152e+07	3.07919e+06	1.10873e+07	1.75368e+07	1.9479e+07	3	0	0	1	0	0
P00338	8	8	0.00568819	2.25138	Tumour	Normal	L-lactate dehydrogenase A chain OS=Homo sapiens GN=LDHA PE=1 SV=2 [MASS=36688]	1.07973e+07	2.19342e+06	2.04288e+06	2.31563e+06	7.55033e+06	4.1882e+06	1.06099e+07	5.75867e+06	5.90055e+06	1.63099e+07	8.60186e+06	1.92741e+07	1.12384e+07	1.6049e+07	4.56815e+06	1.02175e+07	1.62305e+07	1.31344e+07	7.40766e+06	1.54781e+06	1.72736e+06	2.00355e+06	8.2356e+06	3.2379e+06	5.10785e+06	3.63413e+06	2.64991e+06	1.48759e+07	5.14558e+06	8.39359e+06	8.82802e+06	9.16397e+06	3.38261e+06	1.51297e+07	1.35805e+07	1.26128e+07	1	1	1	0	2	1
P30837	3	3	6.42334e-05	2.24369	Tumour	Normal	Aldehyde dehydrogenase X, mitochondrial OS=Homo sapiens GN=ALDH1B1 PE=1 SV=3 [MASS=57206]	533129	777807	1.10254e+06	1.41374e+06	446377	667953	775756	670818	851849	1.38866e+06	2.61033e+06	2.98112e+06	1.57585e+06	1.1551e+06	1.23898e+06	1.88535e+06	1.25184e+06	2.15701e+06	365762	548866	932253	1.22321e+06	486890	516395	373467	423334	382562	1.26656e+06	1.56148e+06	1.29824e+06	1.23787e+06	659562	917434	2.79176e+06	1.04745e+06	2.07134e+06	0	0	0	1	0	0
Q9BRR6	2	2	0.0141858	2.23761	Tumour	Normal	ADP-dependent glucokinase OS=Homo sapiens GN=ADPGK PE=1 SV=1 [MASS=54088]	505840	79711.1	97110.7	140738	186773	196191	441951	398747	368648	672171	680144	740706	449155	694548	578271	208831	817362	564228	347040	56248.8	82111.7	121771	203725	151675	212765	251638	165558	613070	406858	322567	352822	396586	428196	309229	683908	541819	0	0	0	0	0	0
Q16643	2	2	0.0132204	2.18503	Tumour	Normal	Drebrin OS=Homo sapiens GN=DBN1 PE=1 SV=4 [MASS=71429]	392506	111848	8207.57	77012.2	13057.4	122014	271090	636452	180674	237226	963894	230834	288340	149277	335782	466175	957456	332169	269285	78926.5	6939.88	66633.3	14242.4	94329.3	130509	401646	81139.8	216368	576596	100525	226498	85237.2	248638	690296	801128	318977	0	0	0	0	0	0
P20810	2	2	0.00473656	2.18308	Tumour	Normal	Calpastatin OS=Homo sapiens GN=CAST PE=1 SV=4 [MASS=76572]	451133	81548.5	100056	173346	186294	186354	815688	510203	254582	427039	501692	614340	536819	818393	495164	565187	1.12851e+06	936430	309507	57545.4	84601.9	149984	203202	144071	392691	321975	114332	389492	300109	267536	421684	467302	366657	836909	944252	899239	0	0	0	0	0	0
P05362	3	3	0.0317356	2.1768	Tumour	Normal	Intercellular adhesion molecule 1 OS=Homo sapiens GN=ICAM1 PE=1 SV=2 [MASS=57825]	376355	70440.6	44572.2	37589.3	271968	209941	496581	444067	265010	599742	629594	482878	425426	867720	565414	141810	530624	581713	258205	49707	37687.9	32523.4	296652	162306	239066	280238	119015	547010	376620	210287	334183	495468	418676	209987	443987	558610	0	0	0	0	0	0
Q07960	3	3	0.0210747	2.16736	Tumour	Normal	Rho GTPase-activating protein 1 OS=Homo sapiens GN=ARHGAP1 PE=1 SV=1 [MASS=50435]	8.23307e+06	592759	2.45213e+06	1.18684e+06	5.13825e+06	648484	1.29881e+07	7.467e+06	7.56217e+06	8.34108e+06	1.29619e+07	1.68912e+07	1.51295e+07	9.17853e+06	1.77333e+06	9.35023e+06	1.42072e+07	1.2448e+07	5.64844e+06	418285	2.07339e+06	1.02689e+06	5.6046e+06	501344	6.25276e+06	4.71221e+06	3.39614e+06	7.60769e+06	7.75373e+06	7.35589e+06	1.18846e+07	5.24094e+06	1.31311e+06	1.38455e+07	1.18875e+07	1.19537e+07	1	0	1	0	0	0
P67936	4	4	0.0238532	2.15296	Tumour	Normal	Tropomyosin alpha-4 chain OS=Homo sapiens GN=TPM4 PE=1 SV=3 [MASS=28522]	3.83643e+06	1.0373e+06	1.14082e+06	1.42764e+06	2.33502e+06	1.43035e+06	7.02448e+06	2.29896e+06	1.22421e+06	5.00899e+06	6.32059e+06	6.65385e+06	6.32528e+06	5.24384e+06	2.57933e+06	1.98028e+06	8.23416e+06	4.49167e+06	2.63205e+06	731978	964614	1.23524e+06	2.54694e+06	1.10581e+06	3.38175e+06	1.45081e+06	549789	4.56857e+06	3.78094e+06	2.89766e+06	4.96866e+06	2.99423e+06	1.90993e+06	2.93232e+06	6.88974e+06	4.31328e+06	1	0	1	0	1	1
Q96CW1	2	2	0.0121258	2.10723	Tumour	Normal	AP-2 complex subunit mu OS=Homo sapiens GN=AP2M1 PE=1 SV=2 [MASS=49654]	373510	114370	52554.9	60076.5	202300	54941.6	441793	495417	142467	479503	757706	316389	521754	202661	443060	466800	515972	378763	256253	80706.5	44437.6	51980	220661	42475.4	212690	312643	63981.4	437342	453255	137783	409851	115719	328075	691222	431727	363720	0	0	0	0	0	0
Q99439	2	2	0.0187736	2.04895	Tumour	Normal	Calponin-2 OS=Homo sapiens GN=CNN2 PE=1 SV=4 [MASS=33697]	7.65019e+06	992979	1.92084e+06	1.20946e+06	2.9639e+06	817746	6.67001e+06	4.03792e+06	6.8572e+06	8.20514e+06	3.23455e+06	1.61349e+07	7.36722e+06	9.0753e+06	2.89965e+06	3.20403e+06	9.10107e+06	8.63974e+06	5.24854e+06	700704	1.62416e+06	1.04646e+06	3.2329e+06	632200	3.2111e+06	2.54822e+06	3.07954e+06	7.48371e+06	1.93489e+06	7.0265e+06	5.78714e+06	5.18199e+06	2.14712e+06	4.74442e+06	7.6151e+06	8.29661e+06	2	0	0	0	1	0
P60709	20	20	0.0287795	2.02342	Tumour	Normal	Actin, cytoplasmic 1 OS=Homo sapiens GN=ACTB PE=1 SV=1 [MASS=41736]	1.8566e+09	1.71581e+08	4.55988e+08	5.25403e+08	4.53589e+08	4.45923e+08	2.42307e+09	1.68457e+09	1.39709e+09	1.75152e+09	2.48705e+09	2.37865e+09	2.98978e+09	2.33702e+09	6.91991e+08	1.19634e+09	2.78556e+09	2.43015e+09	1.27375e+09	1.21078e+08	3.8556e+08	4.54595e+08	4.94757e+08	3.44744e+08	1.16652e+09	1.06309e+09	6.27425e+08	1.59752e+09	1.48774e+09	1.03587e+09	2.34855e+09	1.33444e+09	5.12402e+08	1.7715e+09	2.33075e+09	2.33363e+09	86	31	63	66	54	63
P29590	5	5	0.000154634	2.01961	Tumour	Normal	Protein PML OS=Homo sapiens GN=PML PE=1 SV=3 [MASS=97550]	793602	495383	180432	348049	421195	427149	647081	984447	600481	1.53397e+06	1.65675e+06	348851	1.04804e+06	1.08095e+06	1.04197e+06	990418	1.27389e+06	916874	544464	349571	152564	301143	459423	330230	311520	621257	269673	1.39909e+06	991061	151920	823257	617221	771550	1.46658e+06	1.06589e+06	880459	0	0	0	0	0	0
P61769	2	2	0.0270806	2.01921	Tumour	Normal	Beta-2-microglobulin OS=Homo sapiens GN=B2M PE=1 SV=1 [MASS=13714]	2.78583e+06	270214	456593	513349	1.73793e+06	1.62581e+06	2.44193e+06	3.90914e+06	3.42872e+06	6.96379e+06	5.63063e+06	1.62549e+06	3.21476e+06	5.62109e+06	2.25145e+06	2.74692e+06	3.90714e+06	2.70766e+06	1.91126e+06	190679	386071	444165	1.89567e+06	1.25691e+06	1.1756e+06	2.46695e+06	1.53982e+06	6.3515e+06	3.36821e+06	707879	2.52527e+06	3.20964e+06	1.66715e+06	4.06754e+06	3.26921e+06	2.60013e+06	2	1	1	2	0	2
P22314	2	2	0.0432553	1.99905	Tumour	Normal	Ubiquitin-like modifier-activating enzyme 1 OS=Homo sapiens GN=UBA1 PE=1 SV=3 [MASS=117848]	669396	69562.4	214765	248102	27232.7	151134	816019	355997	233002	426176	436199	844385	798045	617254	134610	427569	953675	929862	459250	49087.3	181594	214665	29704.3	116842	392851	224660	104640	388704	260932	367718	626884	352452	99675.4	633129	797965	892932	2	0	2	0	0	1
Q15181	2	2	0.00975309	1.98948	Tumour	Normal	Inorganic pyrophosphatase OS=Homo sapiens GN=PPA1 PE=1 SV=2 [MASS=32660]	1.79853e+06	21142.9	262514	226143	264830	30741.3	2.23195e+06	263630	941939	1.31041e+06	520843	971287	1.79148e+06	1.87945e+06	197107	1.43178e+06	2.30629e+06	1.61066e+06	1.23391e+06	14919.7	221968	195665	288866	23766.1	1.07451e+06	166369	423021	1.19519e+06	311565	422982	1.40725e+06	1.07317e+06	145953	2.12013e+06	1.92973e+06	1.54669e+06	0	0	0	0	0	0
O43707	13	13	0.0110399	1.97482	Tumour	Normal	Alpha-actinin-4 OS=Homo sapiens GN=ACTN4 PE=1 SV=2 [MASS=104853]	2.06375e+07	1.03604e+07	1.23892e+07	1.36827e+07	1.04381e+07	1.5745e+07	2.12724e+07	2.1392e+07	1.72453e+07	4.13842e+07	6.08045e+07	2.66496e+07	3.39504e+07	2.84907e+07	1.46224e+07	1.88679e+07	3.37755e+07	2.41756e+07	1.41587e+07	7.31091e+06	1.04756e+07	1.18387e+07	1.13854e+07	1.21725e+07	1.0241e+07	1.34999e+07	7.7448e+06	3.77455e+07	3.63729e+07	1.16055e+07	2.66689e+07	1.62682e+07	1.08276e+07	2.7939e+07	2.82608e+07	2.32154e+07	8	6	8	8	4	9
Q10567	2	2	0.00542864	1.94325	Tumour	Normal	AP-1 complex subunit beta-1 OS=Homo sapiens GN=AP1B1 PE=1 SV=2 [MASS=104636]	445639	332186	85731	161493	151680	308340	404620	871997	402562	859074	784238	657203	813396	354325	664087	773691	713698	529217	305738	234410	72489.6	139728	165446	238378	194793	550292	180789	783540	469126	286203	638943	202320	491740	1.14565e+06	597169	508198	0	0	0	0	0	0
P42704	2	2	0.00324131	1.9263	Tumour	Normal	Leucine-rich PPR motif-containing protein, mitochondrial OS=Homo sapiens GN=LRPPRC PE=1 SV=3 [MASS=157904]	409823	784143	1.08592e+06	1.33403e+06	531601	1.03839e+06	953666	768583	375932	1.35841e+06	1.58528e+06	1.12945e+06	1.83408e+06	691731	1.57168e+06	3.27519e+06	1.18826e+06	1.39339e+06	281166	553337	918201	1.15424e+06	579850	802779	459117	485031	168829	1.23897e+06	948305	491857	1.44072e+06	394978	1.16379e+06	4.84978e+06	994249	1.33805e+06	0	0	1	1	0	0
P60842	2	2	0.00311012	1.91391	Tumour	Normal	Eukaryotic initiation factor 4A-I OS=Homo sapiens GN=EIF4A1 PE=1 SV=1 [MASS=46154]	1.21282e+06	299250	878073	1.24714e+06	605755	342113	1.06162e+06	689289	176047	1.65391e+06	1.40549e+06	881484	1.80321e+06	1.20722e+06	1.03243e+06	1.72741e+06	1.81422e+06	938210	832075	211169	742452	1.07906e+06	660734	264488	511091	434991	79062.2	1.50849e+06	840758	383873	1.41647e+06	689322	764486	2.5579e+06	1.51801e+06	900949	0	0	1	1	0	0
O00299	2	2	0.00875799	1.90948	Tumour	Normal	Chloride intracellular channel protein 1 OS=Homo sapiens GN=CLIC1 PE=1 SV=4 [MASS=26923]	7.11416e+06	786440	2.29876e+06	1.82415e+06	4.56767e+06	1.97962e+06	1.0956e+07	2.75373e+06	4.08832e+06	5.64435e+06	3.17155e+06	7.96311e+06	1.01106e+07	1.17691e+07	2.78495e+06	1.1039e+07	1.10901e+07	5.87289e+06	4.88079e+06	554958	1.94371e+06	1.57831e+06	4.98224e+06	1.53044e+06	5.27449e+06	1.7378e+06	1.83605e+06	5.14807e+06	1.8972e+06	3.46782e+06	7.94213e+06	6.72017e+06	2.06219e+06	1.63462e+07	9.27941e+06	5.63965e+06	1	0	1	1	0	1
Q9NZ08	5	5	0.0086341	1.90696	Tumour	Normal	Endoplasmic reticulum aminopeptidase 1 OS=Homo sapiens GN=ERAP1 PE=1 SV=3 [MASS=107234]	2.98733e+06	674899	1.12764e+06	537113	1.29315e+06	663243	2.60231e+06	1.59853e+06	2.49089e+06	3.82558e+06	1.90478e+06	3.33966e+06	3.38279e+06	4.53466e+06	2.48152e+06	2.22912e+06	2.52946e+06	2.42239e+06	2.0495e+06	476248	953469	464727	1.41051e+06	512754	1.25281e+06	1.00879e+06	1.11865e+06	3.48922e+06	1.13943e+06	1.45437e+06	2.65726e+06	2.58929e+06	1.8375e+06	3.3008e+06	2.11646e+06	2.32618e+06	2	0	0	1	0	2
P10599	3	3	0.0345965	1.88016	Tumour	Normal	Thioredoxin OS=Homo sapiens GN=TXN PE=1 SV=3 [MASS=11737]	2.18008e+06	859796	1.27905e+06	2.45467e+06	1.10087e+06	2.01154e+06	3.01456e+06	1.60559e+06	2.55353e+06	4.4724e+06	1.48946e+06	4.45168e+06	4.05453e+06	5.40057e+06	936172	5.70694e+06	2.91046e+06	2.65267e+06	1.49568e+06	606723	1.08149e+06	2.12385e+06	1.20079e+06	1.55513e+06	1.45128e+06	1.01324e+06	1.14678e+06	4.07917e+06	890986	1.93864e+06	3.18493e+06	3.08373e+06	693213	8.45064e+06	2.43525e+06	2.54732e+06	2	0	3	1	1	1
P15311	2	2	0.0216081	1.87741	Tumour	Normal	Ezrin OS=Homo sapiens GN=EZR PE=1 SV=4 [MASS=69412]	269017	254554	928082	1.20553e+06	407781	302725	341362	308549	306412	733294	1.35067e+06	428994	1.35326e+06	1.27513e+06	410932	751759	1.2142e+06	599707	184564	179628	784737	1.04306e+06	444791	234037	164340	194716	137608	668819	807963	186821	1.06302e+06	728098	304285	1.11318e+06	1.01595e+06	575889	0	0	1	1	0	0
P16435	2	2	0.00569041	1.86247	Tumour	Normal	NADPH--cytochrome P450 reductase OS=Homo sapiens GN=POR PE=1 SV=2 [MASS=76689]	435498	417820	170449	349204	89228.3	308051	900725	669651	552796	630103	992306	625324	1.24837e+06	462572	939739	953947	610765	788264	298781	294838	144123	302142	97326.7	238155	433630	422598	248258	574701	593592	272319	980627	264128	695854	1.41257e+06	511043	756958	0	0	0	0	0	0
P01903	5	5	0.00582071	1.85962	Tumour	Normal	HLA class II histocompatibility antigen, DR alpha chain OS=Homo sapiens GN=HLA-DRA PE=1 SV=1 [MASS=28607]	1.60032e+07	2.40593e+06	3.15986e+06	3.99959e+06	4.86419e+06	2.77885e+06	1.33776e+07	1.52915e+07	5.03715e+06	1.6423e+07	1.21276e+07	1.838e+07	1.52409e+07	1.37505e+07	8.47625e+06	1.37869e+07	1.74687e+07	8.78806e+06	1.09793e+07	1.69777e+06	2.67181e+06	3.46056e+06	5.30567e+06	2.14833e+06	6.44027e+06	9.65003e+06	2.26216e+06	1.49791e+07	7.25466e+06	8.00422e+06	1.19721e+07	7.85154e+06	6.27646e+06	2.04152e+07	1.46165e+07	8.43904e+06	5	0	1	1	2	0
O43852	3	3	0.000953359	1.84738	Tumour	Normal	Calumenin OS=Homo sapiens GN=CALU PE=1 SV=2 [MASS=37107]	904155	406627	712676	1.15464e+06	499139	571786	1.19648e+06	1.38879e+06	508254	3.03351e+06	673040	1.79201e+06	1.63887e+06	870675	930403	1.77949e+06	1.48637e+06	1.36011e+06	620311	286940	602602	999028	544441	442048	576015	876426	228255	2.76679e+06	402609	780395	1.28737e+06	497155	688940	2.63501e+06	1.24368e+06	1.30609e+06	2	0	0	3	0	0
P68032	2	2	0.0422264	1.83548	Tumour	Normal	Actin, alpha cardiac muscle 1 OS=Homo sapiens GN=ACTC1 PE=1 SV=1 [MASS=42019]	1.38821e+08	8.22999e+06	2.76194e+07	4.35829e+07	3.74083e+07	3.39857e+07	1.55479e+08	8.93205e+07	8.57158e+07	9.47415e+07	5.64021e+07	1.38522e+08	2.36956e+08	1.47146e+08	6.35175e+07	5.72923e+07	2.05061e+08	1.38658e+08	9.52404e+07	5.80756e+06	2.33535e+07	3.77093e+07	4.08035e+07	2.62744e+07	7.48513e+07	5.63676e+07	3.84946e+07	8.64113e+07	3.37394e+07	6.03244e+07	1.86135e+08	8.40201e+07	4.70331e+07	8.48364e+07	1.7158e+08	1.33151e+08	7	3	5	7	4	5
Q06830	5	5	0.0141742	1.80306	Tumour	Normal	Peroxiredoxin-1 OS=Homo sapiens GN=PRDX1 PE=1 SV=1 [MASS=22110]	1.54115e+07	4.55793e+06	4.64322e+06	5.29822e+06	5.69013e+06	7.90091e+06	1.41546e+07	1.05886e+07	7.82125e+06	2.70768e+07	1.8098e+07	1.25409e+07	2.23108e+07	9.91844e+06	7.85352e+06	9.97641e+06	1.67387e+07	1.26389e+07	1.05733e+07	3.21634e+06	3.92607e+06	4.58418e+06	6.20657e+06	6.1082e+06	6.81436e+06	6.68215e+06	3.51249e+06	2.46961e+07	1.08261e+07	5.46137e+06	1.75257e+07	5.66343e+06	5.81534e+06	1.47727e+07	1.40057e+07	1.21369e+07	4	1	4	2	4	4
P06756	8	8	0.00743621	1.798	Tumour	Normal	Integrin alpha-V OS=Homo sapiens GN=ITGAV PE=1 SV=2 [MASS=116037]	5.89285e+06	2.06185e+06	1.45888e+06	1.32678e+06	2.60742e+06	1.93188e+06	7.06806e+06	8.88796e+06	6.64121e+06	8.43037e+06	8.98302e+06	4.58503e+06	7.80589e+06	8.62084e+06	5.5808e+06	7.75524e+06	9.96698e+06	6.37455e+06	4.04289e+06	1.45496e+06	1.23355e+06	1.14797e+06	2.84407e+06	1.49354e+06	3.40273e+06	5.60894e+06	2.98254e+06	7.68913e+06	5.37359e+06	1.99672e+06	6.13172e+06	4.9225e+06	4.13244e+06	1.14837e+07	8.33963e+06	6.12138e+06	3	0	1	0	0	1
P35579	6	6	0.00929922	1.7949	Tumour	Normal	Myosin-9 OS=Homo sapiens GN=MYH9 PE=1 SV=4 [MASS=226531]	7.15771e+06	4.1171e+06	3.82001e+06	2.78624e+06	5.06479e+06	4.8099e+06	8.24955e+06	5.14603e+06	9.09729e+06	9.25769e+06	1.11021e+07	1.36873e+07	9.68787e+06	9.62384e+06	5.23076e+06	8.79981e+06	1.43411e+07	8.46088e+06	4.91067e+06	2.90527e+06	3.23e+06	2.41074e+06	5.52447e+06	3.71854e+06	3.97153e+06	3.24751e+06	4.08555e+06	8.44371e+06	6.64119e+06	5.96061e+06	7.61006e+06	5.49521e+06	3.87325e+06	1.30304e+07	1.19996e+07	8.12485e+06	2	3	4	2	0	3
Q6DD88	2	2	0.00239053	1.79023	Tumour	Normal	Atlastin-3 OS=Homo sapiens GN=ATL3 PE=1 SV=1 [MASS=60542]	299892	320232	56003	129890	90554.4	208049	225565	307090	288529	389448	729222	255713	360954	123151	363262	422709	346918	456247	205746	225974	47353.2	112385	98773.2	160843	108592	193796	129577	355206	436216	111359	283538	70319.2	268987	625932	290275	438127	0	0	0	0	0	0
P61160	2	2	0.00730576	1.78266	Tumour	Normal	Actin-related protein 2 OS=Homo sapiens GN=ACTR2 PE=1 SV=1 [MASS=44760]	754492	288962	243225	292789	338054	482468	716119	469436	296700	1.00266e+06	777991	205984	537037	1.02365e+06	930248	617254	1.10228e+06	723598	517632	203909	205658	253330	368736	372997	344757	296247	133247	914501	465390	89702.9	421856	584504	688826	914008	922307	694860	0	0	0	0	1	1
P08758	6	6	0.0220819	1.77336	Tumour	Normal	Annexin A5 OS=Homo sapiens GN=ANXA5 PE=1 SV=2 [MASS=35937]	5.01713e+07	5.58905e+06	1.13437e+07	1.43913e+07	6.77089e+06	8.19539e+06	5.20367e+07	6.58348e+07	4.16726e+07	2.78407e+07	2.67256e+07	5.03447e+07	6.78793e+07	4.6444e+07	4.83604e+07	5.08085e+07	5.32913e+07	8.22963e+07	3.44209e+07	3.94396e+06	9.59167e+06	1.24518e+07	7.38542e+06	6.33587e+06	2.50517e+07	4.15465e+07	1.8715e+07	2.53928e+07	1.59871e+07	2.19244e+07	5.33209e+07	2.65195e+07	3.58097e+07	7.52355e+07	4.45902e+07	7.90279e+07	6	1	4	3	2	4
P46940	4	4	0.0155215	1.77228	Tumour	Normal	Ras GTPase-activating-like protein IQGAP1 OS=Homo sapiens GN=IQGAP1 PE=1 SV=1 [MASS=189251]	8.7919e+06	847745	2.1514e+06	1.06033e+06	1.50962e+06	632891	5.81562e+06	6.16057e+06	5.9192e+06	6.12579e+06	5.32298e+06	5.69698e+06	8.35726e+06	8.39044e+06	1.79961e+06	6.28696e+06	9.31623e+06	6.99268e+06	6.03183e+06	598218	1.81911e+06	917426	1.64663e+06	489289	2.79977e+06	3.88776e+06	2.65829e+06	5.58718e+06	3.18418e+06	2.48095e+06	6.56483e+06	4.79094e+06	1.33257e+06	9.30951e+06	7.79513e+06	6.71496e+06	4	0	2	1	0	0
Q00610	29	29	0.00382294	1.76712	Tumour	Normal	Clathrin heavy chain 1 OS=Homo sapiens GN=CLTC PE=1 SV=5 [MASS=191613]	5.22738e+07	1.51346e+07	1.21635e+07	1.4083e+07	1.59855e+07	2.10445e+07	4.09468e+07	5.51798e+07	3.81734e+07	7.36573e+07	6.58611e+07	4.30248e+07	4.36331e+07	3.70759e+07	3.67562e+07	6.94307e+07	5.97413e+07	3.90792e+07	3.58633e+07	1.06798e+07	1.02848e+07	1.2185e+07	1.74363e+07	1.62695e+07	1.97128e+07	3.48224e+07	1.71435e+07	6.7181e+07	3.93978e+07	1.87367e+07	3.42749e+07	2.11703e+07	2.72171e+07	1.02811e+08	4.99871e+07	3.75272e+07	19	7	11	9	2	21
Q02818	4	4	0.0191174	1.7588	Tumour	Normal	Nucleobindin-1 OS=Homo sapiens GN=NUCB1 PE=1 SV=4 [MASS=53879]	861184	392611	179863	225207	792628	421638	1.20628e+06	988028	700816	1.13402e+06	835310	975383	1.81805e+06	979048	740389	1.3369e+06	1.00988e+06	1.3162e+06	590830	277049	152083	194856	864568	325969	580731	623516	314734	1.03431e+06	499678	424765	1.42812e+06	559036	548240	1.97964e+06	844993	1.26392e+06	0	0	0	0	0	0
Q14697	3	3	0.00108424	1.75092	Tumour	Normal	Neutral alpha-glucosidase AB OS=Homo sapiens GN=GANAB PE=1 SV=3 [MASS=106873]	7.53836e+06	656016	7.19223e+06	4.37812e+06	4.01867e+06	1.75165e+06	1.0145e+07	6.08758e+06	4.79418e+06	1.49639e+07	2.9047e+06	1.05647e+07	1.09612e+07	8.46871e+06	4.16168e+06	9.84351e+06	9.42389e+06	1.02336e+07	5.17182e+06	462923	6.08137e+06	3.78808e+06	4.38341e+06	1.3542e+06	4.88404e+06	3.8417e+06	2.15305e+06	1.36482e+07	1.73757e+06	4.60077e+06	8.61031e+06	4.83563e+06	3.08162e+06	1.45759e+07	7.88521e+06	9.82714e+06	3	0	3	2	0	0
P14618	9	9	0.0105386	1.74578	Tumour	Normal	Pyruvate kinase PKM OS=Homo sapiens GN=PKM PE=1 SV=4 [MASS=57937]	2.9436e+07	6.7854e+06	1.1792e+07	1.47516e+07	8.62387e+06	6.22551e+06	3.53434e+07	7.5189e+07	1.75821e+07	4.8929e+07	4.49523e+07	3.20021e+07	3.53915e+07	4.8661e+07	1.87193e+07	3.19837e+07	4.83405e+07	5.01777e+07	2.01951e+07	4.78818e+06	9.97073e+06	1.27636e+07	9.40658e+06	4.81295e+06	1.70152e+07	4.74496e+07	7.89606e+06	4.46269e+07	2.68902e+07	1.39365e+07	2.78009e+07	2.77854e+07	1.38612e+07	4.73604e+07	4.04477e+07	4.81849e+07	5	4	8	7	2	2
P21964	2	2	0.0235245	1.72778	Tumour	Normal	Catechol O-methyltransferase OS=Homo sapiens GN=COMT PE=1 SV=2 [MASS=30037]	5.11815e+06	765749	1.0057e+06	746326	738792	1.11192e+06	3.07608e+06	2.84567e+06	2.39361e+06	3.66115e+06	2.98707e+06	4.74487e+06	3.74191e+06	3.93889e+06	2.71732e+06	2.18633e+06	3.34976e+06	3.4307e+06	3.51139e+06	540357	850369	645744	805846	859629	1.4809e+06	1.79582e+06	1.07496e+06	3.33924e+06	1.78685e+06	2.06632e+06	2.93936e+06	2.2491e+06	2.01211e+06	3.23744e+06	2.80283e+06	3.29444e+06	0	0	1	0	0	1
P0DMV9	4	4	0.0118298	1.71361	Tumour	Normal	Heat shock 70 kDa protein 1B OS=Homo sapiens GN=HSPA1B PE=1 SV=1 [MASS=70052]	1.0987e+07	5.10857e+06	8.5471e+06	7.89172e+06	5.57576e+06	3.61722e+06	1.90435e+07	1.59531e+07	1.31909e+07	1.39142e+07	1.75326e+07	2.37754e+07	1.96687e+07	1.75692e+07	3.7119e+06	2.78493e+07	1.681e+07	1.32473e+07	7.53783e+06	3.60491e+06	7.22697e+06	6.82815e+06	6.08182e+06	2.79647e+06	9.16798e+06	1.00675e+07	5.92398e+06	1.26908e+07	1.04879e+07	1.03538e+07	1.54503e+07	1.0032e+07	2.74857e+06	4.12383e+07	1.40653e+07	1.27211e+07	5	1	4	4	3	1
P40261	2	2	0.0330136	1.69981	Tumour	Normal	Nicotinamide N-methyltransferase OS=Homo sapiens GN=NNMT PE=1 SV=1 [MASS=29574]	1.97937e+06	169700	158071	77955.8	207173	80265.5	2.17039e+06	794623	224712	903888	721574	1.60585e+06	532417	1.739e+06	288129	615327	2.03676e+06	1.52177e+06	1.35798e+06	119750	133657	67449.7	225977	62053.4	1.04487e+06	501464	100917	824414	431641	699325	418227	992966	213352	911155	1.70421e+06	1.46133e+06	1	0	0	0	0	0
Q08211	4	4	0.00394273	1.69671	Tumour	Normal	ATP-dependent RNA helicase A OS=Homo sapiens GN=DHX9 PE=1 SV=4 [MASS=140958]	2.86127e+06	1.03769e+06	1.97922e+06	1.42847e+06	1.5381e+06	1.35598e+06	1.40046e+06	1.26864e+06	1.50118e+06	2.85932e+06	2.55831e+06	2.14355e+06	2.55433e+06	1.85594e+06	2.54747e+06	4.64114e+06	2.91954e+06	2.30379e+06	1.96302e+06	732258	1.67353e+06	1.23596e+06	1.6777e+06	1.04831e+06	674213	800601	674174	2.60792e+06	1.53037e+06	933484	2.00649e+06	1.05974e+06	1.88634e+06	6.87244e+06	2.44286e+06	2.21229e+06	0	0	0	1	0	1
P04229	5	5	0.00614187	1.69636	Tumour	Normal	HLA class II histocompatibility antigen, DRB1-1 beta chain OS=Homo sapiens GN=HLA-DRB1 PE=1 SV=2 [MASS=29914]	1.31652e+07	2.11861e+06	1.93624e+06	2.55522e+06	7.78709e+06	4.26001e+06	9.62603e+06	2.0827e+07	2.55507e+06	2.04974e+07	1.30572e+07	3.50717e+06	1.02028e+07	1.32913e+07	6.09742e+06	1.58997e+07	1.81132e+07	9.30986e+06	9.03219e+06	1.49501e+06	1.63718e+06	2.21086e+06	8.49385e+06	3.29342e+06	4.6342e+06	1.31433e+07	1.14747e+06	1.86952e+07	7.81073e+06	1.52732e+06	8.01455e+06	7.58931e+06	4.51499e+06	2.35437e+07	1.51558e+07	8.94011e+06	3	0	0	2	4	2
Q9NQC3	2	2	0.0333139	1.6917	Tumour	Normal	Reticulon-4 OS=Homo sapiens GN=RTN4 PE=1 SV=2 [MASS=129930]	8.06836e+06	474254	305555	769533	621591	1.45551e+06	6.61916e+06	1.10958e+07	5.83589e+06	5.65703e+06	1.08444e+07	5.55955e+06	6.71304e+06	3.41091e+06	3.46902e+06	9.57302e+06	9.50985e+06	4.88843e+06	5.53543e+06	334661	258361	665824	678007	1.12526e+06	3.18662e+06	7.00226e+06	2.62088e+06	5.15964e+06	6.48706e+06	2.42111e+06	5.27326e+06	1.94763e+06	2.56872e+06	1.41754e+07	7.95714e+06	4.69429e+06	1	0	0	1	0	2
P63104	3	3	0.0296404	1.67585	Tumour	Normal	14-3-3 protein zeta/delta OS=Homo sapiens GN=YWHAZ PE=1 SV=1 [MASS=27745]	8.88568e+06	4.6833e+06	7.69089e+06	9.99798e+06	5.68311e+06	1.05826e+07	1.8329e+07	1.59839e+07	1.27288e+07	1.63271e+07	1.27966e+07	2.24103e+07	2.64239e+07	2.14757e+07	6.53605e+06	1.60615e+07	1.81404e+07	1.83056e+07	6.09617e+06	3.30481e+06	6.50301e+06	8.65055e+06	6.19892e+06	8.18143e+06	8.82401e+06	1.0087e+07	5.71645e+06	1.48916e+07	7.65483e+06	9.75936e+06	2.07566e+07	1.22626e+07	4.83979e+06	2.37832e+07	1.51786e+07	1.75786e+07	1	0	3	1	0	1
Q14764	4	4	0.0108581	1.6723	Tumour	Normal	Major vault protein OS=Homo sapiens GN=MVP PE=1 SV=4 [MASS=99326]	1.59076e+06	712498	423541	712107	992428	1.00899e+06	1.05337e+06	2.54884e+06	864100	1.78034e+06	2.35099e+06	1.81222e+06	1.93633e+06	2.07057e+06	1.64998e+06	1.91747e+06	1.6476e+06	1.40133e+06	1.09136e+06	502780	358124	616136	1.0825e+06	780051	507116	1.6085e+06	388064	1.6238e+06	1.40635e+06	789194	1.52104e+06	1.1823e+06	1.22177e+06	2.83933e+06	1.37859e+06	1.34567e+06	0	0	0	0	0	1
P43490	2	2	0.0219492	1.67056	Tumour	Normal	Nicotinamide phosphoribosyltransferase OS=Homo sapiens GN=NAMPT PE=1 SV=1 [MASS=55521]	766775	241945	238180	312392	673748	380142	815781	690964	1.86638e+06	1.34382e+06	1.0199e+06	672166	698809	1.7573e+06	660483	2.06645e+06	1.07511e+06	706428	526059	170731	201392	270291	734898	293888	392736	436047	838184	1.22566e+06	610098	292719	548932	1.00342e+06	489072	3.05993e+06	899569	678371	0	0	0	0	0	0
P14866	3	3	0.00425883	1.65963	Tumour	Normal	Heterogeneous nuclear ribonucleoprotein L OS=Homo sapiens GN=HNRNPL PE=1 SV=2 [MASS=64132]	2.19828e+06	1.9061e+06	1.02545e+06	1.00435e+06	1.27011e+06	2.09542e+06	2.28365e+06	2.36274e+06	1.00489e+06	2.62815e+06	2.91994e+06	1.51213e+06	3.13285e+06	3.13996e+06	2.15245e+06	5.05115e+06	2.53356e+06	2.0749e+06	1.50816e+06	1.34506e+06	867070	868992	1.38539e+06	1.61997e+06	1.0994e+06	1.49106e+06	451294	2.39707e+06	1.74669e+06	658509	2.46093e+06	1.79292e+06	1.59383e+06	7.47957e+06	2.1199e+06	1.99249e+06	0	1	1	0	1	3
P60174	3	3	0.0408798	1.65351	Tumour	Normal	Triosephosphate isomerase OS=Homo sapiens GN=TPI1 PE=1 SV=3 [MASS=30791]	4.2355e+07	2.74687e+06	2.21303e+07	1.65298e+07	4.70788e+07	2.46223e+06	8.07847e+07	1.48634e+07	2.01335e+07	3.29808e+07	9.50246e+06	9.48016e+07	5.61631e+07	7.94666e+07	1.17339e+07	2.46145e+07	5.68885e+07	4.57126e+07	2.90584e+07	1.93835e+06	1.87122e+07	1.43021e+07	5.13517e+07	1.90355e+06	3.88917e+07	9.37987e+06	9.04188e+06	3.00809e+07	5.68432e+06	4.12847e+07	4.41175e+07	4.53754e+07	8.68869e+06	3.64482e+07	4.76001e+07	4.38971e+07	2	0	1	2	1	3
P08238	4	4	0.0306119	1.63993	Tumour	Normal	Heat shock protein HSP 90-beta OS=Homo sapiens GN=HSP90AB1 PE=1 SV=4 [MASS=83264]	7.47561e+06	940549	2.39198e+06	2.49585e+06	1.85814e+06	2.82845e+06	1.19669e+07	4.93521e+06	3.65587e+06	6.09208e+06	4.42492e+06	5.25885e+06	8.12695e+06	9.81309e+06	2.08269e+06	1.079e+07	1.06891e+07	5.9392e+06	5.12877e+06	663706	2.02253e+06	2.15949e+06	2.02679e+06	2.18668e+06	5.76116e+06	3.11447e+06	1.64183e+06	5.55644e+06	2.64696e+06	2.29015e+06	6.38392e+06	5.60327e+06	1.54218e+06	1.59774e+07	8.94385e+06	5.70332e+06	3	0	2	3	0	1
P09382	4	4	0.0199888	1.62976	Tumour	Normal	Galectin-1 OS=Homo sapiens GN=LGALS1 PE=1 SV=2 [MASS=14716]	2.85325e+07	1.85589e+07	8.45503e+06	7.12639e+06	1.00641e+07	9.09179e+06	2.09991e+07	5.87263e+07	5.70244e+07	5.44872e+07	4.72969e+07	3.35542e+07	4.63105e+07	3.77471e+07	2.34421e+07	2.11686e+07	5.44732e+07	3.77507e+07	1.95752e+07	1.30962e+07	7.14912e+06	6.16597e+06	1.09775e+07	7.02888e+06	1.01095e+07	3.70605e+07	2.56094e+07	4.96964e+07	2.82927e+07	1.46124e+07	3.63781e+07	2.15536e+07	1.73583e+07	3.13458e+07	4.55791e+07	3.62514e+07	8	1	4	5	7	4
P10809	10	10	0.000340791	1.62561	Tumour	Normal	60 kDa heat shock protein, mitochondrial OS=Homo sapiens GN=HSPD1 PE=1 SV=2 [MASS=61054]	3.04309e+07	1.78963e+07	2.77384e+07	5.5691e+07	3.72004e+07	2.47781e+07	3.66123e+07	3.00599e+07	2.86065e+07	4.51811e+07	3.34489e+07	4.41347e+07	7.54158e+07	4.8093e+07	3.43483e+07	9.61846e+07	3.85436e+07	5.44736e+07	2.08776e+07	1.26287e+07	2.34541e+07	4.81856e+07	4.05768e+07	1.91559e+07	1.7626e+07	1.89699e+07	1.28471e+07	4.12086e+07	2.00089e+07	1.922e+07	5.92409e+07	2.74611e+07	2.54341e+07	1.42427e+08	3.22505e+07	5.23102e+07	5	6	8	16	7	12
P05091	3	3	0.0210332	1.60394	Tumour	Normal	Aldehyde dehydrogenase, mitochondrial OS=Homo sapiens GN=ALDH2 PE=1 SV=2 [MASS=56381]	7.75083e+06	3.37867e+06	2.10431e+06	4.1088e+06	3.20003e+06	2.05681e+06	1.2505e+07	5.20476e+06	1.23807e+07	5.98588e+06	6.33805e+06	6.29443e+06	1.57478e+07	5.35286e+06	7.09645e+06	1.17575e+07	1.53453e+07	1.05932e+07	5.31759e+06	2.38419e+06	1.7793e+06	3.55506e+06	3.49047e+06	1.59012e+06	6.0202e+06	3.28458e+06	5.56014e+06	5.45957e+06	3.79138e+06	2.74114e+06	1.23703e+07	3.05648e+06	5.25475e+06	1.74101e+07	1.28398e+07	1.01724e+07	2	1	1	2	2	2
P23528	3	3	0.0443602	1.6007	Tumour	Normal	Cofilin-1 OS=Homo sapiens GN=CFL1 PE=1 SV=3 [MASS=18502]	4.13926e+07	5.58708e+06	1.72449e+07	1.00039e+07	2.90604e+07	7.5279e+06	6.9646e+07	3.3479e+07	2.49937e+07	4.18821e+07	2.62458e+07	4.6128e+07	6.72799e+07	5.50537e+07	8.55341e+06	3.47339e+07	5.79064e+07	4.46807e+07	2.83981e+07	3.94257e+06	1.45814e+07	8.65564e+06	3.1698e+07	5.81983e+06	3.35292e+07	2.11277e+07	1.12246e+07	3.81996e+07	1.57001e+07	2.00881e+07	5.28501e+07	3.14356e+07	6.33359e+06	5.14328e+07	4.84518e+07	4.29062e+07	6	1	4	3	0	1
P26038	5	5	0.00492361	1.5849	Tumour	Normal	Moesin OS=Homo sapiens GN=MSN PE=1 SV=3 [MASS=67820]	1.80904e+06	2.29676e+06	1.37709e+06	1.77536e+06	836755	1.2412e+06	2.75661e+06	2.16062e+06	1.5083e+06	2.63592e+06	5.48612e+06	2.12976e+06	2.62171e+06	1.74011e+06	2.89176e+06	1.99379e+06	3.2386e+06	2.24296e+06	1.24112e+06	1.62073e+06	1.1644e+06	1.53609e+06	912699	959571	1.3271e+06	1.3635e+06	677370	2.40415e+06	3.28177e+06	927478	2.05942e+06	993605	2.14127e+06	2.95234e+06	2.70982e+06	2.15388e+06	2	1	0	1	0	0
P07900	3	3	0.0196598	1.55559	Tumour	Normal	Heat shock protein HSP 90-alpha OS=Homo sapiens GN=HSP90AA1 PE=1 SV=5 [MASS=84659]	1.5586e+06	866977	925505	1.32014e+06	2.01165e+06	1.25672e+06	4.30291e+06	2.30059e+06	2.22226e+06	2.92007e+06	2.44109e+06	2.28516e+06	4.30483e+06	3.37488e+06	1.23488e+06	2.59762e+06	3.57208e+06	3.34939e+06	1.0693e+06	611790	782559	1.14223e+06	2.19423e+06	971570	2.07152e+06	1.45183e+06	998010	2.66333e+06	1.46024e+06	995153	3.38155e+06	1.92706e+06	914399	3.84646e+06	2.98886e+06	3.21637e+06	1	0	1	1	1	1
P09651	5	5	0.000303632	1.52694	Tumour	Normal	Heterogeneous nuclear ribonucleoprotein A1 OS=Homo sapiens GN=HNRNPA1 PE=1 SV=5 [MASS=38746]	1.04552e+07	6.67812e+06	5.02437e+06	5.56006e+06	6.21921e+06	6.61647e+06	1.6221e+07	7.43294e+06	9.63321e+06	1.17991e+07	1.03055e+07	7.88162e+06	1.25452e+07	1.21825e+07	9.01891e+06	2.54371e+07	1.18281e+07	1.17519e+07	7.17295e+06	4.71248e+06	4.24834e+06	4.81073e+06	6.78367e+06	5.1152e+06	7.80919e+06	4.69072e+06	4.32624e+06	1.07617e+07	6.16467e+06	3.43233e+06	9.85458e+06	6.9562e+06	6.67828e+06	3.76664e+07	9.89687e+06	1.12852e+07	4	5	3	3	2	7
P62993	2	2	0.0152445	1.51108	Tumour	Normal	Growth factor receptor-bound protein 2 OS=Homo sapiens GN=GRB2 PE=1 SV=1 [MASS=25206]	606892	261111	197465	285482	365075	166277	305742	681525	683092	881696	656447	461693	789074	729745	335316	313637	688159	512579	416369	184255	166966	247007	398210	128549	147191	430091	306774	804172	392683	201061	619837	416684	248293	464423	575800	492222	0	0	0	0	0	0
P16233	17	17	0.00953283	25.8806	Normal	Tumour	Pancreatic triacylglycerol lipase OS=Homo sapiens GN=PNLIP PE=1 SV=1 [MASS=51156]	2.46056e+07	1.1462e+09	1.50915e+09	7.71079e+08	1.77549e+09	5.83861e+08	1.894e+07	1.30422e+07	2.31189e+07	2.17356e+07	2.67752e+07	2.99576e+07	2.06372e+07	2.07206e+07	6.70024e+07	1.35912e+07	1.38213e+07	1.23957e+07	1.68811e+07	8.08827e+08	1.27606e+09	6.67161e+08	1.93663e+09	4.51384e+08	9.11817e+06	8.23054e+06	1.03826e+07	1.98245e+07	1.60168e+07	1.30461e+07	1.6211e+07	1.18314e+07	4.96136e+07	2.01253e+07	1.15646e+07	1.19034e+07	0	60	76	58	68	54
P16671	3	3	0.00660617	24.1748	Normal	Tumour	Platelet glycoprotein 4 OS=Homo sapiens GN=CD36 PE=1 SV=2 [MASS=53053]	879893	925790	520942	326267	572969	848654	2.44443e+06	604697	3.77069e+07	65215.3	1.08191e+06	71480.6	127823	89584.5	250909	44973.9	66645.6	55894.9	603666	653291	440481	282297	624972	656096	1.17681e+06	381607	1.6934e+07	59481.3	647190	31128.8	100408	51152.7	185792	66595.7	55764.1	53675	1	2	0	0	1	0
P08217	4	4	0.00284202	16.8811	Normal	Tumour	Chymotrypsin-like elastase family member 2A OS=Homo sapiens GN=CELA2A PE=1 SV=1 [MASS=28888]	6.53625e+06	9.73515e+07	3.72425e+07	4.29349e+07	5.29522e+07	2.19428e+07	2.61084e+06	1.18396e+06	2.18421e+06	1.14397e+06	1.8654e+06	695748	2.06412e+06	2.42299e+06	3.89348e+06	879205	1.84821e+06	881311	4.4843e+06	6.86969e+07	3.14903e+07	3.71486e+07	5.77582e+07	1.6964e+07	1.25692e+06	747162	980921	1.04339e+06	1.11587e+06	302988	1.62142e+06	1.38353e+06	2.88303e+06	1.3019e+06	1.54645e+06	846310	0	16	13	14	12	9
P09093	11	11	0.0104623	14.9134	Normal	Tumour	Chymotrypsin-like elastase family member 3A OS=Homo sapiens GN=CELA3A PE=1 SV=3 [MASS=29488]	8.95031e+06	9.65012e+07	4.78689e+08	1.47909e+08	3.96466e+08	1.15545e+08	6.91188e+06	9.44666e+06	1.56162e+07	9.11301e+06	1.03996e+07	8.94827e+06	8.21068e+06	9.65743e+06	1.76098e+07	7.09991e+06	6.78828e+06	7.73614e+06	6.14051e+06	6.80969e+07	4.04754e+08	1.27975e+08	4.3245e+08	8.93276e+07	3.32754e+06	5.96152e+06	7.01316e+06	8.31174e+06	6.22098e+06	3.89684e+06	6.44969e+06	5.51439e+06	1.30396e+07	1.05133e+07	5.67993e+06	7.42889e+06	1	15	55	29	37	22
P04746	19	19	0.00216265	14.5001	Normal	Tumour	Pancreatic alpha-amylase OS=Homo sapiens GN=AMY2A PE=1 SV=2 [MASS=57706]	2.13853e+07	3.21092e+08	5.62381e+08	8.5124e+08	2.19431e+08	2.49267e+08	1.62484e+07	1.56526e+07	9.93776e+07	1.26793e+07	1.85085e+07	3.25196e+07	1.2914e+07	1.69816e+07	3.36967e+07	9.13678e+06	1.36092e+07	1.24407e+07	1.46717e+07	2.26582e+08	4.7552e+08	7.36518e+08	2.39347e+08	1.92709e+08	7.82236e+06	9.87789e+06	4.46301e+07	1.15645e+07	1.10717e+07	1.41618e+07	1.01443e+07	9.69652e+06	2.49516e+07	1.35294e+07	1.13872e+07	1.19466e+07	0	49	74	71	35	52
Q13087	15	15	0.0162342	13.7553	Normal	Tumour	Protein disulfide-isomerase A2 OS=Homo sapiens GN=PDIA2 PE=1 SV=2 [MASS=58206]	1.0989e+07	2.03891e+08	2.50126e+08	6.72272e+08	1.94013e+08	5.84627e+07	1.10074e+07	8.12723e+06	8.06322e+06	8.50225e+06	1.23158e+07	1.41968e+07	1.09743e+07	1.02396e+07	2.34292e+07	8.45567e+06	7.60233e+06	7.29556e+06	7.53921e+06	1.43878e+08	2.11494e+08	5.81671e+08	2.11622e+08	4.51976e+07	5.29923e+06	5.12887e+06	3.62116e+06	7.75469e+06	7.36723e+06	6.18249e+06	8.62057e+06	5.84681e+06	1.73488e+07	1.25209e+07	6.36106e+06	7.00582e+06	0	28	40	49	22	19
P04118	4	4	0.00936926	13.2045	Normal	Tumour	Colipase OS=Homo sapiens GN=CLPS PE=1 SV=2 [MASS=11954]	3.49759e+06	1.06099e+08	9.95783e+07	1.12688e+08	1.70192e+08	4.08575e+07	3.22878e+06	5.41374e+06	4.31621e+06	3.62813e+06	4.87434e+06	4.4374e+06	5.1092e+06	7.94289e+06	5.29105e+06	3.86064e+06	3.39835e+06	2.79793e+06	2.39958e+06	7.48695e+07	8.41982e+07	9.75013e+07	1.85639e+08	3.1587e+07	1.55441e+06	3.41646e+06	1.93839e+06	3.30912e+06	2.9158e+06	1.93242e+06	4.0134e+06	4.53539e+06	3.91789e+06	5.7167e+06	2.84349e+06	2.68681e+06	0	14	16	16	12	7
P02730	5	5	0.0202287	12.9033	Normal	Tumour	Band 3 anion transport protein OS=Homo sapiens GN=SLC4A1 PE=1 SV=3 [MASS=101792]	2.91075e+06	675720	2.9969e+06	592969	947971	475987	5.3727e+06	1.87814e+06	4.4919e+07	220577	798565	1.10401e+06	244565	949526	316624	439034	302343	334417	1.99697e+06	476828	2.53402e+06	513055	1.03401e+06	367986	2.58654e+06	1.18524e+06	2.01729e+07	201183	477697	480781	192112	542179	234452	650106	252978	321136	0	0	4	0	0	0
P19835	14	14	0.00475971	12.4984	Normal	Tumour	Bile salt-activated lipase OS=Homo sapiens GN=CEL PE=1 SV=3 [MASS=79321]	1.13936e+07	2.26664e+08	2.46363e+08	1.41146e+08	3.57594e+08	3.39975e+07	1.02562e+07	8.87529e+06	2.1162e+07	7.32586e+06	9.76488e+06	1.77226e+07	6.67831e+06	7.4647e+06	1.85857e+07	5.27038e+06	7.07531e+06	4.71934e+06	7.81674e+06	1.59948e+08	2.08312e+08	1.22124e+08	3.90049e+08	2.62835e+07	4.93759e+06	5.60094e+06	9.50378e+06	6.68173e+06	5.84129e+06	7.71794e+06	5.24598e+06	4.26234e+06	1.37622e+07	7.80419e+06	5.9201e+06	4.53191e+06	1	35	46	27	41	17
Q99895	4	4	0.00314994	11.0924	Normal	Tumour	Chymotrypsin-C OS=Homo sapiens GN=CTRC PE=1 SV=2 [MASS=29484]	2.44281e+06	3.13936e+07	3.60585e+07	3.23169e+07	7.14429e+07	6.82555e+06	5.63832e+06	2.46635e+06	2.48261e+06	1.02924e+06	1.36839e+06	1.82432e+06	1.48096e+06	1.28338e+06	7.17759e+06	844376	1.32222e+06	894700	1.67593e+06	2.21532e+07	3.04892e+07	2.79616e+07	7.79271e+07	5.27684e+06	2.71442e+06	1.55644e+06	1.11493e+06	938743	818563	794467	1.16333e+06	732808	5.31483e+06	1.25032e+06	1.10633e+06	859166	0	8	9	8	18	2
P15086	16	16	0.00343076	10.0316	Normal	Tumour	Carboxypeptidase B OS=Homo sapiens GN=CPB1 PE=1 SV=4 [MASS=47367]	1.10931e+07	2.34361e+08	3.55199e+08	2.43601e+08	4.4092e+08	4.2265e+08	1.39016e+07	1.24493e+07	1.85677e+07	8.81477e+06	1.28489e+07	2.21097e+07	1.23313e+07	1.49021e+07	7.91617e+07	7.73177e+06	9.06111e+06	7.76155e+06	7.61061e+06	1.65379e+08	3.00338e+08	2.10771e+08	4.80938e+08	3.26751e+08	6.69254e+06	7.85642e+06	8.33866e+06	8.03973e+06	7.68615e+06	9.62845e+06	9.68651e+06	8.50911e+06	5.86173e+07	1.14489e+07	7.58166e+06	7.45329e+06	0	47	64	44	52	60
P07477	4	4	0.0197699	9.16068	Normal	Tumour	Trypsin-1 OS=Homo sapiens GN=PRSS1 PE=1 SV=1 [MASS=26558]	5.98404e+06	1.331e+08	3.64236e+08	3.32976e+08	1.85029e+08	1.57658e+08	3.76796e+06	5.35098e+06	7.90436e+06	8.13154e+06	7.01166e+06	3.77589e+07	1.26887e+07	8.78791e+06	4.15565e+07	6.85745e+06	3.50678e+06	4.25931e+06	4.10545e+06	9.39231e+07	3.07979e+08	2.88101e+08	2.01822e+08	1.21886e+08	1.81399e+06	3.37685e+06	3.54982e+06	7.41657e+06	4.19433e+06	1.64435e+07	9.96727e+06	5.01789e+06	3.07716e+07	1.01543e+07	2.93421e+06	4.09015e+06	0	14	22	20	11	12
P15085	15	15	0.00730454	9.08193	Normal	Tumour	Carboxypeptidase A1 OS=Homo sapiens GN=CPA1 PE=1 SV=2 [MASS=47140]	1.47339e+07	2.12547e+08	4.81288e+08	3.44775e+08	3.35938e+08	3.24357e+08	2.25932e+07	1.5713e+07	1.85606e+07	1.49902e+07	1.79915e+07	1.74758e+07	1.6951e+07	1.69825e+07	7.27023e+07	1.33629e+07	1.12003e+07	1.32917e+07	1.01085e+07	1.49985e+08	4.06952e+08	2.98309e+08	3.66428e+08	2.50761e+08	1.08769e+07	9.91602e+06	8.3355e+06	1.36722e+07	1.07624e+07	7.61048e+06	1.33155e+07	9.69701e+06	5.38343e+07	1.97874e+07	9.37155e+06	1.27638e+07	1	42	80	62	54	58
P54317	10	10	0.000983957	8.6826	Normal	Tumour	Pancreatic lipase-related protein 2 OS=Homo sapiens GN=PNLIPRP2 PE=1 SV=1 [MASS=51946]	1.17647e+07	4.34927e+07	3.65145e+07	3.21718e+07	1.65019e+08	1.55577e+08	1.14236e+07	5.32514e+06	9.43001e+06	5.13483e+06	4.71649e+06	6.92555e+06	4.38269e+06	7.44547e+06	1.28564e+07	4.54806e+06	4.50618e+06	3.69831e+06	8.07138e+06	3.0691e+07	3.08748e+07	2.7836e+07	1.79996e+08	1.20277e+08	5.49958e+06	3.36055e+06	4.23498e+06	4.68335e+06	2.82137e+06	3.01598e+06	3.44271e+06	4.25136e+06	9.51983e+06	6.7346e+06	3.77043e+06	3.55143e+06	0	8	12	6	26	25
P07478	2	2	0.0191398	8.32798	Normal	Tumour	Trypsin-2 OS=Homo sapiens GN=PRSS2 PE=1 SV=1 [MASS=26488]	1.69098e+06	2.60472e+07	5.90287e+07	4.01313e+07	1.3347e+08	5.62062e+07	3.50524e+06	1.27956e+06	2.38946e+06	1.66937e+06	2.84615e+06	720641	1.36722e+06	1.48718e+06	2.61322e+07	1.58153e+06	1.46678e+06	1.60366e+06	1.16012e+06	1.83804e+07	4.99116e+07	3.47228e+07	1.45584e+08	4.34531e+07	1.68751e+06	807493	1.0731e+06	1.52259e+06	1.70255e+06	313829	1.07399e+06	849179	1.93503e+07	2.34187e+06	1.2273e+06	1.53997e+06	0	2	11	7	8	5
P48052	8	8	0.00817479	7.32559	Normal	Tumour	Carboxypeptidase A2 OS=Homo sapiens GN=CPA2 PE=1 SV=3 [MASS=47030]	3.04573e+06	4.41745e+07	4.74832e+07	4.27729e+07	4.31383e+07	3.4224e+07	3.49529e+06	3.06572e+06	2.9091e+06	3.08285e+06	2.61132e+06	2.68182e+06	3.50763e+06	2.62373e+06	9.20709e+06	2.45149e+06	1.72503e+06	2.72893e+06	2.08957e+06	3.11721e+07	4.01493e+07	3.70084e+07	4.70535e+07	2.64586e+07	1.68271e+06	1.93469e+06	1.30646e+06	2.81179e+06	1.56208e+06	1.1679e+06	2.75533e+06	1.49815e+06	6.81763e+06	3.63008e+06	1.44338e+06	2.62055e+06	0	14	19	10	13	11
Q9NYL4	3	3	0.000939994	7.32163	Normal	Tumour	Peptidyl-prolyl cis-trans isomerase FKBP11 OS=Homo sapiens GN=FKBP11 PE=1 SV=1 [MASS=22180]	2.30582e+07	5.08527e+07	1.62234e+07	2.56632e+07	1.61575e+07	1.08359e+07	1.24804e+06	9.15548e+06	1.82202e+07	2.76294e+06	2.2106e+06	4.60539e+06	1.78229e+06	1.38539e+06	7.47953e+06	1.28192e+06	931447	972592	1.58194e+07	3.58847e+07	1.37177e+07	2.22046e+07	1.7624e+07	8.37727e+06	600836	5.77777e+06	8.18261e+06	2.52001e+06	1.32237e+06	2.00558e+06	1.40003e+06	791058	5.53841e+06	1.89822e+06	779365	933965	0	0	4	6	2	1
P00915	5	5	0.00756374	6.42522	Normal	Tumour	Carbonic anhydrase 1 OS=Homo sapiens GN=CA1 PE=1 SV=2 [MASS=28870]	2.53683e+07	231974	9.48488e+06	1.54269e+06	5.57426e+06	449084	8.60383e+06	3.88965e+06	1.62954e+07	351173	104637	3.52286e+06	367005	4.46127e+06	206808	342033	1.53105e+06	231834	1.74043e+07	163694	8.01992e+06	1.33478e+06	6.08018e+06	347188	4.14209e+06	2.45465e+06	7.31818e+06	320296	62593.4	1.53416e+06	288291	2.54738e+06	153137	506470	1.28107e+06	222626	7	0	4	1	4	0
P51970	2	2	0.00213381	6.2068	Normal	Tumour	NADH dehydrogenase [ubiquinone] 1 alpha subcomplex subunit 8 OS=Homo sapiens GN=NDUFA8 PE=1 SV=3 [MASS=20105]	104493	791896	540336	635754	598662	420740	44928.9	49266.1	59118.9	38625.9	195424	10663.9	71813.3	24780.8	109711	16638.9	41013.7	14173.5	71689.3	558808	456879	550074	652997	325275	21629.9	31090.5	26550.1	35229.7	116902	4643.99	56411.1	14149.9	81238.2	24638.3	34317.3	13610.6	0	1	1	2	1	1
P55259	3	3	0.0181062	6.04517	Normal	Tumour	Pancreatic secretory granule membrane major glycoprotein GP2 OS=Homo sapiens GN=GP2 PE=2 SV=3 [MASS=59480]	93760.8	7.45899e+06	2.87075e+06	3.38049e+06	929508	1.63635e+06	116140	109345	220289	86143.2	219498	101421	99152.3	113807	1.89757e+06	142991	51295.9	69783.3	64326.2	5.2635e+06	2.42736e+06	2.9249e+06	1.01387e+06	1.26506e+06	55912.6	69004.7	98930.8	78569	131302	44167.2	77886.6	64983.8	1.40511e+06	211736	42920.6	67011.8	0	2	2	3	0	1
P61088	2	2	0.017437	5.94508	Normal	Tumour	Ubiquitin-conjugating enzyme E2 N OS=Homo sapiens GN=UBE2N PE=1 SV=1 [MASS=17138]	7.12788e+06	5.46749e+07	3.71171e+07	1.89946e+07	7.78643e+07	2.12745e+07	3.82639e+06	3.08168e+06	4.47602e+06	4.47849e+06	6.25033e+06	2.4545e+06	4.83206e+06	2.72983e+06	6.54275e+06	4.44681e+06	3.68306e+06	3.00678e+06	4.8902e+06	3.85818e+07	3.13843e+07	1.64347e+07	8.49313e+07	1.64473e+07	1.84212e+06	1.94476e+06	2.01016e+06	4.08472e+06	3.73891e+06	1.0689e+06	3.7957e+06	1.55873e+06	4.84475e+06	6.58468e+06	3.08171e+06	2.88737e+06	1	1	0	0	1	1
Q6GPI1	4	4	0.00852025	5.87979	Normal	Tumour	Chymotrypsinogen B2 OS=Homo sapiens GN=CTRB2 PE=2 SV=2 [MASS=27923]	1.39623e+07	3.91859e+07	1.24101e+08	3.09806e+07	2.45715e+08	2.61377e+07	2.87274e+07	7.01227e+07	5.59983e+06	4.42628e+06	2.83025e+06	4.89308e+06	5.53114e+07	7.26117e+06	1.32081e+07	4.15169e+06	1.89795e+06	5.43385e+06	9.57904e+06	2.76518e+07	1.04934e+08	2.68054e+07	2.68016e+08	2.02071e+07	1.383e+07	4.42525e+07	2.51486e+06	4.0371e+06	1.69304e+06	2.13087e+06	4.34485e+07	4.14613e+06	9.7803e+06	6.14768e+06	1.58807e+06	5.21804e+06	0	11	15	9	21	6
O15382	2	2	0.00276831	5.4785	Normal	Tumour	Branched-chain-amino-acid aminotransferase, mitochondrial OS=Homo sapiens GN=BCAT2 PE=1 SV=2 [MASS=44287]	314512	1.64325e+06	1.47526e+06	2.21242e+06	500073	1.05583e+06	295357	345246	1.71588e+06	156634	135518	22669.4	366541	114242	354330	366573	44161.5	183936	215776	1.15957e+06	1.2474e+06	1.91425e+06	545460	816263	142192	217875	770595	142862	81066.4	9872.21	287927	65232.1	262372	542809	36951.1	176631	0	0	2	1	0	1
P24752	8	8	0.0105793	5.36416	Normal	Tumour	Acetyl-CoA acetyltransferase, mitochondrial OS=Homo sapiens GN=ACAT1 PE=1 SV=1 [MASS=45199]	795125	2.41573e+07	1.23845e+07	1.71037e+07	7.60781e+06	1.00589e+07	983123	1.28112e+06	2.90339e+06	909078	1.60736e+06	1.23289e+06	1.36595e+06	952611	5.57558e+06	1.48299e+06	791627	487674	545509	1.70468e+07	1.04717e+07	1.47986e+07	8.29829e+06	7.77654e+06	473299	808478	1.3039e+06	829147	961514	536907	1.07299e+06	543940	4.12858e+06	2.19596e+06	662374	468305	0	8	9	8	4	5
P08263	5	5	0.00308118	5.34879	Normal	Tumour	Glutathione S-transferase A1 OS=Homo sapiens GN=GSTA1 PE=1 SV=3 [MASS=25631]	3.62609e+06	3.28133e+07	6.02123e+07	4.72409e+07	4.14032e+07	1.6512e+07	3.45069e+06	4.19044e+06	7.14265e+06	2.90531e+06	2.42323e+06	1.3858e+07	4.37955e+06	3.19353e+06	5.73009e+06	1.98592e+06	2.99657e+06	3.02142e+06	2.48774e+06	2.3155e+07	5.09124e+07	4.08742e+07	4.5161e+07	1.27655e+07	1.66124e+06	2.64447e+06	3.20773e+06	2.64986e+06	1.44956e+06	6.03494e+06	3.44025e+06	1.82351e+06	4.24299e+06	2.94068e+06	2.5073e+06	2.90142e+06	0	9	15	10	8	7
P69905	6	6	0.0146465	5.27579	Normal	Tumour	Hemoglobin subunit alpha OS=Homo sapiens GN=HBA1 PE=1 SV=2 [MASS=15257]	2.22724e+09	6.8239e+07	8.64648e+08	2.4515e+08	8.00405e+08	1.34559e+08	1.02336e+09	3.11575e+08	2.42564e+09	5.1745e+07	6.41462e+07	4.30391e+08	8.38236e+07	6.08055e+08	5.01736e+07	3.4692e+07	1.71412e+08	4.10305e+07	1.52803e+09	4.81535e+07	7.311e+08	2.12112e+08	8.73051e+08	1.04028e+08	4.92672e+08	1.96626e+08	1.08934e+09	4.71953e+07	3.83719e+07	1.87429e+08	6.58455e+07	3.47199e+08	3.71523e+07	5.13707e+07	1.43425e+08	3.9401e+07	54	15	46	28	41	24
P50440	13	13	0.00965974	5.24397	Normal	Tumour	Glycine amidinotransferase, mitochondrial OS=Homo sapiens GN=GATM PE=1 SV=1 [MASS=48455]	3.60908e+07	3.92287e+08	4.26071e+08	5.15984e+08	3.22155e+08	3.98354e+08	3.23434e+07	2.6317e+07	3.99531e+07	2.33489e+07	2.57661e+07	2.87048e+07	3.94313e+07	2.60848e+07	1.94752e+08	2.61108e+07	2.37011e+07	2.96388e+07	2.47607e+07	2.76821e+08	3.60263e+08	4.46445e+08	3.51394e+08	3.07968e+08	1.55709e+07	1.66079e+07	1.79428e+07	2.12959e+07	1.54131e+07	1.25005e+07	3.09743e+07	1.48944e+07	1.44209e+08	3.86639e+07	1.98313e+07	2.84617e+07	1	46	64	55	40	65
P05451	3	3	0.0164238	5.16145	Normal	Tumour	Lithostathine-1-alpha OS=Homo sapiens GN=REG1A PE=1 SV=3 [MASS=18731]	1.47273e+06	1.25551e+07	1.76809e+07	1.43687e+07	5.97469e+07	3.8752e+07	1.11353e+06	2.23401e+06	2.63983e+06	2.11264e+06	1.80716e+06	1.26352e+06	1.57153e+06	1.05564e+06	1.79762e+07	1.38528e+06	735561	1.26331e+06	1.01039e+06	8.8596e+06	1.49501e+07	1.24323e+07	6.51696e+07	2.99592e+07	536081	1.40982e+06	1.18554e+06	1.92688e+06	1.08104e+06	550247	1.23447e+06	602768	1.33109e+07	2.05127e+06	615463	1.21313e+06	0	4	6	5	9	9
P13861	2	2	0.0277133	5.15449	Normal	Tumour	cAMP-dependent protein kinase type II-alpha regulatory subunit OS=Homo sapiens GN=PRKAR2A PE=1 SV=2 [MASS=45518]	9.30479e+06	1.74487e+06	3.14957e+06	887461	1.3972e+06	1.04546e+06	5.93812e+06	1.23648e+06	1.65371e+07	338811	865936	698270	665099	3.1766e+06	454670	215779	1.0514e+06	534427	6.38371e+06	1.23128e+06	2.66311e+06	767859	1.52402e+06	808249	2.85875e+06	780307	7.42673e+06	309021	517998	304087	522452	1.81384e+06	336672	319518	879734	513202	1	0	2	1	1	1
P61011	2	2	0.0226979	5.13431	Normal	Tumour	Signal recognition particle 54 kDa protein OS=Homo sapiens GN=SRP54 PE=1 SV=1 [MASS=55704]	202148	1.39812e+06	968527	1.22496e+06	253719	187368	120711	138250	102477	67369.7	37970.8	51485.8	77395.8	135118	293637	59042.4	86704.8	86485.2	138687	986598	818935	1.05987e+06	276747	144855	58113.3	87245.5	46022.2	61446.2	22713.9	22421.3	60796.3	77152.2	217431	87428	72548.2	83050.3	0	2	2	2	0	1
P08133	3	3	0.0208828	4.97469	Normal	Tumour	Annexin A6 OS=Homo sapiens GN=ANXA6 PE=1 SV=3 [MASS=75873]	4.57363e+08	4.08809e+07	1.40018e+08	4.69887e+07	8.79682e+07	4.4229e+07	1.85281e+08	7.69872e+07	6.19536e+08	1.37675e+07	2.3398e+07	9.02084e+07	2.10721e+07	1.1529e+08	2.27706e+07	7.25021e+06	3.66155e+07	1.12073e+07	3.13782e+08	2.8848e+07	1.18392e+08	4.0656e+07	9.59522e+07	3.41935e+07	8.91988e+07	4.85845e+07	2.78231e+08	1.2557e+07	1.39965e+07	3.92845e+07	1.65526e+07	6.58305e+07	1.6861e+07	1.07359e+07	3.06372e+07	1.07622e+07	1	0	0	2	2	0
P19961	2	2	0.0186583	4.86395	Normal	Tumour	Alpha-amylase 2B OS=Homo sapiens GN=AMY2B PE=1 SV=1 [MASS=57709]	227933	1.05635e+07	6.97133e+06	1.13906e+07	3.84564e+06	3.24518e+06	597890	873743	1.20521e+06	381661	1.2475e+06	193316	97562.2	654255	4.37935e+06	36309.7	647057	364931	156377	7.45421e+06	5.89459e+06	9.85552e+06	4.19467e+06	2.50886e+06	287838	551395	541256	348103	746248	84186.5	76637.5	373579	3.2428e+06	53766.1	541409	350438	0	1	2	2	2	2
P00995	2	2	0.0145527	4.84974	Normal	Tumour	Serine protease inhibitor Kazal-type 1 OS=Homo sapiens GN=SPINK1 PE=1 SV=2 [MASS=8507]	551567	3.56385e+06	3.71089e+06	1.12765e+07	3.42228e+06	2.53323e+06	662147	561966	543251	481270	478819	340866	794892	373771	1.19093e+06	1.2789e+06	263544	328357	378412	2.51486e+06	3.13773e+06	9.75673e+06	3.73289e+06	1.95844e+06	318773	354641	243972	438955	286427	148442	624407	213423	881858	1.89376e+06	220514	315316	0	1	1	3	0	0
Q14749	2	2	0.000322344	4.76988	Normal	Tumour	Glycine N-methyltransferase OS=Homo sapiens GN=GNMT PE=1 SV=3 [MASS=32742]	113740	387866	2.15346e+06	1.32562e+06	503198	372269	102430	165656	88315.4	64285.2	89280.8	385362	145164	112723	117234	53005.4	71633.9	54117.9	78033.5	273701	1.82085e+06	1.14697e+06	548868	287802	49312.2	104541	39662.1	58632.9	53407.3	167819	114030	64364.6	86809.1	78488.5	59937.9	51968.6	0	0	2	1	0	0
Q9BWH2	2	2	0.000874394	4.76021	Normal	Tumour	FUN14 domain-containing protein 2 OS=Homo sapiens GN=FUNDC2 PE=1 SV=2 [MASS=20676]	161938	309444	246539	231354	310407	404931	131607	64696	144904	27628.6	41989.6	64477.6	83199.7	9860.03	47663.3	32945	49981.1	63626.6	111100	218362	208460	200174	338579	313052	63358.5	40827.8	65075.7	25199.4	25117.9	28079	65355.4	5630.07	35293.5	48783.8	41820.5	61099.7	0	1	2	1	1	2
P80404	9	9	0.0075724	4.72133	Normal	Tumour	4-aminobutyrate aminotransferase, mitochondrial OS=Homo sapiens GN=ABAT PE=1 SV=3 [MASS=56439]	1.00909e+06	1.39758e+07	9.00344e+06	1.96478e+07	7.06992e+06	3.98571e+06	1.7253e+06	1.90722e+06	2.9308e+06	691475	2.5922e+06	618836	1.00097e+06	1.41677e+06	2.54714e+06	1.18057e+06	1.40088e+06	1.52529e+06	692300	9.86215e+06	7.61284e+06	1.69999e+07	7.71159e+06	3.08136e+06	830599	1.20359e+06	1.31621e+06	630677	1.55064e+06	269494	786286	808976	1.88609e+06	1.74814e+06	1.17215e+06	1.46471e+06	0	7	5	9	2	3
P68871	4	4	0.0262148	4.7204	Normal	Tumour	Hemoglobin subunit beta OS=Homo sapiens GN=HBB PE=1 SV=2 [MASS=15998]	2.6876e+09	1.41657e+08	1.06468e+09	3.24748e+08	5.17648e+08	2.39036e+08	1.64465e+09	5.82019e+08	3.94361e+09	6.78402e+07	1.27764e+08	6.68184e+08	1.36529e+08	8.4666e+08	8.22991e+07	5.76972e+07	2.97095e+08	7.70987e+07	1.84388e+09	9.99615e+07	9.00241e+08	2.80982e+08	5.6463e+08	1.84799e+08	7.91773e+08	3.67296e+08	1.77106e+09	6.18754e+07	7.64278e+07	2.90984e+08	1.07247e+08	4.83443e+08	6.09405e+07	8.5436e+07	2.48587e+08	7.40367e+07	32	9	32	21	19	20
P23284	2	2	0.00118714	4.48777	Normal	Tumour	Peptidyl-prolyl cis-trans isomerase B OS=Homo sapiens GN=PPIB PE=1 SV=2 [MASS=23742]	3.36042e+06	5.55558e+06	5.97457e+06	8.00943e+06	2.1788e+06	2.48346e+06	1.59446e+06	1.32493e+06	5.37899e+06	1.24556e+06	454267	742892	848225	941829	1.46141e+06	1.02015e+06	692404	584010	2.30548e+06	3.92034e+06	5.05178e+06	6.93e+06	2.37655e+06	1.91997e+06	767613	836123	2.41568e+06	1.13605e+06	271740	323519	666302	537784	1.08214e+06	1.5106e+06	579352	560815	0	2	1	1	0	0
O96000	2	2	0.0089857	4.46684	Normal	Tumour	NADH dehydrogenase [ubiquinone] 1 beta subcomplex subunit 10 OS=Homo sapiens GN=NDUFB10 PE=1 SV=3 [MASS=20777]	328549	3.60459e+06	2.57025e+06	2.38255e+06	3.07751e+06	2.62064e+06	316913	259704	598421	369405	447186	309853	393334	275301	945643	359286	240491	187533	225407	2.54361e+06	2.17327e+06	2.06146e+06	3.35683e+06	2.02602e+06	152569	163892	268749	336925	267504	134937	308974	157197	700225	532019	201225	180085	0	1	2	2	2	3
P02042	8	8	0.0255694	4.41747	Normal	Tumour	Hemoglobin subunit delta OS=Homo sapiens GN=HBD PE=1 SV=2 [MASS=16055]	1.74403e+09	9.4801e+07	6.97074e+08	1.69167e+08	3.66668e+08	1.69135e+08	9.22691e+08	3.71268e+08	2.07108e+09	4.68051e+07	1.00694e+08	4.16348e+08	7.5533e+07	5.62583e+08	5.31388e+07	3.47538e+07	1.69008e+08	3.65424e+07	1.19652e+09	6.68971e+07	5.89409e+08	1.46369e+08	3.99947e+08	1.30758e+08	4.44205e+08	2.34297e+08	9.30113e+08	4.26897e+07	6.02346e+07	1.81313e+08	5.9333e+07	3.21235e+08	3.93479e+07	5.14623e+07	1.41413e+08	3.50911e+07	49	15	44	23	38	22
Q09666	3	3	0.0129985	4.33247	Normal	Tumour	Neuroblast differentiation-associated protein AHNAK OS=Homo sapiens GN=AHNAK PE=1 SV=2 [MASS=629097]	3.09561e+06	2.32026e+07	1.77859e+07	8.77252e+06	3.31703e+07	9.01543e+06	3.29327e+06	2.45131e+06	3.35218e+06	2.39725e+06	6.28642e+06	1.25273e+06	2.45459e+06	1.33963e+06	3.54202e+06	1.42815e+06	3.15601e+06	2.18009e+06	2.12379e+06	1.63731e+07	1.50388e+07	7.59025e+06	3.61808e+07	6.96984e+06	1.58546e+06	1.54695e+06	1.50545e+06	2.18648e+06	3.7605e+06	545547	1.92814e+06	764928	2.62278e+06	2.11476e+06	2.64071e+06	2.0935e+06	0	0	0	0	0	1
Q96A26	2	2	0.0146288	4.32795	Normal	Tumour	Protein FAM162A OS=Homo sapiens GN=FAM162A PE=1 SV=2 [MASS=17342]	283627	1.28015e+06	2.65863e+06	3.88206e+06	3.34886e+06	1.75536e+06	286028	970696	701550	411730	476434	553121	413388	247712	300907	582058	164926	354145	194587	903347	2.248e+06	3.35888e+06	3.65281e+06	1.35707e+06	137701	612579	315063	375529	285000	240876	324727	141444	222814	861890	137998	340080	0	1	2	2	1	2
P35232	2	2	0.0174303	4.11391	Normal	Tumour	Prohibitin OS=Homo sapiens GN=PHB PE=1 SV=1 [MASS=29804]	184088	1.70125e+06	2.0385e+06	2.3827e+06	411400	2.50352e+06	236082	190158	344092	321658	573382	236435	155028	167282	413029	432624	75665.1	53679.8	126296	1.2005e+06	1.72365e+06	2.06158e+06	448739	1.93547e+06	113655	120003	154530	293376	342994	102964	121778	95518.1	305838	640615	63311	51547.9	0	1	1	1	1	0
P18859	3	3	0.00455277	4.10287	Normal	Tumour	ATP synthase-coupling factor 6, mitochondrial OS=Homo sapiens GN=ATP5J PE=1 SV=1 [MASS=12587]	2.18005e+06	1.59618e+07	1.09377e+07	1.28151e+07	1.26445e+07	1.22227e+07	1.98479e+06	2.40145e+06	2.9802e+06	2.16055e+06	2.63217e+06	1.29725e+06	1.85547e+06	1.14644e+06	4.4493e+06	2.11661e+06	1.75855e+06	651071	1.49566e+06	1.12636e+07	9.24837e+06	1.1088e+07	1.37921e+07	9.4494e+06	955527	1.51549e+06	1.3384e+06	1.97058e+06	1.57455e+06	564933	1.45752e+06	654618	3.2946e+06	3.13421e+06	1.47142e+06	625213	1	5	4	3	2	4
O75380	2	2	0.010295	4.10223	Normal	Tumour	NADH dehydrogenase [ubiquinone] iron-sulfur protein 6, mitochondrial OS=Homo sapiens GN=NDUFS6 PE=1 SV=1 [MASS=13712]	59771.5	1.22639e+06	760247	701854	1.42803e+06	539193	79163.7	120937	64503.8	104543	177983	335611	90062.6	161402	184322	92700.1	49882.4	17491.3	41007.2	865416	642825	607266	1.55764e+06	416851	38111.3	76319.7	28968.4	95351	106468	146154	70746.4	92160.5	136486	137267	41737.9	16796.6	0	2	2	2	1	2
Q13162	4	4	0.0233607	4.07615	Normal	Tumour	Peroxiredoxin-4 OS=Homo sapiens GN=PRDX4 PE=1 SV=1 [MASS=30540]	5.63797e+06	5.60665e+07	3.16826e+07	7.41691e+07	2.82553e+07	2.96497e+07	4.94368e+06	4.88676e+06	6.85981e+06	8.26361e+06	3.7392e+06	3.63646e+06	6.02481e+06	5.75361e+06	1.88609e+07	3.80014e+06	4.17583e+06	5.15235e+06	3.86802e+06	3.95638e+07	2.67891e+07	6.41733e+07	3.08198e+07	2.29223e+07	2.38001e+06	3.0839e+06	3.08071e+06	7.53703e+06	2.23677e+06	1.58363e+06	4.73264e+06	3.28531e+06	1.3966e+07	5.62712e+06	3.49402e+06	4.94772e+06	3	13	12	15	7	10
P26885	2	2	0.00343448	4.03143	Normal	Tumour	Peptidyl-prolyl cis-trans isomerase FKBP2 OS=Homo sapiens GN=FKBP2 PE=1 SV=2 [MASS=15649]	1.31113e+06	7.32828e+06	4.93427e+06	7.66584e+06	5.29801e+06	4.59537e+06	1.09966e+06	2.31835e+06	1.08121e+07	1.40828e+06	1.65546e+06	592435	1.74391e+06	701575	2.12128e+06	1.19423e+06	837948	997212	899520	5.17126e+06	4.17216e+06	6.63272e+06	5.77886e+06	3.55269e+06	529403	1.46305e+06	4.85566e+06	1.28445e+06	990289	257997	1.36989e+06	400599	1.57076e+06	1.76837e+06	701133	957607	0	1	1	2	0	1
Q3SY69	4	4	0.00165081	3.99693	Normal	Tumour	Mitochondrial 10-formyltetrahydrofolate dehydrogenase OS=Homo sapiens GN=ALDH1L2 PE=1 SV=2 [MASS=101745]	380909	2.40891e+06	1.55458e+06	4.27067e+06	1.03849e+06	1.2401e+06	326196	966708	741883	195499	371343	424328	423361	118167	1.05905e+06	304167	139841	198836	261329	1.69986e+06	1.31447e+06	3.69511e+06	1.13274e+06	958724	157038	610062	333177	178310	222135	184789	332561	67473.5	784200	450400	117009	190939	0	2	3	3	0	0
Q9P2E9	19	19	0.0103822	3.80142	Normal	Tumour	Ribosome-binding protein 1 OS=Homo sapiens GN=RRBP1 PE=1 SV=4 [MASS=152471]	6.70186e+06	4.04508e+07	3.82907e+07	6.96076e+07	3.60801e+07	2.99392e+07	4.07813e+06	9.19365e+06	1.06076e+07	6.88069e+06	9.99444e+06	5.11045e+06	6.20567e+06	5.61925e+06	1.4641e+07	5.29865e+06	6.36955e+06	4.3166e+06	4.59792e+06	2.85445e+07	3.23766e+07	6.02266e+07	3.93547e+07	2.31461e+07	1.96331e+06	5.80185e+06	4.76383e+06	6.2757e+06	5.97862e+06	2.22553e+06	4.87471e+06	3.20859e+06	1.08413e+07	7.84605e+06	5.32957e+06	4.14516e+06	1	18	19	31	10	18
P21397	2	2	0.00455594	3.77196	Normal	Tumour	Amine oxidase [flavin-containing] A OS=Homo sapiens GN=MAOA PE=1 SV=1 [MASS=59681]	1.88715e+06	1.49964e+06	1.89985e+06	3.0118e+06	3.92826e+06	2.45291e+06	727253	360569	3.66212e+06	231147	1.08635e+06	578248	783579	219947	846111	552737	354895	498032	1.29471e+06	1.05823e+06	1.60641e+06	2.6059e+06	4.28479e+06	1.89635e+06	350117	227545	1.64464e+06	210824	649848	251819	615520	125590	626525	818473	296950	478252	0	1	2	2	0	2
O43175	8	8	0.00298598	3.73591	Normal	Tumour	D-3-phosphoglycerate dehydrogenase OS=Homo sapiens GN=PHGDH PE=1 SV=4 [MASS=56650]	2.13815e+06	9.29368e+06	9.38826e+06	1.24726e+07	1.35224e+07	2.36937e+07	1.77985e+06	3.00345e+06	5.04687e+06	2.07274e+06	3.2605e+06	2.18802e+06	2.26886e+06	1.83148e+06	4.61726e+06	2.09689e+06	1.61629e+06	1.55253e+06	1.46692e+06	6.55816e+06	7.93822e+06	1.07916e+07	1.47497e+07	1.83177e+07	856863	1.89539e+06	2.26653e+06	1.89049e+06	1.95041e+06	952850	1.78224e+06	1.04577e+06	3.41896e+06	3.105e+06	1.35239e+06	1.49087e+06	0	9	10	6	3	15
Q9UL12	5	5	8.09656e-06	3.64576	Normal	Tumour	Sarcosine dehydrogenase, mitochondrial OS=Homo sapiens GN=SARDH PE=1 SV=1 [MASS=101036]	4.48379e+06	4.83718e+06	4.52279e+06	7.94952e+06	4.06608e+06	2.65081e+06	2.29509e+06	2.8576e+06	3.02954e+06	890842	1.16185e+06	2.17319e+06	1.26991e+06	1.11139e+06	1.40703e+06	585360	765404	699413	3.07618e+06	3.41339e+06	3.82423e+06	6.87816e+06	4.43512e+06	2.04934e+06	1.10491e+06	1.80335e+06	1.36055e+06	812514	695013	946393	997545	634605	1.04187e+06	866781	640433	671635	0	4	6	5	0	2
Q99623	2	2	0.0217789	3.54375	Normal	Tumour	Prohibitin-2 OS=Homo sapiens GN=PHB2 PE=1 SV=2 [MASS=33296]	506073	5.33809e+06	3.26403e+06	5.38477e+06	3.34365e+06	1.92935e+06	276276	696688	1.01435e+06	612731	862272	1.2584e+06	907396	263132	1.09021e+06	786627	149165	208572	347200	3.76687e+06	2.75989e+06	4.65907e+06	3.64712e+06	1.49159e+06	133006	439660	455541	558857	515806	548014	712782	150248	807271	1.16481e+06	124810	200288	0	2	3	3	2	2
O75306	2	2	0.0142227	3.54016	Normal	Tumour	NADH dehydrogenase [ubiquinone] iron-sulfur protein 2, mitochondrial OS=Homo sapiens GN=NDUFS2 PE=1 SV=2 [MASS=52545]	627309	4.02738e+06	2.1575e+06	2.60858e+06	1.69601e+06	971078	1.34742e+06	350714	474439	511723	342637	100394	510280	181330	1.26465e+06	551989	398551	166635	430376	2.84196e+06	1.82427e+06	2.25702e+06	1.84994e+06	750742	648680	221326	213069	466730	204963	43720.3	400837	103539	936441	817365	333478	160017	0	3	2	2	0	0
Q06210	2	2	0.00714626	3.5012	Normal	Tumour	Glutamine--fructose-6-phosphate aminotransferase [isomerizing] 1 OS=Homo sapiens GN=GFPT1 PE=1 SV=3 [MASS=78806]	131637	508175	198944	347365	651025	341275	137987	197087	722816	64771.3	59974.2	138677	60315.9	48164.8	346736	125703	47249.9	32750.3	90311.9	358598	168216	300551	710112	263841	66430.2	124376	324613	59076.3	35876.2	60392	47379.6	27502.1	256749	186137	39535.2	31449.6	0	1	1	2	0	1
P07099	15	15	0.000307112	3.50004	Normal	Tumour	Epoxide hydrolase 1 OS=Homo sapiens GN=EPHX1 PE=1 SV=1 [MASS=52948]	1.89797e+07	5.71627e+07	6.49011e+07	8.06507e+07	3.62623e+07	6.78457e+07	1.53565e+07	2.56299e+07	5.65454e+07	1.49301e+07	2.28542e+07	9.98497e+06	1.33725e+07	9.54349e+06	2.34482e+07	9.05413e+06	9.0179e+06	8.74581e+06	1.30214e+07	4.03373e+07	5.4877e+07	6.97814e+07	3.95535e+07	5.24516e+07	7.39297e+06	1.61743e+07	2.53943e+07	1.36174e+07	1.36713e+07	4.34831e+06	1.05044e+07	5.44933e+06	1.73628e+07	1.3407e+07	7.54551e+06	8.39846e+06	4	14	24	19	8	24
P80303	5	5	0.000875806	3.4044	Normal	Tumour	Nucleobindin-2 OS=Homo sapiens GN=NUCB2 PE=1 SV=2 [MASS=50195]	2.04692e+06	7.21786e+06	3.9774e+06	8.90761e+06	9.47715e+06	1.05906e+07	1.80733e+06	2.7006e+06	3.73949e+06	1.71553e+06	1.91644e+06	2.02777e+06	2.52792e+06	1.3654e+06	1.96029e+06	1.57407e+06	874283	861764	1.40432e+06	5.09334e+06	3.36308e+06	7.70713e+06	1.03373e+07	8.18764e+06	870093	1.70427e+06	1.67939e+06	1.56469e+06	1.1464e+06	883062	1.98574e+06	779644	1.45155e+06	2.33082e+06	731535	827538	0	2	4	4	3	4
Q9H8H3	4	4	0.000213644	3.40405	Normal	Tumour	Methyltransferase-like protein 7A OS=Homo sapiens GN=METTL7A PE=1 SV=1 [MASS=28319]	6.09404e+06	2.13829e+07	1.4305e+07	2.21171e+07	1.25178e+07	1.92714e+07	5.96397e+06	1.27461e+07	8.8832e+06	4.04287e+06	7.96324e+06	1.92294e+06	4.45456e+06	1.7117e+06	8.77433e+06	2.47676e+06	1.68449e+06	3.18524e+06	4.18092e+06	1.5089e+07	1.20956e+07	1.91364e+07	1.36539e+07	1.48987e+07	2.8712e+06	8.04371e+06	3.98941e+06	3.6874e+06	4.76357e+06	837413	3.49917e+06	977381	6.49717e+06	3.6675e+06	1.40946e+06	3.05874e+06	1	9	6	6	3	10
P00325	13	13	0.00321995	3.39796	Normal	Tumour	Alcohol dehydrogenase 1B OS=Homo sapiens GN=ADH1B PE=1 SV=2 [MASS=39854]	3.48807e+07	1.3319e+07	1.01597e+07	1.145e+07	1.4533e+07	1.54625e+07	2.74001e+07	1.74315e+07	4.7645e+07	2.29137e+06	2.67365e+07	2.01961e+06	8.6646e+06	1.2472e+06	3.90052e+06	1.66478e+06	2.04521e+06	8.01758e+06	2.39305e+07	9.39868e+06	8.5905e+06	9.90689e+06	1.58521e+07	1.1954e+07	1.3191e+07	1.10005e+07	2.13972e+07	2.0899e+06	1.59936e+07	879512	6.80626e+06	712153	2.88824e+06	2.46514e+06	1.71128e+06	7.69916e+06	15	6	10	11	9	11
Q9BZQ8	4	4	0.0181035	3.38406	Normal	Tumour	Protein Niban OS=Homo sapiens GN=FAM129A PE=1 SV=1 [MASS=103134]	642875	3.28565e+06	5.59484e+06	3.85695e+06	2.88409e+06	7.37771e+06	920304	906491	1.08261e+06	550691	1.86501e+06	207961	810497	643588	1.39574e+06	478595	1.04057e+06	853399	441055	2.31855e+06	4.73071e+06	3.33715e+06	3.14586e+06	5.70372e+06	443056	572061	486196	502272	1.11564e+06	90563.9	636665	367489	1.03351e+06	708687	870674	819506	0	2	4	2	2	5
P45880	4	4	0.0124628	3.37442	Normal	Tumour	Voltage-dependent anion-selective channel protein 2 OS=Homo sapiens GN=VDAC2 PE=1 SV=2 [MASS=31566]	1.9917e+06	1.93334e+07	1.63352e+07	1.87522e+07	1.29239e+07	1.83104e+07	1.33846e+06	4.12427e+06	5.09227e+06	3.60838e+06	5.99184e+06	1.36188e+06	3.51811e+06	3.46771e+06	6.7461e+06	1.93865e+06	1.37631e+06	1.0929e+06	1.36644e+06	1.36428e+07	1.38122e+07	1.6225e+07	1.40969e+07	1.41558e+07	644367	2.60271e+06	2.28692e+06	3.29112e+06	3.58428e+06	593078	2.76356e+06	1.98006e+06	4.99532e+06	2.87068e+06	1.15159e+06	1.0495e+06	0	6	5	7	3	8
P08861	6	6	0.000787965	3.27678	Normal	Tumour	Chymotrypsin-like elastase family member 3B OS=Homo sapiens GN=CELA3B PE=1 SV=3 [MASS=29263]	5.4991e+07	5.98372e+07	1.32884e+08	6.84179e+07	2.7014e+08	1.16283e+08	2.19168e+07	2.74228e+07	4.85576e+07	1.35565e+07	2.39956e+07	8.95734e+07	1.66293e+07	2.97083e+07	1.58406e+07	7.48246e+06	1.61099e+07	3.13834e+07	3.77275e+07	4.22246e+07	1.1236e+08	5.91973e+07	2.94658e+08	8.98985e+07	1.05513e+07	1.73058e+07	2.1807e+07	1.23646e+07	1.43541e+07	3.90079e+07	1.30628e+07	1.69634e+07	1.17296e+07	1.10798e+07	1.34796e+07	3.0137e+07	0	9	15	10	13	13
Q96JB5	2	2	0.00674786	3.19976	Normal	Tumour	CDK5 regulatory subunit-associated protein 3 OS=Homo sapiens GN=CDK5RAP3 PE=1 SV=2 [MASS=56920]	71233.1	455835	321481	395468	403793	362712	50108	103972	129710	78722.2	113591	37965.5	50005.1	37880.6	229498	31994	51973.9	85395.7	48870.6	321664	271827	342171	440442	280413	24123.2	65613.9	58252.1	71800.5	67949.3	16533.4	39280.2	21629.8	169938	47375.6	43487.9	82004.2	0	0	2	1	0	0
P00167	3	3	0.00118916	3.19683	Normal	Tumour	Cytochrome b5 OS=Homo sapiens GN=CYB5A PE=1 SV=2 [MASS=15330]	9.91755e+06	2.74604e+07	3.12046e+07	4.56322e+07	3.64252e+07	3.25306e+07	8.13654e+06	7.29222e+06	2.01565e+07	5.294e+06	9.80388e+06	4.26884e+06	1.00716e+07	2.54851e+06	2.41778e+07	4.33243e+06	3.06299e+06	4.86896e+06	6.8041e+06	1.93776e+07	2.63849e+07	3.94824e+07	3.97311e+07	2.51495e+07	3.91712e+06	4.60191e+06	9.05219e+06	4.82853e+06	5.86463e+06	1.85902e+06	7.91149e+06	1.4552e+06	1.7903e+07	6.41531e+06	2.56288e+06	4.67559e+06	4	7	12	14	10	9
Q96KP4	2	2	0.00639627	3.18966	Normal	Tumour	Cytosolic non-specific dipeptidase OS=Homo sapiens GN=CNDP2 PE=1 SV=2 [MASS=52878]	727858	8.86217e+06	1.32103e+06	1.01466e+06	3.20693e+06	1.10615e+07	1.62703e+06	1.50404e+06	495126	489806	1.12853e+06	1.17892e+06	770818	616867	3.44023e+06	522117	788074	413706	499359	6.25366e+06	1.117e+06	877916	3.498e+06	8.55169e+06	783291	949156	222359	446740	675080	513403	605496	352231	2.54741e+06	773133	659402	397275	1	1	1	1	0	0
P54315	5	5	1.87009e-05	3.15072	Normal	Tumour	Inactive pancreatic lipase-related protein 1 OS=Homo sapiens GN=PNLIPRP1 PE=1 SV=1 [MASS=51847]	3.22098e+06	4.17196e+06	8.47206e+06	1.82273e+06	1.85013e+07	5.14734e+06	2.8857e+06	2.88185e+06	2.32031e+06	814294	1.56053e+06	4.85475e+06	274237	5.27929e+06	985239	406241	1.00607e+06	505975	2.20981e+06	2.94398e+06	7.16353e+06	1.57708e+06	2.01805e+07	3.97942e+06	1.38925e+06	1.81865e+06	1.04204e+06	742697	933500	2.11417e+06	215420	3.01447e+06	729545	601547	841809	485880	0	0	6	3	3	3
P30086	5	5	0.0021882	3.11885	Normal	Tumour	Phosphatidylethanolamine-binding protein 1 OS=Homo sapiens GN=PEBP1 PE=1 SV=3 [MASS=21057]	2.14533e+07	2.90352e+07	5.3955e+07	6.56611e+07	3.75486e+07	2.93654e+07	3.62007e+07	9.69013e+06	1.03831e+07	6.13684e+06	5.06246e+06	9.86152e+06	2.93097e+07	8.7122e+06	8.24841e+06	5.01041e+06	9.99866e+06	1.16984e+07	1.47184e+07	2.04889e+07	4.56215e+07	5.6812e+07	4.09566e+07	2.27025e+07	1.74279e+07	6.11516e+06	4.66301e+06	5.59726e+06	3.02834e+06	4.29455e+06	2.30235e+07	4.97466e+06	6.10774e+06	7.41924e+06	8.36614e+06	1.12338e+07	5	7	12	8	10	9
P49821	2	2	0.0065761	3.08628	Normal	Tumour	NADH dehydrogenase [ubiquinone] flavoprotein 1, mitochondrial OS=Homo sapiens GN=NDUFV1 PE=1 SV=4 [MASS=50817]	881252	2.097e+06	1.31564e+06	1.31232e+06	823132	869631	546926	265605	483448	188612	123794	416713	265350	473015	435688	313388	296399	271933	604598	1.47976e+06	1.11244e+06	1.13546e+06	897840	672312	263303	167616	217115	172028	74052.9	181473	208439	270091	322616	464055	248005	261133	0	5	3	3	1	2
Q6UXG2	2	2	0.00286458	3.07976	Normal	Tumour	UPF0577 protein KIAA1324 OS=Homo sapiens GN=KIAA1324 PE=2 SV=2 [MASS=111381]	411824	2.481e+06	865170	1.21105e+06	1.54269e+06	1.85452e+06	289383	594547	623261	432391	282808	457107	296254	158917	1.05752e+06	189833	146927	184159	282539	1.75074e+06	731542	1.04784e+06	1.68271e+06	1.43373e+06	139316	375202	279904	394373	169174	199063	232715	90741.8	783069	281098	122938	176845	0	1	0	1	0	1
P00918	4	4	0.00243467	3.02426	Normal	Tumour	Carbonic anhydrase 2 OS=Homo sapiens GN=CA2 PE=1 SV=2 [MASS=29246]	3.773e+06	1.86943e+06	2.95703e+06	3.21042e+06	3.91345e+06	3.65713e+06	2.57705e+06	686113	5.19541e+06	327117	344560	403913	1.72904e+06	687560	727606	3.89116e+06	447945	646326	2.58853e+06	1.31918e+06	2.50031e+06	2.77775e+06	4.26864e+06	2.82733e+06	1.24065e+06	432986	2.33324e+06	298355	206114	175898	1.3582e+06	392597	538775	5.7619e+06	374807	620656	2	0	4	3	1	1
P14927	2	2	0.0106126	2.9687	Normal	Tumour	Cytochrome b-c1 complex subunit 7 OS=Homo sapiens GN=UQCRB PE=1 SV=2 [MASS=13530]	1.02899e+06	8.13208e+06	3.38838e+06	5.5141e+06	4.38203e+06	3.23715e+06	755845	1.00805e+06	1.28589e+06	679175	1.88903e+06	217750	1.7706e+06	748289	2.18894e+06	756884	1.01944e+06	408386	705959	5.73847e+06	2.86504e+06	4.77097e+06	4.77975e+06	2.50264e+06	363881	636150	577488	619459	1.13001e+06	94827.1	1.39085e+06	427273	1.62085e+06	1.12077e+06	852990	392167	0	4	4	4	3	3
P35030	2	2	0.016797	2.96815	Normal	Tumour	Trypsin-3 OS=Homo sapiens GN=PRSS3 PE=1 SV=2 [MASS=32529]	1.58207e+07	1.06498e+08	5.90975e+07	5.2331e+07	3.19326e+07	1.04636e+07	1.48444e+07	1.2952e+07	9.58211e+06	5.5172e+06	1.07943e+07	2.43643e+07	1.30321e+07	8.36951e+06	1.19756e+07	6.28952e+06	1.48794e+07	1.04067e+07	1.08541e+07	7.5151e+07	4.99698e+07	4.52784e+07	3.48309e+07	8.08942e+06	7.14646e+06	8.17365e+06	4.30328e+06	5.0321e+06	6.45706e+06	1.06103e+07	1.02371e+07	4.77899e+06	8.86761e+06	9.31329e+06	1.245e+07	9.99335e+06	0	6	3	4	4	2
P25705	10	10	0.0110794	2.93605	Normal	Tumour	ATP synthase subunit alpha, mitochondrial OS=Homo sapiens GN=ATP5A1 PE=1 SV=1 [MASS=59750]	2.24637e+07	1.30961e+08	1.17033e+08	1.41231e+08	1.101e+08	8.52115e+07	2.14483e+07	3.7592e+07	4.38534e+07	3.03536e+07	3.88068e+07	1.73208e+07	3.17702e+07	1.4601e+07	4.43462e+07	2.89982e+07	1.94602e+07	1.61281e+07	1.54116e+07	9.24138e+07	9.89568e+07	1.22197e+08	1.20093e+08	6.58771e+07	1.03257e+07	2.37233e+07	1.96944e+07	2.76847e+07	2.3214e+07	7.54295e+06	2.49563e+07	8.33714e+06	3.28373e+07	4.29395e+07	1.62829e+07	1.54875e+07	6	23	24	26	18	16
O95831	3	3	0.0141188	2.89531	Normal	Tumour	Apoptosis-inducing factor 1, mitochondrial OS=Homo sapiens GN=AIFM1 PE=1 SV=1 [MASS=66900]	2.70766e+06	6.57259e+06	7.38172e+06	9.02364e+06	5.60092e+06	3.54667e+06	1.35843e+06	2.40137e+06	2.6045e+06	1.30803e+06	1.78804e+06	413738	1.70388e+06	1.38249e+06	2.74143e+06	2.30428e+06	1.16076e+06	1.42641e+06	1.85764e+06	4.63801e+06	6.24159e+06	7.80753e+06	6.10926e+06	2.74193e+06	653979	1.51544e+06	1.16967e+06	1.19302e+06	1.06959e+06	180177	1.33844e+06	789401	2.02996e+06	3.4121e+06	971234	1.36976e+06	0	1	1	1	0	2
P13716	2	2	0.00457149	2.85571	Normal	Tumour	Delta-aminolevulinic acid dehydratase OS=Homo sapiens GN=ALAD PE=1 SV=1 [MASS=36295]	330448	220652	476204	440499	522276	355651	547718	126779	988150	109107	182977	133645	221572	233847	141435	76283.5	166677	138092	226710	155705	402653	381133	569678	274954	263684	80006.6	443774	99514	109456	58200.6	174050	133527	104729	112958	139463	132607	0	0	0	0	1	1
Q16891	4	4	0.000506506	2.78047	Normal	Tumour	MICOS complex subunit MIC60 OS=Homo sapiens GN=IMMT PE=1 SV=1 [MASS=83677]	1.32826e+06	4.12372e+06	4.26015e+06	3.65798e+06	3.39136e+06	3.77775e+06	857885	1.20883e+06	1.30447e+06	583674	1.5838e+06	1.14377e+06	1.26501e+06	675592	1.16805e+06	895234	823056	461231	911278	2.90994e+06	3.60216e+06	3.16499e+06	3.69917e+06	2.92058e+06	413006	762857	585831	532354	947417	498094	993700	385763	864913	1.32563e+06	688672	442913	0	2	3	2	2	0
P20674	2	2	0.00139295	2.74811	Normal	Tumour	Cytochrome c oxidase subunit 5A, mitochondrial OS=Homo sapiens GN=COX5A PE=1 SV=2 [MASS=16762]	1.0511e+06	7.18747e+06	4.74574e+06	5.80498e+06	5.0467e+06	5.8926e+06	1.8225e+06	1.7774e+06	5.11207e+06	1.02771e+06	2.87631e+06	1.33626e+06	1.91086e+06	1.09567e+06	2.61327e+06	1.31324e+06	1.03238e+06	782300	721126	5.0719e+06	4.01275e+06	5.02264e+06	5.50474e+06	4.55557e+06	877396	1.12167e+06	2.29581e+06	937347	1.72059e+06	581922	1.50103e+06	625630	1.93506e+06	1.9446e+06	863816	751231	0	3	3	4	2	3
P07237	4	4	0.0270762	2.72537	Normal	Tumour	Protein disulfide-isomerase OS=Homo sapiens GN=P4HB PE=1 SV=3 [MASS=57116]	2.31974e+06	1.87594e+07	1.54568e+07	2.25773e+07	1.26653e+07	8.22651e+06	5.57595e+06	2.45508e+06	1.59246e+07	3.75021e+06	4.58251e+06	8.40127e+06	2.64457e+06	4.59401e+06	5.37477e+06	2.46916e+06	3.73544e+06	2.59357e+06	1.59149e+06	1.32377e+07	1.30694e+07	1.95346e+07	1.38148e+07	6.35992e+06	2.68439e+06	1.54933e+06	7.15169e+06	3.42047e+06	2.74123e+06	3.65863e+06	2.07737e+06	2.62318e+06	3.97989e+06	3.65625e+06	3.12554e+06	2.49057e+06	0	1	1	4	2	1
P00352	21	21	2.47968e-05	2.67846	Normal	Tumour	Retinal dehydrogenase 1 OS=Homo sapiens GN=ALDH1A1 PE=1 SV=2 [MASS=54861]	5.88364e+07	7.847e+07	8.1896e+07	1.55221e+08	7.7931e+07	8.23691e+07	1.16171e+08	5.70754e+07	5.47912e+07	1.48293e+07	2.48197e+07	1.52442e+07	7.60185e+07	1.94599e+07	3.79642e+07	4.03241e+07	2.87138e+07	2.74023e+07	4.03657e+07	5.5373e+07	6.92469e+07	1.34302e+08	8.50041e+07	6.36797e+07	5.59274e+07	3.60187e+07	2.46065e+07	1.35254e+07	1.4847e+07	6.63861e+06	5.97144e+07	1.11116e+07	2.81116e+07	5.97105e+07	2.40256e+07	2.6314e+07	12	17	22	31	20	27
P16444	2	2	0.00722356	2.65112	Normal	Tumour	Dipeptidase 1 OS=Homo sapiens GN=DPEP1 PE=1 SV=3 [MASS=45674]	948775	3.4291e+06	4.43224e+06	4.1004e+06	2.30721e+06	6.41987e+06	443495	1.62398e+06	489202	458382	453122	623213	2.97161e+06	566410	2.50269e+06	330429	529218	690991	650923	2.41977e+06	3.74767e+06	3.54779e+06	2.51662e+06	4.96321e+06	213509	1.02485e+06	219699	418079	271055	271400	2.33427e+06	323420	1.85318e+06	489288	442811	663548	0	0	3	0	1	3
P61619	2	2	0.0104299	2.60436	Normal	Tumour	Protein transport protein Sec61 subunit alpha isoform 1 OS=Homo sapiens GN=SEC61A1 PE=1 SV=2 [MASS=52264]	597770	3.16184e+06	2.04131e+06	3.5495e+06	1.52231e+06	1.93543e+06	629465	566260	598392	709751	651553	749714	336403	325882	1.82665e+06	398977	430892	177036	410110	2.23118e+06	1.72602e+06	3.07113e+06	1.66048e+06	1.49628e+06	303039	357351	268736	647346	389755	326490	264253	186079	1.35259e+06	590792	360539	170005	0	1	1	3	1	1
Q9P2B2	3	3	0.000954378	2.59423	Normal	Tumour	Prostaglandin F2 receptor negative regulator OS=Homo sapiens GN=PTGFRN PE=1 SV=2 [MASS=98556]	876901	1.16961e+06	1.03173e+06	1.00725e+06	1.22643e+06	1.88675e+06	909376	1.7299e+06	529857	439605	761388	158942	425893	176250	947991	303017	371366	412028	601613	825343	872376	871501	1.33774e+06	1.45865e+06	437795	1.09169e+06	237957	400953	455458	69217	334550	100638	701964	448697	310731	395664	1	1	1	1	1	1
P28331	3	3	0.0024477	2.57483	Normal	Tumour	NADH-ubiquinone oxidoreductase 75 kDa subunit, mitochondrial OS=Homo sapiens GN=NDUFS1 PE=1 SV=3 [MASS=79467]	1.59895e+06	2.12293e+06	1.33429e+06	1.62187e+06	1.0914e+06	1.17363e+06	310751	680292	1.28661e+06	293855	1.31096e+06	619128	404817	159706	791197	326346	275857	175977	1.09698e+06	1.49806e+06	1.1282e+06	1.40329e+06	1.19045e+06	907334	149603	429313	577810	268018	784207	269621	317994	91192	585862	483242	230817	168988	0	3	3	1	0	2
P31930	5	5	0.00186756	2.55373	Normal	Tumour	Cytochrome b-c1 complex subunit 1, mitochondrial OS=Homo sapiens GN=UQCRC1 PE=1 SV=3 [MASS=52645]	5.37357e+06	1.62251e+07	1.3292e+07	1.87875e+07	1.38353e+07	1.15369e+07	4.31115e+06	7.97607e+06	1.50839e+07	3.98192e+06	1.02162e+07	3.07922e+06	5.6072e+06	3.26505e+06	5.3235e+06	4.42496e+06	3.31992e+06	2.45494e+06	3.68663e+06	1.14493e+07	1.1239e+07	1.62555e+07	1.5091e+07	8.91916e+06	2.07549e+06	5.03347e+06	6.77412e+06	3.63181e+06	6.11125e+06	1.34096e+06	4.4046e+06	1.86434e+06	3.94192e+06	6.55233e+06	2.77786e+06	2.35744e+06	1	6	6	8	6	6
P32119	5	5	0.000377177	2.49268	Normal	Tumour	Peroxiredoxin-2 OS=Homo sapiens GN=PRDX2 PE=1 SV=5 [MASS=21892]	6.35573e+06	5.85526e+06	5.02173e+06	6.28809e+06	6.56483e+06	5.63998e+06	4.86946e+06	3.01933e+06	1.22574e+07	2.17374e+06	2.41834e+06	3.6995e+06	3.21735e+06	2.81448e+06	2.69596e+06	1.32648e+06	2.01676e+06	2.05175e+06	4.36045e+06	4.13182e+06	4.24611e+06	5.44065e+06	7.16065e+06	4.36027e+06	2.34427e+06	1.90541e+06	5.50475e+06	1.98261e+06	1.44664e+06	1.61108e+06	2.52731e+06	1.60707e+06	1.99629e+06	1.9642e+06	1.68748e+06	1.97026e+06	4	3	4	5	3	2
P06576	7	7	0.00993805	2.48888	Normal	Tumour	ATP synthase subunit beta, mitochondrial OS=Homo sapiens GN=ATP5B PE=1 SV=3 [MASS=56559]	3.32928e+07	1.30942e+08	1.30276e+08	1.62976e+08	9.5317e+07	1.58298e+08	2.25385e+07	5.41755e+07	5.96491e+07	3.6004e+07	7.58309e+07	3.45554e+07	3.90783e+07	1.75649e+07	5.28104e+07	3.76987e+07	2.52978e+07	2.16598e+07	2.28411e+07	9.24002e+07	1.10154e+08	1.41012e+08	1.03968e+08	1.2238e+08	1.08505e+07	3.41886e+07	2.67881e+07	3.28384e+07	4.53616e+07	1.50484e+07	3.0697e+07	1.00296e+07	3.91048e+07	5.5823e+07	2.11673e+07	2.07995e+07	7	24	25	22	18	28
P22695	5	5	0.0252986	2.46493	Normal	Tumour	Cytochrome b-c1 complex subunit 2, mitochondrial OS=Homo sapiens GN=UQCRC2 PE=1 SV=3 [MASS=48443]	2.56716e+06	1.68015e+07	1.38347e+07	2.0586e+07	8.57435e+06	1.39057e+07	2.20492e+06	4.36495e+06	3.93612e+06	3.46638e+06	5.63742e+06	2.50905e+06	5.2605e+06	4.85536e+06	5.2187e+06	4.30964e+06	2.18047e+06	1.76649e+06	1.76124e+06	1.18561e+07	1.16979e+07	1.78116e+07	9.35256e+06	1.07505e+07	1.0615e+06	2.7546e+06	1.76769e+06	3.1616e+06	3.37227e+06	1.09266e+06	4.13225e+06	2.77241e+06	3.86432e+06	6.38156e+06	1.82445e+06	1.69633e+06	1	6	6	8	5	7
P42765	2	2	0.00708056	2.45035	Normal	Tumour	3-ketoacyl-CoA thiolase, mitochondrial OS=Homo sapiens GN=ACAA2 PE=1 SV=2 [MASS=41924]	822141	1.46733e+06	1.58047e+06	2.5083e+06	3.30417e+06	1.11903e+06	1.2147e+06	740823	4.29552e+06	616735	1.28072e+06	354695	1.08424e+06	781766	899727	719649	566941	654736	564044	1.03544e+06	1.33636e+06	2.17026e+06	3.60406e+06	865126	584785	467512	1.9291e+06	562508	766122	154465	851699	446388	666226	1.06563e+06	474374	628733	1	0	1	2	0	0
P15144	2	2	0.00481858	2.41976	Normal	Tumour	Aminopeptidase N OS=Homo sapiens GN=ANPEP PE=1 SV=4 [MASS=109539]	465491	2.31274e+06	2.21683e+06	1.47201e+06	1.87315e+06	1.3912e+06	674914	682242	986594	443039	462851	275434	475732	1.47515e+06	965250	364929	362339	165516	319358	1.63201e+06	1.87444e+06	1.27363e+06	2.04316e+06	1.07554e+06	324920	430543	443075	404085	276875	119948	373699	842311	714744	540374	303179	158942	0	2	0	0	0	0
Q02252	2	2	0.0109473	2.39439	Normal	Tumour	Methylmalonate-semialdehyde dehydrogenase [acylating], mitochondrial OS=Homo sapiens GN=ALDH6A1 PE=1 SV=2 [MASS=57839]	189345	1.8911e+06	849620	1.72967e+06	300888	741971	381722	415060	813197	203774	528490	220775	305256	150991	771252	308465	309450	255593	129903	1.33447e+06	718394	1.49656e+06	328197	573618	183770	261933	365203	185857	316140	96144.4	239786	86215.9	571093	456764	258925	245442	0	1	1	1	0	0
O95299	2	2	0.0138342	2.33667	Normal	Tumour	NADH dehydrogenase [ubiquinone] 1 alpha subcomplex subunit 10, mitochondrial OS=Homo sapiens GN=NDUFA10 PE=1 SV=1 [MASS=40750]	938661	1.85926e+06	1.3141e+06	1.92085e+06	2.4473e+06	1.33031e+06	282470	984573	711291	545204	1.08425e+06	444657	607119	264493	901998	514501	334894	348030	643984	1.312e+06	1.11113e+06	1.66198e+06	2.66942e+06	1.02846e+06	135988	621336	319438	497267	648591	193642	476907	151025	667908	761855	280215	334207	0	1	2	0	0	0
O15173	5	5	0.00111501	2.31621	Normal	Tumour	Membrane-associated progesterone receptor component 2 OS=Homo sapiens GN=PGRMC2 PE=1 SV=1 [MASS=23818]	7.70391e+06	1.70463e+07	1.40656e+07	2.01873e+07	1.03541e+07	1.52202e+07	5.73917e+06	1.15585e+07	9.43975e+06	7.54935e+06	3.45853e+06	3.60929e+06	8.62588e+06	2.95624e+06	8.57587e+06	4.4073e+06	4.42939e+06	4.44725e+06	5.2854e+06	1.20289e+07	1.18931e+07	1.74666e+07	1.12938e+07	1.17668e+07	2.76297e+06	7.29425e+06	4.23935e+06	6.88558e+06	2.06887e+06	1.57179e+06	6.77584e+06	1.68801e+06	6.35022e+06	6.52617e+06	3.70618e+06	4.27063e+06	6	4	3	6	3	4
P21796	3	3	0.00982467	2.25884	Normal	Tumour	Voltage-dependent anion-selective channel protein 1 OS=Homo sapiens GN=VDAC1 PE=1 SV=2 [MASS=30772]	4.18554e+06	1.34013e+07	8.73536e+06	1.05869e+07	6.83673e+06	9.38268e+06	3.68258e+06	2.91198e+06	1.11904e+07	4.37151e+06	6.09734e+06	1.05343e+06	5.00219e+06	2.80804e+06	4.44618e+06	2.82061e+06	2.7829e+06	2.01165e+06	2.87156e+06	9.45676e+06	7.38616e+06	9.16014e+06	7.45724e+06	7.25376e+06	1.77288e+06	1.83767e+06	5.02557e+06	3.98715e+06	3.64739e+06	458752	3.92934e+06	1.60339e+06	3.29229e+06	4.17666e+06	2.32852e+06	1.93176e+06	0	6	4	2	2	4
P11021	2	2	0.00389312	2.2522	Normal	Tumour	78 kDa glucose-regulated protein OS=Homo sapiens GN=HSPA5 PE=1 SV=2 [MASS=72332]	7.17284e+06	5.92706e+06	5.31789e+06	8.71375e+06	6.07703e+06	3.02451e+06	3.68702e+06	2.26521e+06	7.42982e+06	2.44342e+06	6.23684e+06	813757	2.0639e+06	2.51683e+06	2.65662e+06	1.86816e+06	1.58344e+06	1.84663e+06	4.92105e+06	4.18248e+06	4.49652e+06	7.5394e+06	6.62859e+06	2.33825e+06	1.77502e+06	1.42951e+06	3.3367e+06	2.22858e+06	3.73084e+06	354379	1.62124e+06	1.43711e+06	1.96716e+06	2.7663e+06	1.32491e+06	1.77329e+06	1	2	2	3	3	2
P00568	2	2	0.00334503	2.22758	Normal	Tumour	Adenylate kinase isoenzyme 1 OS=Homo sapiens GN=AK1 PE=1 SV=3 [MASS=21635]	597642	441391	416586	573079	937468	494539	373349	587635	808871	94811.7	519791	196827	593413	183111	210617	118996	196539	233985	410023	311471	352243	495845	1.02255e+06	382329	179739	370840	363260	86475.4	310936	85715.3	466141	104556	155957	176205	164449	224692	0	0	0	0	0	0
P50395	5	5	0.00432764	2.13596	Normal	Tumour	Rab GDP dissociation inhibitor beta OS=Homo sapiens GN=GDI2 PE=1 SV=2 [MASS=50663]	1.09337e+07	2.36238e+07	2.90218e+07	1.80434e+07	2.72965e+07	1.59895e+07	1.2887e+07	1.22255e+07	2.79571e+07	1.01622e+07	1.73048e+07	5.75532e+06	9.17471e+06	6.5668e+06	1.42526e+07	5.64508e+06	7.51295e+06	6.95042e+06	7.50123e+06	1.66703e+07	2.45393e+07	1.56117e+07	2.9774e+07	1.23615e+07	6.20409e+06	7.71517e+06	1.25554e+07	9.26865e+06	1.03516e+07	2.50636e+06	7.20696e+06	3.74964e+06	1.05537e+07	8.35904e+06	6.28628e+06	6.67438e+06	5	4	5	4	4	6
P51571	2	2	0.00547897	2.12389	Normal	Tumour	Translocon-associated protein subunit delta OS=Homo sapiens GN=SSR4 PE=1 SV=1 [MASS=18998]	6.18149e+06	1.38056e+07	1.33891e+07	2.258e+07	4.18724e+06	1.26323e+07	5.95796e+06	7.16593e+06	4.07345e+06	5.78606e+06	5.10235e+06	3.5421e+06	3.24913e+06	2.6046e+06	1.5011e+07	3.36666e+06	2.57182e+06	1.12867e+06	4.24091e+06	9.74205e+06	1.13211e+07	1.95369e+07	4.56728e+06	9.76608e+06	2.8683e+06	4.52221e+06	1.82937e+06	5.27732e+06	3.0522e+06	1.54253e+06	2.55227e+06	1.48723e+06	1.11153e+07	4.98523e+06	2.15191e+06	1.08385e+06	0	7	3	6	2	5
Q96IU4	2	2	0.00568291	2.05657	Normal	Tumour	Protein ABHD14B OS=Homo sapiens GN=ABHD14B PE=1 SV=1 [MASS=22346]	417820	407662	732246	1.22724e+06	624557	622279	1.04318e+06	441855	397424	150963	246806	265456	682479	261970	200720	166355	395485	505552	286653	287670	619149	1.06185e+06	681242	481085	502211	278842	178481	137690	147638	115602	536104	149585	148628	246333	330912	485473	0	0	1	1	0	0
P63241	3	3	0.00137453	2.04092	Normal	Tumour	Eukaryotic translation initiation factor 5A-1 OS=Homo sapiens GN=EIF5A PE=1 SV=2 [MASS=16832]	3.91322e+06	8.70121e+06	7.39246e+06	8.29048e+06	6.16417e+06	6.28686e+06	2.84663e+06	3.11508e+06	3.02454e+06	2.61476e+06	2.32835e+06	1.75049e+06	3.76551e+06	3.15385e+06	4.96463e+06	1.46622e+06	2.49799e+06	1.82689e+06	2.68473e+06	6.14008e+06	6.25067e+06	7.17317e+06	6.72363e+06	4.86038e+06	1.37043e+06	1.96584e+06	1.35831e+06	2.38486e+06	1.3928e+06	762314	2.9579e+06	1.80085e+06	3.67619e+06	2.17113e+06	2.09014e+06	1.75433e+06	4	0	1	2	1	1
P55145	2	2	0.0070673	2.0244	Normal	Tumour	Mesencephalic astrocyte-derived neurotrophic factor OS=Homo sapiens GN=MANF PE=1 SV=3 [MASS=20700]	1.83085e+06	1.49975e+06	847384	2.70722e+06	415435	800311	482368	884345	1.21052e+06	615622	1.29073e+06	828431	470467	254974	361217	278523	765103	409667	1.25609e+06	1.05831e+06	716503	2.34237e+06	453140	618722	232224	558085	543637	561493	772105	360770	369563	145590	267472	412427	640182	393397	0	1	1	2	0	0
Q13813	3	3	0.00180092	1.96656	Normal	Tumour	Spectrin alpha chain, non-erythrocytic 1 OS=Homo sapiens GN=SPTAN1 PE=1 SV=3 [MASS=284537]	1.48256e+06	2.98903e+06	2.12267e+06	2.34393e+06	741122	2.6744e+06	948524	2.26948e+06	2.02867e+06	827769	2.14895e+06	531835	848390	489234	1.31587e+06	1.0794e+06	816514	891876	1.01714e+06	2.10923e+06	1.79482e+06	2.02804e+06	808387	2.06758e+06	456642	1.43221e+06	911067	754987	1.28549e+06	231606	666431	279352	974368	1.59834e+06	683198	856454	1	1	1	0	0	1
Q08257	2	2	0.0218727	1.89218	Normal	Tumour	Quinone oxidoreductase OS=Homo sapiens GN=CRYZ PE=1 SV=1 [MASS=35206]	1.19884e+06	2.07421e+06	2.18568e+06	4.26919e+06	1.56589e+06	1.25477e+06	922468	1.26553e+06	1.02596e+06	482523	914574	639913	1.08682e+06	726081	1.25605e+06	2.14567e+06	560743	517993	822486	1.46368e+06	1.8481e+06	3.69383e+06	1.70802e+06	970061	444098	798639	460752	440097	547093	278673	853720	414592	930076	3.17723e+06	469188	497421	0	0	2	1	0	0
P04264	2	2	0.00600842	1.87935	Normal	Tumour	Keratin, type II cytoskeletal 1 OS=Homo sapiens GN=KRT1 PE=1 SV=6 [MASS=66038]	752352	1.42396e+06	996932	758494	515933	756655	1.07085e+06	1.43098e+06	583251	424100	628595	1.2005e+06	207593	329355	756581	400640	263912	199521	516164	1.00483e+06	842953	656272	562759	584971	515535	903049	261936	386811	376022	522799	163069	188061	560229	593254	220822	191597	1	0	0	0	0	1
P30040	2	2	0.00590374	1.75151	Normal	Tumour	Endoplasmic reticulum resident protein 29 OS=Homo sapiens GN=ERP29 PE=1 SV=4 [MASS=28993]	5.63191e+06	1.36089e+07	6.40254e+06	1.37857e+07	6.03047e+06	9.19399e+06	4.61292e+06	7.12702e+06	4.81169e+06	5.72113e+06	5.13889e+06	3.77333e+06	4.12485e+06	4.95444e+06	5.68374e+06	4.26003e+06	3.72693e+06	3.27025e+06	3.86386e+06	9.60323e+06	5.41365e+06	1.19278e+07	6.5778e+06	7.10789e+06	2.22077e+06	4.49766e+06	2.16091e+06	5.2181e+06	3.07406e+06	1.64323e+06	3.24017e+06	2.82898e+06	4.20867e+06	6.3081e+06	3.11842e+06	3.14037e+06	2	4	3	2	3	2
P14625	4	4	0.0247826	1.74708	Normal	Tumour	Endoplasmin OS=Homo sapiens GN=HSP90B1 PE=1 SV=1 [MASS=92468]	5.58899e+06	8.72419e+06	1.0847e+07	1.64792e+07	9.30769e+06	8.05566e+06	4.08813e+06	3.82865e+06	4.72289e+06	6.56534e+06	3.23037e+06	4.51946e+06	5.0192e+06	3.82496e+06	5.82804e+06	4.58736e+06	3.59339e+06	3.8387e+06	3.83442e+06	6.1563e+06	9.17161e+06	1.42583e+07	1.01525e+07	6.22784e+06	1.96812e+06	2.41615e+06	2.12103e+06	5.98808e+06	1.93239e+06	1.96816e+06	3.94271e+06	2.18405e+06	4.31552e+06	6.7928e+06	3.00668e+06	3.68624e+06	2	2	3	5	2	2
Q99497	3	3	0.00230858	1.72086	Normal	Tumour	Protein DJ-1 OS=Homo sapiens GN=PARK7 PE=1 SV=2 [MASS=19891]	6.88439e+06	1.32532e+07	9.73413e+06	1.5202e+07	1.82733e+07	1.28516e+07	1.2093e+07	5.78518e+06	1.38675e+07	3.43404e+06	6.98949e+06	8.68283e+06	1.33739e+07	6.95839e+06	4.95036e+06	4.72484e+06	5.63681e+06	7.97632e+06	4.72315e+06	9.35223e+06	8.23066e+06	1.31532e+07	1.99318e+07	9.93563e+06	5.82187e+06	3.65086e+06	6.22783e+06	3.1321e+06	4.18107e+06	3.78125e+06	1.05055e+07	3.97324e+06	3.66562e+06	6.99637e+06	4.71646e+06	7.65954e+06	3	3	3	5	6	4
Q12907	2	2	0.00738191	1.69064	Normal	Tumour	Vesicular integral-membrane protein VIP36 OS=Homo sapiens GN=LMAN2 PE=1 SV=1 [MASS=40228]	1.81077e+06	3.50207e+06	1.61925e+06	2.12685e+06	1.97201e+06	1.91216e+06	1.15846e+06	957800	1.66557e+06	1.14005e+06	1.83947e+06	398233	922729	813576	2.45876e+06	744192	951881	623787	1.24231e+06	2.47126e+06	1.36915e+06	1.84022e+06	2.15099e+06	1.47829e+06	557712	604440	748001	1.03982e+06	1.10036e+06	173425	724827	464552	1.82065e+06	1.10197e+06	796463	599013	0	1	1	2	0	0
P07195	5	5	0.00516818	1.68678	Normal	Tumour	L-lactate dehydrogenase B chain OS=Homo sapiens GN=LDHB PE=1 SV=2 [MASS=36638]	5.33622e+06	7.57125e+06	5.64115e+06	6.58205e+06	4.66796e+06	8.29482e+06	6.5671e+06	2.71341e+06	4.98572e+06	2.82695e+06	3.83569e+06	1.77798e+06	3.5898e+06	3.34238e+06	3.28744e+06	6.0063e+06	3.33364e+06	3.04093e+06	3.66101e+06	5.34272e+06	4.76986e+06	5.69499e+06	5.09163e+06	6.41274e+06	3.16156e+06	1.71236e+06	2.23906e+06	2.57839e+06	2.29449e+06	774283	2.81988e+06	1.9085e+06	2.43427e+06	8.89392e+06	2.78934e+06	2.92016e+06	4	4	4	6	5	3
O60701	2	2	0.0384714	1.64791	Normal	Tumour	UDP-glucose 6-dehydrogenase OS=Homo sapiens GN=UGDH PE=1 SV=1 [MASS=55024]	275852	117683	241679	317229	372948	398942	488914	235553	175376	68788	167370	57102.4	276103	230109	131958	233872	266375	160747	189253	83044.3	204351	274476	406797	308423	235375	148651	78760.6	62739.8	100120	24867.3	216886	131392	97711.8	346309	222883	154363	0	0	1	1	0	1
[truncated: 12 more columns]

## Sheet: Tumours vs F1 DE human-specific
								Normalized abundance																				Raw abundance																				Spectral counts
								F1										Tumours										F1										Tumours										F1
Accession	Peptide count	Unique peptides	Anova (p)	Max fold change	Highest mean condition	Lowest mean condition	Description	65_F1	80_F1	89_F1	91_F1	99_F1	116_F1	120_F1	141_F1	160_F1	161_F1	65_T	80_T	89_T	91_T	116_T	120_T	140_T	141_T	160_T	161_T	65_F1	80_F1	89_F1	91_F1	99_F1	116_F1	120_F1	141_F1	160_F1	161_F1	65_T	80_T	89_T	91_T	116_T	120_T	140_T	141_T	160_T	161_T	65_F1	80_F1
O60437	2	2	3.34436e-08	7.85323	F1	Tumours	Periplakin OS=Homo sapiens GN=PPL PE=1 SV=4	1.32427e+07	1.71873e+07	8.85845e+06	1.76881e+07	3.99997e+07	1.28374e+07	1.25747e+07	5.10293e+06	7.30292e+06	1.51588e+07	2.25457e+06	1.57586e+06	661370	2.08998e+06	1.68879e+06	2.14664e+06	2.48115e+06	2.28059e+06	2.14388e+06	1.77159e+06	1.02838e+07	1.16364e+07	6.31707e+06	6.55737e+06	2.61647e+07	7.80645e+06	1.06893e+07	4.16064e+06	7.23278e+06	1.07711e+07	1.52785e+06	692270	222589	1.20519e+06	503668	899656	2.3895e+06	1.09218e+06	1.0212e+06	1.37373e+06	0	3
P36952	7	7	0.00236982	4.85945	F1	Tumours	Serpin B5 OS=Homo sapiens GN=SERPINB5 PE=1 SV=2	5.62215e+06	3.68764e+07	8.07501e+06	9.05086e+06	2.28536e+06	2.6512e+07	3.29309e+06	5.30615e+06	1.43137e+07	1.69584e+06	1.86879e+06	1.29417e+06	4.88043e+06	1.9495e+06	3.42126e+06	1.24866e+06	1.70088e+06	2.81644e+06	2.68642e+06	1.39337e+06	4.36596e+06	2.49666e+07	5.7584e+06	3.35536e+06	1.4949e+06	1.6122e+07	2.79932e+06	4.32633e+06	1.41762e+07	1.20498e+06	1.26642e+06	568525	1.64255e+06	1.12418e+06	1.02036e+06	523313	1.63806e+06	1.3488e+06	1.27963e+06	1.08045e+06	1	5
P54868	3	3	0.00429255	4.78971	F1	Tumours	Hydroxymethylglutaryl-CoA synthase, mitochondrial OS=Homo sapiens GN=HMGCS2 PE=1 SV=1	780983	1.01911e+06	8.48614e+06	406130	4.78084e+06	552311	1.75133e+06	476779	1.7093e+06	3.22055e+06	223141	803606	188685	454734	653739	670753	347216	176781	334265	987346	606482	689971	6.05158e+06	150562	3.12726e+06	335862	1.48874e+06	388738	1.69288e+06	2.28836e+06	151216	353021	63503.4	262223	194972	281112	334391	84660.8	159221	765606	0	0
O95833	2	2	0.00699143	3.61857	F1	Tumours	Chloride intracellular channel protein 3 OS=Homo sapiens GN=CLIC3 PE=1 SV=2	370737	1.57774e+06	359768	181781	172690	398328	424154	367703	107148	63301.1	341978	130652	7792.96	213873	17118.2	11930.8	61655.6	35368.3	119414	172077	287901	1.06818e+06	256555	67390.2	112961	242224	360556	299804	106118	44978.7	231747	57394.8	2622.78	123330	5105.36	5000.17	59378.2	16937.9	56880.9	133432	0	2
P16144	2	2	0.00060302	3.35233	F1	Tumours	Integrin beta-4 OS=Homo sapiens GN=ITGB4 PE=1 SV=5	232762	1.58188e+06	1.3598e+06	978744	1.04314e+06	2.89489e+06	565076	747884	635621	579679	157105	652084	400129	221416	159179	164643	351403	375107	457817	228909	180755	1.07099e+06	969694	362842	682343	1.76039e+06	480348	609781	629516	411892	106465	286458	134666	127680	47473.8	69001.8	338423	179639	218073	177500	0	2
Q96FQ6	3	3	0.000917094	3.2824	F1	Tumours	Protein S100-A16 OS=Homo sapiens GN=S100A16 PE=1 SV=1	1.2541e+07	5.1684e+06	3.50658e+06	1.81771e+06	4.70758e+06	2.31973e+06	3.8232e+06	7.25676e+06	1.47968e+06	2.62233e+06	5.83193e+06	726716	1.15563e+06	1.49551e+06	206351	526736	1.70603e+06	1.13242e+06	406660	595501	9.73887e+06	3.49919e+06	2.50059e+06	673865	3.07933e+06	1.41063e+06	3.24995e+06	5.91674e+06	1.46547e+06	1.8633e+06	3.95211e+06	319244	388936	862389	61542.5	220755	1.64302e+06	542317	193705	461762	2	2
P27216	6	6	0.00271931	3.26824	F1	Tumours	Annexin A13 OS=Homo sapiens GN=ANXA13 PE=1 SV=3	2.52062e+06	2.09048e+06	2.16281e+07	2.32062e+06	1.37561e+07	3.31179e+06	3.76622e+06	3.35287e+06	5.42367e+06	4.36989e+06	1.98989e+06	1.3189e+06	1.23951e+06	1.87728e+06	1.61404e+06	2.12858e+06	3.0008e+06	1.7473e+06	2.34672e+06	1.87278e+06	1.95742e+06	1.41533e+06	1.54233e+07	860304	8.99818e+06	2.01391e+06	3.20151e+06	2.73374e+06	5.37158e+06	3.10503e+06	1.34848e+06	579386	417167	1.08254e+06	481374	892085	2.88996e+06	836783	1.11782e+06	1.45219e+06	0	0
Q9HCY8	4	4	0.00520451	3.08898	F1	Tumours	Protein S100-A14 OS=Homo sapiens GN=S100A14 PE=1 SV=1	2.07423e+07	6.10548e+06	3.87116e+06	2.05498e+06	4.98551e+06	1.80739e+06	4.87196e+06	5.75249e+06	1.00414e+06	3.10576e+06	7.87993e+06	746047	1.47573e+06	1.23702e+06	1.66222e+06	338550	1.82674e+06	1.13165e+06	817741	463361	1.61077e+07	4.13362e+06	2.76057e+06	761827	3.26113e+06	1.09908e+06	4.14145e+06	4.69025e+06	994499	2.2068e+06	5.33997e+06	327736	496670	713331	495742	141886	1.75927e+06	541949	389516	359299	2	2
O60218	3	3	0.020396	3.02917	F1	Tumours	Aldo-keto reductase family 1 member B10 OS=Homo sapiens GN=AKR1B10 PE=1 SV=2	1.19209e+06	3.08857e+06	1.05392e+07	1.6474e+06	3.27392e+06	1.07164e+06	1.26368e+06	8.68558e+06	1.08549e+07	7.78095e+06	2.08869e+06	1.16895e+06	881698	868385	484696	2.12369e+06	1.59074e+06	1.10903e+06	1.58846e+06	4.40309e+06	925734	2.09107e+06	7.51563e+06	610728	2.14154e+06	651666	1.0742e+06	7.08172e+06	1.07506e+07	5.52877e+06	1.41543e+06	513518	296742	500755	144557	890038	1.53198e+06	531115	756637	3.41423e+06	0	2
P11047	2	2	0.00987001	2.96879	F1	Tumours	Laminin subunit gamma-1 OS=Homo sapiens GN=LAMC1 PE=1 SV=3	327420	607880	704382	2.31617e+06	718998	482016	530820	306051	79786.8	472916	252700	262344	295799	111041	180858	511003	132434	138972	241830	78111.2	254262	411556	502304	858658	470313	293115	451228	249536	79020.6	336031	171246	115247	99553.6	64032	53939.3	214161	127542	66554.1	115191	60568.8	0	0
Q12864	4	4	0.0227352	2.81317	F1	Tumours	Cadherin-17 OS=Homo sapiens GN=CDH17 PE=2 SV=3	2.32375e+06	2.27035e+06	2.47967e+07	6.06848e+06	4.72405e+06	5.29718e+06	2.52653e+06	3.17382e+06	8.34794e+06	1.9794e+07	2.4996e+06	2.11441e+06	1.60951e+06	4.09163e+06	3.28369e+06	4.25069e+06	2.07679e+06	2.05605e+06	3.30319e+06	2.91139e+06	1.80454e+06	1.5371e+06	1.76828e+07	2.24972e+06	3.09011e+06	3.22123e+06	2.1477e+06	2.58775e+06	8.26776e+06	1.40647e+07	1.69389e+06	928851	541693	2.35944e+06	979332	1.78146e+06	2.00007e+06	984647	1.57342e+06	2.25754e+06	0	0
P09327	3	3	0.000525597	2.67834	F1	Tumours	Villin-1 OS=Homo sapiens GN=VIL1 PE=1 SV=4	561344	561107	802954	1.59269e+06	3.60664e+06	1.70875e+06	1.14407e+06	1.62727e+06	1.11824e+06	1.99433e+06	723072	386762	396018	525835	445197	569518	434211	412387	575021	1.02694e+06	435919	379889	572597	590444	2.35919e+06	1.03909e+06	972524	1.32679e+06	1.1075e+06	1.41707e+06	490002	169903	133283	303223	132776	238684	418172	197493	273901	796305	0	0
Q9H190	2	2	0.0011543	2.66924	F1	Tumours	Syntenin-2 OS=Homo sapiens GN=SDCBP2 PE=1 SV=2	767265	1.28439e+06	3.65169e+06	966319	5.68549e+06	2.1173e+06	1.53247e+06	1.50294e+06	1.63703e+06	1.08954e+06	1.04733e+06	743373	1.27507e+06	570592	755567	424090	841538	725838	607993	589208	595830	869577	2.60406e+06	358236	3.71901e+06	1.28753e+06	1.30269e+06	1.22541e+06	1.62131e+06	774175	709743	326561	429134	329033	225342	177736	810454	347605	289607	456883	0	0
P05787	5	5	0.0150803	2.63391	F1	Tumours	Keratin, type II cytoskeletal 8 OS=Homo sapiens GN=KRT8 PE=1 SV=7	1.31273e+07	3.3762e+07	9.85717e+07	1.14755e+08	2.24754e+08	2.04334e+08	5.96832e+07	1.0045e+08	8.76383e+07	4.36349e+07	1.50614e+07	1.93338e+07	1.0891e+07	3.90138e+07	2.29796e+07	1.2415e+07	1.11015e+08	3.4228e+07	7.62201e+07	3.11828e+07	1.01942e+07	2.2858e+07	7.02928e+07	4.25424e+07	1.47017e+08	1.24256e+08	5.07342e+07	8.19014e+07	8.67966e+07	3.10048e+07	1.02066e+07	8.49329e+06	3.66544e+06	2.24974e+07	6.85346e+06	5.2031e+06	1.06914e+08	1.63918e+07	3.63061e+07	2.41797e+07	0	3
P15311	2	2	0.00278826	2.59903	F1	Tumours	Ezrin OS=Homo sapiens GN=EZR PE=1 SV=4	1.38511e+06	2.98812e+06	2.0093e+06	7.23574e+06	5.43195e+06	4.59968e+06	1.47972e+06	3.10296e+06	3.06678e+06	864932	887445	1.32068e+06	670716	1.19531e+06	2.38916e+06	1.58154e+06	934848	1.36257e+06	800598	1.23266e+06	1.07562e+06	2.02306e+06	1.43286e+06	2.68245e+06	3.55316e+06	2.79708e+06	1.25785e+06	2.52998e+06	3.03732e+06	614578	601392	580171	225735	689277	712546	662822	900317	652535	381351	955829	0	0
P56470	7	7	0.0109074	2.57659	F1	Tumours	Galectin-4 OS=Homo sapiens GN=LGALS4 PE=1 SV=1	1.06042e+07	1.22682e+07	6.4375e+07	1.63963e+07	6.41133e+07	2.16716e+07	4.90137e+07	9.24221e+07	5.00842e+07	5.07162e+07	7.71983e+06	6.98766e+06	9.31569e+06	2.39177e+07	9.9419e+06	8.644e+06	2.44419e+07	1.48647e+07	2.37577e+07	3.79421e+07	8.23483e+06	8.306e+06	4.59066e+07	6.07848e+06	4.19379e+07	1.31786e+07	4.16645e+07	7.53557e+07	4.96031e+07	3.60365e+07	5.23147e+06	3.06966e+06	3.13527e+06	1.37922e+07	2.96509e+06	3.62269e+06	2.3539e+07	7.11873e+06	1.13166e+07	2.9421e+07	0	0
Q14764	5	5	0.00231443	2.41756	F1	Tumours	Major vault protein OS=Homo sapiens GN=MVP PE=1 SV=4	3.1323e+06	8.21539e+06	6.25421e+06	1.78212e+07	9.42771e+06	6.57261e+06	3.55395e+06	3.07459e+06	4.4425e+06	5.67958e+06	2.25756e+06	4.03596e+06	835817	2.62453e+06	4.88572e+06	3.02811e+06	3.88591e+06	2.41548e+06	2.27855e+06	1.95186e+06	2.43243e+06	5.5621e+06	4.45996e+06	6.60672e+06	6.16688e+06	3.99682e+06	3.02106e+06	2.50684e+06	4.39983e+06	4.03564e+06	1.52987e+06	1.77298e+06	281301	1.51344e+06	1.45713e+06	1.26908e+06	3.74238e+06	1.15678e+06	1.08534e+06	1.51351e+06	0	1
Q8NFV4	4	4	0.00644716	2.40103	F1	Tumours	Alpha/beta hydrolase domain-containing protein 11 OS=Homo sapiens GN=ABHD11 PE=1 SV=1	2.80724e+06	5.12722e+06	1.66885e+07	8.14187e+06	8.89248e+06	8.21654e+06	3.75332e+06	3.16657e+06	1.42237e+07	6.58455e+06	1.45192e+06	935954	3.36723e+06	5.43564e+06	4.94467e+06	934133	6.25516e+06	1.31317e+06	4.03353e+06	3.64888e+06	2.18e+06	3.47131e+06	1.19008e+07	3.01838e+06	5.81677e+06	4.9965e+06	3.19054e+06	2.58184e+06	1.40871e+07	4.67866e+06	983916	411161	1.13327e+06	3.13447e+06	1.47471e+06	391494	6.02411e+06	628881	1.9213e+06	2.82941e+06	0	0
P42765	2	2	0.000725165	2.144	F1	Tumours	3-ketoacyl-CoA thiolase, mitochondrial OS=Homo sapiens GN=ACAA2 PE=1 SV=2	4.01201e+06	4.25431e+06	7.96855e+06	1.83405e+06	7.41465e+06	5.91182e+06	5.74477e+06	4.46293e+06	6.75298e+06	3.25559e+06	1.30399e+06	4.718e+06	1.22317e+06	2.52365e+06	2.15644e+06	2.54316e+06	2.51763e+06	2.59296e+06	2.03825e+06	2.45538e+06	3.11558e+06	2.88031e+06	5.68248e+06	679923	4.85009e+06	3.59499e+06	4.88339e+06	3.63882e+06	6.68812e+06	2.31326e+06	883669	2.0726e+06	411669	1.45526e+06	643141	1.06584e+06	2.42464e+06	1.24177e+06	970882	1.90395e+06	0	0
P99999	2	2	0.00630154	2.13876	F1	Tumours	Cytochrome c OS=Homo sapiens GN=CYCS PE=1 SV=2	1.35814e+06	1.92627e+06	2.97385e+06	2.22873e+06	564831	2.87132e+06	1.88857e+06	2.38643e+06	4.74072e+06	2.88916e+06	1.24379e+06	339768	921673	1.40662e+06	746829	1.61562e+06	1.1297e+06	1.20407e+06	1.1183e+06	1.41469e+06	1.05468e+06	1.30415e+06	2.12069e+06	826240	369469	1.74606e+06	1.60539e+06	1.94576e+06	4.69518e+06	2.05289e+06	842875	149259	310197	811127	222736	677104	1.08798e+06	576629	532681	1.09697e+06	1	1
P08727	9	9	0.0202521	2.10748	F1	Tumours	Keratin, type I cytoskeletal 19 OS=Homo sapiens GN=KRT19 PE=1 SV=4	5.74499e+07	1.18273e+08	3.29029e+08	2.89903e+08	4.63958e+08	4.70049e+08	1.63059e+08	3.31985e+08	4.02616e+08	1.79895e+08	4.69343e+07	5.80516e+07	3.31795e+07	1.08363e+08	1.46322e+08	4.31487e+07	3.12897e+08	1.60293e+08	2.80912e+08	1.41446e+08	4.46135e+07	8.00748e+07	2.34635e+08	1.07474e+08	3.03486e+08	2.85838e+08	1.3861e+08	2.70681e+08	3.98749e+08	1.27825e+08	3.18058e+07	2.55018e+07	1.11668e+07	6.24879e+07	4.36393e+07	1.80836e+07	3.0134e+08	7.67645e+07	1.33807e+08	1.0968e+08	14	11
P17931	2	2	0.0192091	2.09514	F1	Tumours	Galectin-3 OS=Homo sapiens GN=LGALS3 PE=1 SV=5	6.87915e+06	2.44812e+07	2.5047e+07	2.07066e+07	5.92882e+06	1.72976e+07	1.27519e+07	9.85171e+06	5.24402e+07	1.84644e+07	8.42714e+06	1.0483e+07	5.04811e+06	1.08375e+07	6.92211e+06	6.8997e+06	5.7621e+06	9.93139e+06	9.25724e+06	1.89546e+07	5.34209e+06	1.65746e+07	1.78613e+07	7.67639e+06	3.87818e+06	1.05187e+07	1.08399e+07	8.03252e+06	5.19365e+07	1.31199e+07	5.71079e+06	4.60513e+06	1.69898e+06	6.24943e+06	2.06446e+06	2.89166e+06	5.54926e+06	4.75616e+06	4.40952e+06	1.46978e+07	0	3
P55011	2	2	0.023302	2.0351	F1	Tumours	Solute carrier family 12 member 2 OS=Homo sapiens GN=SLC12A2 PE=1 SV=1	2.61751e+06	2.96595e+06	6.71322e+06	8.29601e+06	1.56279e+06	1.75013e+06	3.43014e+06	1.39831e+06	1.73259e+06	1.83406e+06	1.05816e+06	1.16291e+06	553754	1.60569e+06	1.65776e+06	2.48417e+06	1.99943e+06	2.04776e+06	1.74848e+06	1.5537e+06	2.03266e+06	2.00805e+06	4.78729e+06	3.07552e+06	1.02226e+06	1.06426e+06	2.91582e+06	1.1401e+06	1.71595e+06	1.3032e+06	717082	510861	186371	925923	494413	1.04111e+06	1.92558e+06	980677	832859	1.20477e+06	0	0
P22307	2	2	0.0200971	1.98636	F1	Tumours	Non-specific lipid-transfer protein OS=Homo sapiens GN=SCP2 PE=1 SV=2	1.95094e+06	2.78221e+06	2.84216e+06	1.17332e+06	6.16473e+06	3.11328e+06	1.15675e+06	2.31503e+06	3.656e+06	1.82826e+06	1.45593e+06	1.14419e+06	155817	1.99867e+06	2.13747e+06	987912	2.04844e+06	1.55677e+06	986920	1.11189e+06	1.51503e+06	1.88365e+06	2.02678e+06	434976	4.03249e+06	1.89319e+06	983302	1.88754e+06	3.62088e+06	1.29907e+06	986633	502640	52441.4	1.15253e+06	637481	414033	1.97278e+06	745539	470101	862181	1	1
P09972	2	2	0.00183491	1.94262	F1	Tumours	Fructose-bisphosphate aldolase C OS=Homo sapiens GN=ALDOC PE=1 SV=2	9.37695e+06	1.34672e+07	5.10626e+06	2.07272e+07	7.97057e+06	1.15194e+07	5.96735e+06	1.23831e+07	1.76899e+07	7.71256e+06	6.61454e+06	7.47691e+06	4.58846e+06	4.03267e+06	6.09222e+06	3.67336e+06	8.13106e+06	5.6684e+06	6.22479e+06	5.11071e+06	7.28179e+06	9.11776e+06	3.64134e+06	7.68403e+06	5.21373e+06	7.00497e+06	5.0726e+06	1.00965e+07	1.752e+07	5.48017e+06	4.48245e+06	3.28458e+06	1.54428e+06	2.32544e+06	1.81695e+06	1.5395e+06	7.83071e+06	2.7146e+06	2.96506e+06	3.96294e+06	2	2
P12830	3	3	0.00157473	1.88168	F1	Tumours	Cadherin-1 OS=Homo sapiens GN=CDH1 PE=1 SV=3	7.95699e+06	9.71955e+06	9.97173e+06	1.57772e+07	8.74033e+06	1.32144e+07	5.77694e+06	1.19344e+07	7.01934e+06	7.55269e+06	4.73005e+06	1.83459e+06	4.23527e+06	6.01708e+06	3.04067e+06	6.30444e+06	8.34199e+06	2.89177e+06	4.73679e+06	9.76974e+06	6.1791e+06	6.58047e+06	7.11097e+06	5.84895e+06	5.71725e+06	8.03571e+06	4.91074e+06	9.73061e+06	6.95193e+06	5.36657e+06	3.2054e+06	805928	1.42541e+06	3.46976e+06	906855	2.64219e+06	8.03385e+06	1.38487e+06	2.25629e+06	7.57564e+06	1	1
Q14126	4	4	7.2822e-05	1.8431	F1	Tumours	Desmoglein-2 OS=Homo sapiens GN=DSG2 PE=1 SV=2	789119	1.59831e+06	1.73955e+06	2.24758e+06	1.3239e+06	1.7761e+06	1.50148e+06	1.77129e+06	1.2593e+06	1.47502e+06	661483	759723	992165	789970	493106	1.02079e+06	932654	926198	694107	1.12957e+06	612801	1.08211e+06	1.2405e+06	833229	865994	1.08005e+06	1.27635e+06	1.44421e+06	1.2472e+06	1.04808e+06	448265	333744	333921	455537	147065	427813	898204	443558	330625	875889	0	0
Q96I24	2	2	0.0122705	1.83176	F1	Tumours	Far upstream element-binding protein 3 OS=Homo sapiens GN=FUBP3 PE=1 SV=2	119650	149473	175135	240407	190336	262231	118265	62387.8	252838	136484	48169.6	71076.8	22595.9	49480.6	31828.7	135816	227603	106291	91100.6	148044	92916	101198	124891	89124.3	124503	159463	100532	50867.4	250410	96978.6	32642.9	31223.8	7604.85	28533.1	9492.63	56920.5	219196	50902.8	43394.1	114796	0	0
Q02218	2	2	0.00159512	1.81742	F1	Tumours	2-oxoglutarate dehydrogenase, mitochondrial OS=Homo sapiens GN=OGDH PE=1 SV=3	1.27207e+06	2.13863e+06	2.96992e+06	1.26596e+06	1.84806e+06	2.56199e+06	2.04659e+06	2.45087e+06	1.11033e+06	2.82098e+06	1.0466e+06	1.05458e+06	456955	1.5911e+06	1.26162e+06	1.68743e+06	872856	1.0738e+06	1.00912e+06	1.21766e+06	987844	1.44793e+06	2.11788e+06	469318	1.20886e+06	1.55795e+06	1.73972e+06	1.9983e+06	1.09967e+06	2.00445e+06	709243	463272	153792	917507	376268	707200	840615	514243	480675	944197	0	0
Q9NR45	3	3	0.0147886	1.61112	F1	Tumours	Sialic acid synthase OS=Homo sapiens GN=NANS PE=1 SV=2	7.24943e+06	7.69364e+06	5.62144e+06	4.81618e+06	1.14729e+07	1.06074e+07	1.10247e+07	3.70621e+06	1.02277e+07	9.32871e+06	3.29413e+06	2.3183e+06	1.53907e+07	3.19472e+06	5.8986e+06	6.79901e+06	2.8926e+06	2.4032e+06	4.93686e+06	3.61183e+06	5.62964e+06	5.20886e+06	4.00872e+06	1.78546e+06	7.50472e+06	6.45038e+06	9.37167e+06	3.02183e+06	1.01295e+07	6.62853e+06	2.23232e+06	1.01842e+06	5.17986e+06	1.84224e+06	1.75921e+06	2.84946e+06	2.78575e+06	1.1509e+06	2.35158e+06	2.80068e+06	0	1
P14618	3	3	0.0389523	1.56091	F1	Tumours	Pyruvate kinase PKM OS=Homo sapiens GN=PKM PE=1 SV=4	2.11692e+07	6.18466e+07	2.17377e+07	3.0953e+07	2.95246e+07	5.89217e+07	1.77538e+07	4.34643e+07	4.30966e+07	2.98843e+07	2.02643e+07	2.59091e+07	1.58775e+07	2.17528e+07	1.28326e+07	7.59242e+06	1.75344e+07	4.01883e+07	3.66907e+07	3.0937e+07	1.64393e+07	4.18723e+07	1.55014e+07	1.1475e+07	1.93127e+07	3.58305e+07	1.50918e+07	3.54383e+07	4.26827e+07	2.12343e+07	1.37325e+07	1.13818e+07	5.34371e+06	1.25438e+07	3.8272e+06	3.18198e+06	1.68867e+07	1.92463e+07	1.74769e+07	2.39891e+07	0	2
P55072	2	2	0.014958	1.51197	F1	Tumours	Transitional endoplasmic reticulum ATPase OS=Homo sapiens GN=VCP PE=1 SV=4	953075	907446	739208	910917	801512	689810	1.36631e+06	424467	909673	792587	927444	311277	331392	319545	325437	424428	910494	470955	1.22165e+06	375865	740123	614372	527139	337697	524287	419475	1.16144e+06	346086	900937	563174	628498	136743	111533	184266	97059	177877	876863	225541	581911	291453	2	0
P00450	2	2	6.01657e-08	119.909	Tumours	F1	Ceruloplasmin OS=Homo sapiens GN=CP PE=1 SV=1	46811.6	15386.8	14294.8	23427.8	3042.65	15692.4	4644.61	12295.6	9643.95	18761.7	350264	954729	9.28472e+06	215031	5.10854e+06	191220	882547	1.45609e+06	907835	314280	36352.1	10417.4	10193.8	8685.22	1990.27	9542.59	3948.19	10025.1	9551.32	13331.1	237362	419409	3.12485e+06	123998	1.52358e+06	80140	849947	697322	432431	243699	0	0
P02768	28	28	1.92786e-08	93.1076	Tumours	F1	Serum albumin OS=Homo sapiens GN=ALB PE=1 SV=2	3.45182e+07	7.78913e+07	2.96196e+07	1.25162e+08	2.78176e+07	9.88125e+06	1.06517e+07	8.70307e+06	2.06268e+07	2.10632e+07	4.88757e+08	8.47035e+08	1.11659e+10	3.79663e+09	7.73722e+09	3.57797e+08	8.58913e+08	3.83193e+09	2.83312e+09	2.15398e+09	2.68056e+07	5.27351e+07	2.11221e+07	4.64005e+07	1.81961e+07	6.00881e+06	9.05453e+06	7.09598e+06	2.04287e+07	1.49665e+07	3.31215e+08	3.72099e+08	3.75798e+09	2.18933e+09	2.30756e+09	1.49953e+08	8.27186e+08	1.83512e+09	1.34951e+09	1.67024e+09	2	4
P15086	2	2	0.000750776	59.1517	Tumours	F1	Carboxypeptidase B OS=Homo sapiens GN=CPB1 PE=1 SV=4	46961.9	24951.4	22364.9	43956.7	9276.56	15696.7	25000.1	27126.1	40952.8	22337.1	424867	47291.5	48895.4	249887	1.13999e+06	9.28793e+06	34020.4	123721	249290	4.87519e+06	36468.9	16893	15948.7	16295.7	6068.01	9545.17	21251.5	22117.1	40559.5	15871.7	287918	20775	16456.1	144098	339992	3.89256e+06	32763.8	59250	118745	3.78031e+06	0	0
Q01995	3	3	7.11694e-09	47.2647	Tumours	F1	Transgelin OS=Homo sapiens GN=TAGLN PE=1 SV=4	348115	1.8878e+06	171012	234598	436170	670356	898749	370696	352369	167758	1.56778e+07	3.83355e+07	6.48713e+07	3.19694e+07	3.29954e+07	2.23086e+06	9.22835e+06	1.67795e+07	2.24126e+07	2.72333e+07	270334	1.27811e+06	121951	86970.9	285309	407645	763989	302244	348985	119200	1.06243e+07	1.68407e+07	2.1833e+07	1.84352e+07	9.84061e+06	934953	8.88748e+06	8.03571e+06	1.06758e+07	2.11172e+07	0	0
P68871	3	3	3.94817e-08	38.3611	Tumours	F1	Hemoglobin subunit beta OS=Homo sapiens GN=HBB PE=1 SV=2	4.54257e+06	4.84739e+06	2.64631e+06	1.99476e+07	1.34806e+07	5.13494e+06	3.90679e+06	2.40466e+06	3.13877e+06	4.04217e+06	6.30926e+07	1.19148e+08	5.7233e+08	1.23687e+08	9.24554e+08	9.60534e+07	6.3297e+07	3.3985e+08	6.25993e+07	9.40224e+07	3.52759e+06	3.28185e+06	1.88711e+06	7.39503e+06	8.81798e+06	3.12257e+06	3.321e+06	1.96062e+06	3.10862e+06	2.87217e+06	4.27558e+07	5.23413e+07	1.92622e+08	7.1324e+07	2.75741e+08	4.02559e+07	6.0959e+07	1.62755e+08	2.9818e+07	7.29067e+07	0	1
P08670	5	5	3.23047e-10	37.1071	Tumours	F1	Vimentin OS=Homo sapiens GN=VIM PE=1 SV=4	7.20857e+06	2.49003e+07	7.69827e+06	6.56891e+06	4.25954e+06	1.13974e+07	5.06776e+06	3.14293e+06	3.71872e+06	6.16753e+06	2.2499e+08	7.98364e+08	2.00556e+08	3.86349e+08	1.81943e+08	9.662e+07	7.31597e+07	3.56042e+08	3.79994e+08	2.75369e+08	5.59791e+06	1.68583e+07	5.48974e+06	2.43524e+06	2.78626e+06	6.93076e+06	4.30789e+06	2.56257e+06	3.683e+06	4.38235e+06	1.52469e+08	3.50719e+08	6.74987e+07	2.22789e+08	5.4263e+07	4.04934e+07	7.04573e+07	1.70509e+08	1.81003e+08	2.13526e+08	1	2
P23142	3	3	1.41508e-07	33.113	Tumours	F1	Fibulin-1 OS=Homo sapiens GN=FBLN1 PE=1 SV=4	676732	603886	123117	44780.9	49239.3	74695	189732	44315	33996.2	26007.4	1.0155e+07	2.56725e+06	1.75366e+07	1.01093e+07	3.44498e+06	881105	1.78936e+06	5.62452e+06	4.47152e+06	5.22582e+06	525526	408852	87796.3	16601.3	32208.6	45422.2	161284	36131.9	33669.7	18479.6	6.88173e+06	1.12778e+06	5.90207e+06	5.82954e+06	1.02744e+06	369270	1.72327e+06	2.69359e+06	2.12993e+06	4.0522e+06	0	1
P01009	11	11	5.886e-07	25.149	Tumours	F1	Alpha-1-antitrypsin OS=Homo sapiens GN=SERPINA1 PE=1 SV=3	2.08251e+06	7.34018e+06	3.7636e+06	1.26895e+07	1.80991e+06	1.06685e+06	733037	467512	722019	3.11451e+06	2.05868e+07	2.74026e+07	3.08887e+08	9.36983e+07	1.44273e+08	1.7987e+07	2.74884e+07	8.15558e+07	7.37749e+07	5.41206e+07	1.6172e+06	4.96956e+06	2.68387e+06	4.70427e+06	1.18391e+06	648752	623125	381182	715084	2.21302e+06	1.3951e+07	1.20378e+07	1.03958e+08	5.40313e+07	4.30282e+07	7.53832e+06	2.64731e+07	3.90572e+07	3.51413e+07	4.19661e+07	1	2
P27816	2	2	0.0312778	22.9745	Tumours	F1	Microtubule-associated protein 4 OS=Homo sapiens GN=MAP4 PE=1 SV=3	268649	1.03491e+06	238096	1.34291e+06	758594	758783	428419	416875	1.23014e+06	140759	743839	2.53198e+06	1.38392e+08	2.37611e+06	364877	734560	676255	1.93857e+06	1.87983e+06	2.4106e+06	208623	700673	169789	497847	496214	461418	364182	339896	1.21833e+06	100016	504075	1.11229e+06	4.65769e+07	1.37018e+06	108822	307854	651275	928384	895421	1.86922e+06	0	0
P02792	4	4	5.13025e-07	22.4357	Tumours	F1	Ferritin light chain OS=Homo sapiens GN=FTL PE=1 SV=2	114570	1.01276e+06	217990	128711	1.31705e+06	122380	39283.8	108384	34468.3	27247.7	6.43158e+06	3.04167e+06	6.73083e+06	3.45709e+06	2.05677e+07	5.12116e+06	1.08904e+06	1.23416e+07	5.92221e+06	5.36052e+06	88970.5	685676	155451	47716.2	861513	74419.3	33393.6	88369.7	34137.2	19360.9	4.35847e+06	1.33619e+06	2.26532e+06	1.99353e+06	6.13415e+06	2.14627e+06	1.04881e+06	5.91042e+06	2.82094e+06	4.15665e+06	0	0
P10909	2	2	2.21072e-06	18.9113	Tumours	F1	Clusterin OS=Homo sapiens GN=CLU PE=1 SV=1	53664.8	214412	6537.82	33558	360248	10267.6	21295.4	71034.3	124078	37201.5	269362	2.59121e+06	2.72907e+06	2.70213e+06	2.71749e+06	1.25173e+06	406609	2.64562e+06	641306	1.67644e+06	41674.1	145164	4662.2	12440.7	235646	6243.76	18102.3	57917.3	122886	26433.6	182538	1.13831e+06	918491	1.55819e+06	810467	524601	391590	1.26699e+06	305475	1.29995e+06	0	0
P07477	2	2	0.00111283	18.4812	Tumours	F1	Trypsin-1 OS=Homo sapiens GN=PRSS1 PE=1 SV=1	405012	141440	307023	304912	195453	152128	169850	216253	203234	124809	199511	2.8039e+06	149958	4.80446e+06	5.41018e+06	2.1428e+07	854711	825672	521227	4.03265e+06	314518	95759.6	218942	113038	127850	92509.3	144382	176320	201282	88683	135202	1.23174e+06	50469.6	2.7705e+06	1.61354e+06	8.98048e+06	823140	395416	248277	3.12699e+06	0	0
P08133	5	5	1.50372e-08	15.0969	Tumours	F1	Annexin A6 OS=Homo sapiens GN=ANXA6 PE=1 SV=3	1.97728e+06	4.15079e+06	1.69306e+06	545031	964247	1.7775e+06	352853	507351	469259	331941	2.84228e+07	2.82365e+07	8.04885e+06	2.1388e+07	2.30479e+07	2.09271e+07	9.53342e+06	2.53085e+07	1.26695e+07	1.5195e+07	1.53548e+06	2.81023e+06	1.20734e+06	202055	630736	1.0809e+06	299946	413665	464752	235861	1.92612e+07	1.24042e+07	2.70891e+06	1.23334e+07	6.87384e+06	8.77054e+06	9.18128e+06	1.21203e+07	6.03487e+06	1.17825e+07	0	2
Q32P28	2	2	4.26077e-08	14.3978	Tumours	F1	Prolyl 3-hydroxylase 1 OS=Homo sapiens GN=P3H1 PE=1 SV=2	15103.4	87894.2	3883.83	29036.2	66632.6	14946	15362.3	15386.9	9434.96	6263.5	547563	220820	257214	333797	567458	358287	170411	611887	450188	282573	11728.8	59507.4	2769.61	10764.4	43585.9	9088.69	13058.8	12545.6	9344.34	4450.54	371065	97005.3	86567.5	192485	169240	150158	164117	293034	214439	219112	0	0
P02647	2	2	2.77763e-05	14.0862	Tumours	F1	Apolipoprotein A-I OS=Homo sapiens GN=APOA1 PE=1 SV=1	713548	780193	1.02376e+06	1.61646e+06	1.52691e+06	652555	765097	828468	456233	672561	2.66471e+06	7.84346e+06	5.66169e+07	1.90076e+07	7.63478e+06	2.08307e+06	1.1037e+06	1.47513e+07	5.91072e+06	9.66357e+06	554115	528218	730059	599257	998787	396821	650377	675486	451851	477889	1.80578e+06	3.4456e+06	1.90549e+07	1.09608e+07	2.27701e+06	873011	1.06293e+06	7.06441e+06	2.81547e+06	7.49331e+06	0	0
P58107	2	2	8.88701e-05	11.1575	Tumours	F1	Epiplakin OS=Homo sapiens GN=EPPK1 PE=1 SV=2	2.68659e+06	2.97748e+06	1.9304e+06	1.52909e+06	2.73857e+06	2.0794e+06	1.2524e+06	3.27176e+06	2.03972e+06	3.37487e+06	7.5747e+06	1.23484e+07	1.30315e+08	3.29481e+07	2.29893e+07	1.51789e+06	1.54961e+07	1.10827e+07	2.19054e+07	1.0267e+07	2.0863e+06	2.01585e+06	1.37659e+06	566869	1.79136e+06	1.26449e+06	1.06461e+06	2.6676e+06	2.02013e+06	2.39802e+06	5.13312e+06	5.42462e+06	4.38586e+07	1.89996e+07	6.85635e+06	636147	1.49237e+07	5.30751e+06	1.04342e+07	7.96118e+06	0	0
P01024	4	4	3.45399e-06	10.2353	Tumours	F1	Complement C3 OS=Homo sapiens GN=C3 PE=1 SV=2	490568	1.68643e+06	1.44375e+06	947628	1.00803e+06	715819	314526	1.05386e+06	623323	442424	2.77553e+06	6.18831e+06	3.67614e+07	8.98719e+06	8.21918e+06	4.05519e+06	4.14579e+06	1.12962e+07	1.74689e+06	5.1414e+06	380957	1.14177e+06	1.02956e+06	351307	659373	435291	267366	859254	617337	314365	1.88088e+06	2.7185e+06	1.23723e+07	5.18247e+06	2.4513e+06	1.69953e+06	3.99265e+06	5.40979e+06	832098	3.98674e+06	0	0
Q9BSJ8	4	4	0.000300658	9.98731	Tumours	F1	Extended synaptotagmin-1 OS=Homo sapiens GN=ESYT1 PE=1 SV=1	533878	1.36325e+06	858906	643238	860325	2.32646e+06	1.10998e+06	1.91587e+06	510809	697117	5.99065e+06	2.195e+06	4.99714e+06	3.18274e+06	7.43566e+07	1.9388e+06	3.28769e+06	3.96125e+06	4.26653e+06	3.88469e+06	414590	922970	612496	238463	562758	1.41473e+06	943550	1.56209e+06	505904	495338	4.05966e+06	964256	1.68183e+06	1.83533e+06	2.21762e+07	812551	3.16625e+06	1.89705e+06	2.03228e+06	3.01226e+06	0	0
P69905	4	4	9.66608e-06	9.8317	Tumours	F1	Hemoglobin subunit alpha OS=Homo sapiens GN=HBA1 PE=1 SV=2	9.58138e+06	5.76486e+06	7.58016e+06	1.84804e+07	1.39387e+07	1.00576e+07	8.96962e+06	9.06598e+06	6.17466e+06	1.14916e+07	3.37591e+07	3.68322e+07	1.74412e+08	4.50349e+07	4.06844e+08	2.53957e+07	3.12172e+07	1.48538e+08	4.32494e+07	4.87522e+07	7.44055e+06	3.90301e+06	5.40551e+06	6.85111e+06	9.11764e+06	6.11607e+06	7.62471e+06	7.39188e+06	6.11536e+06	8.16539e+06	2.28775e+07	1.61803e+07	5.86997e+07	2.59694e+07	1.21338e+08	1.06433e+07	3.00641e+07	7.11352e+07	2.06011e+07	3.78033e+07	0	0
Q05682	3	3	1.75892e-07	8.92791	Tumours	F1	Caldesmon OS=Homo sapiens GN=CALD1 PE=1 SV=3	297966	900683	441547	382909	203415	402657	371695	157880	617162	338243	2.57426e+06	3.61377e+06	2.78669e+06	4.60235e+06	1.04107e+06	1.69376e+06	1.51108e+06	5.93009e+06	7.68609e+06	5.29168e+06	231390	609794	314873	141953	133059	244856	315963	128726	611235	240339	1.74449e+06	1.58752e+06	937884	2.65395e+06	310492	709856	1.45526e+06	2.83993e+06	3.66113e+06	4.10326e+06	0	1
P06702	2	2	0.00205919	8.91187	Tumours	F1	Protein S100-A9 OS=Homo sapiens GN=S100A9 PE=1 SV=1	1.02669e+06	3.60734e+06	158576	151343	157940	130006	115170	67547	218438	99877.8	1.37578e+07	3.35409e+06	481335	383553	2.21892e+07	2.58117e+06	964381	6.27077e+06	600694	508243	797292	2.4423e+06	113083	56106.1	103312	79056.8	97901.2	55074	216341	70968.3	9.32318e+06	1.47344e+06	161997	221176	6.61773e+06	1.08177e+06	928759	3.00308e+06	286130	394101	1	1
O43399	2	2	1.89839e-06	7.67487	Tumours	F1	Tumor protein D54 OS=Homo sapiens GN=TPD52L2 PE=1 SV=2	1.26383e+06	3.02412e+06	1.60879e+06	942406	3.17056e+06	2.96548e+06	1.05689e+06	1.2665e+06	1.7572e+06	601305	2.30467e+07	6.60382e+06	4.19415e+07	5.34077e+06	1.76647e+07	1.12687e+07	5.16351e+06	1.00456e+07	7.44311e+06	6.99723e+06	981443	2.04743e+06	1.14725e+06	349371	2.07394e+06	1.80331e+06	898415	1.03263e+06	1.74032e+06	427258	1.5618e+07	2.90103e+06	1.41157e+07	3.07976e+06	5.26834e+06	4.72273e+06	4.97279e+06	4.81087e+06	3.54539e+06	5.42578e+06	0	2
P12814	4	4	1.39306e-06	7.37324	Tumours	F1	Alpha-actinin-1 OS=Homo sapiens GN=ACTN1 PE=1 SV=2	914364	5.22368e+06	2.27796e+06	1.19378e+07	2.20007e+06	4.09603e+06	2.46294e+06	3.22767e+06	1.9746e+06	4.81748e+06	1.65183e+07	3.35574e+07	1.69694e+07	3.36958e+07	5.34832e+07	9.91291e+06	9.66055e+06	4.54585e+07	3.89688e+07	3.03091e+07	710062	3.53661e+06	1.62445e+06	4.4256e+06	1.43911e+06	2.49081e+06	2.09365e+06	2.63166e+06	1.95563e+06	3.42306e+06	1.11939e+07	1.47417e+07	5.71118e+06	1.94307e+07	1.59509e+07	4.1545e+06	9.30371e+06	2.17701e+07	1.85621e+07	2.35023e+07	0	2
P21333	9	9	1.69889e-06	7.30556	Tumours	F1	Filamin-A OS=Homo sapiens GN=FLNA PE=1 SV=4	2.98121e+06	1.9795e+07	2.82705e+06	1.66086e+07	3.18649e+06	9.88648e+06	3.89666e+06	3.01968e+06	1.83666e+06	4.99366e+06	3.96845e+07	1.31194e+08	4.36966e+07	3.69061e+07	3.80751e+07	3.48368e+07	1.72022e+07	8.32267e+07	5.06286e+07	2.88625e+07	2.3151e+06	1.34019e+07	2.01601e+06	6.15718e+06	2.08435e+06	6.01199e+06	3.31239e+06	2.46207e+06	1.81902e+06	3.54825e+06	2.68929e+07	5.76331e+07	1.47065e+07	2.1282e+07	1.13556e+07	1.46001e+07	1.65668e+07	3.98574e+07	2.4116e+07	2.23805e+07	1	5
P04899	2	2	1.11363e-06	7.1494	Tumours	F1	Guanine nucleotide-binding protein G(i) subunit alpha-2 OS=Homo sapiens GN=GNAI2 PE=1 SV=3	830619	3.31968e+06	1.25141e+06	708358	3.60354e+06	1.99608e+06	680566	1.89414e+06	570440	1.3174e+06	1.06903e+07	2.25841e+07	4.58415e+06	1.60161e+07	7.71273e+06	7.52682e+06	3.62332e+06	1.81215e+07	1.51839e+07	9.5789e+06	645028	2.24754e+06	892396	262604	2.35716e+06	1.21382e+06	578522	1.54437e+06	564961	936077	7.24448e+06	9.92109e+06	1.54283e+06	9.23569e+06	2.30026e+06	3.15449e+06	3.48948e+06	8.67841e+06	7.23258e+06	7.42766e+06	0	1
P67936	4	4	9.06354e-10	6.53368	Tumours	F1	Tropomyosin alpha-4 chain OS=Homo sapiens GN=TPM4 PE=1 SV=3	890750	1.39917e+06	816566	1.93205e+06	2.40652e+06	1.21038e+06	1.07785e+06	931927	1.07826e+06	589510	1.03433e+07	6.23542e+06	7.73618e+06	1.11604e+07	4.36053e+06	6.61813e+06	5.28542e+06	1.04056e+07	1.00197e+07	8.41499e+06	691723	947289	582304	716253	1.57416e+06	736035	916235	759840	1.0679e+06	418877	7.00929e+06	2.7392e+06	2.60367e+06	6.43567e+06	1.30049e+06	2.77365e+06	5.09019e+06	4.98328e+06	4.77269e+06	6.52514e+06	0	0
P02794	3	3	2.86312e-05	6.42112	Tumours	F1	Ferritin heavy chain OS=Homo sapiens GN=FTH1 PE=1 SV=2	623653	3.96644e+06	1.40591e+06	714556	1.24253e+06	1.29179e+06	599172	690139	269634	268296	7.46907e+06	3.75584e+06	6.5269e+06	6.27553e+06	2.12885e+07	3.3514e+06	1.09889e+06	7.20198e+06	6.74017e+06	7.38706e+06	484306	2.68542e+06	1.00257e+06	264902	812765	785538	509332	562700	267045	190638	5.06154e+06	1.64993e+06	2.19668e+06	3.61879e+06	6.34913e+06	1.40457e+06	1.0583e+06	3.44904e+06	3.21056e+06	5.72806e+06	0	2
P18084	2	2	3.67639e-06	5.59795	Tumours	F1	Integrin beta-5 OS=Homo sapiens GN=ITGB5 PE=1 SV=1	143342	566626	336257	216457	182725	293219	225928	456711	74008.5	573974	1.23291e+06	1.12603e+06	2.79628e+06	1.97419e+06	2.77495e+06	850060	535125	2.58966e+06	2.05544e+06	1.24682e+06	111314	383625	239789	80245.3	119524	178307	192052	372376	73297.7	407838	835503	494660	941112	1.13842e+06	827607	356260	515358	1.24019e+06	979072	966810	0	0
P09382	3	3	5.93259e-06	5.10008	Tumours	F1	Galectin-1 OS=Homo sapiens GN=LGALS1 PE=1 SV=2	3.81632e+06	2.17483e+07	3.76631e+06	2.25872e+07	3.52099e+06	1.1407e+07	4.52066e+06	2.90209e+06	3.43103e+06	4.80932e+06	5.38065e+07	4.84239e+07	2.23957e+07	4.07022e+07	5.63556e+07	2.81333e+07	1.61508e+07	7.35694e+07	5.57084e+07	2.5557e+07	2.96361e+06	1.47243e+07	2.68581e+06	8.37357e+06	2.30316e+06	6.93662e+06	3.84282e+06	2.36619e+06	3.39808e+06	3.41727e+06	3.64629e+07	2.12725e+07	7.53745e+06	2.3471e+07	1.68076e+07	1.17907e+07	1.55543e+07	3.52325e+07	2.65357e+07	1.98173e+07	1	2
P02766	3	3	0.00747325	4.96173	Tumours	F1	Transthyretin OS=Homo sapiens GN=TTR PE=1 SV=1	3.81331e+06	6.45111e+06	5.24128e+06	1.18098e+07	2.02858e+06	885490	829038	717703	1.42352e+06	1.74543e+06	3.71119e+06	1.78403e+06	4.99849e+07	3.05959e+07	3.88648e+07	3.13651e+06	3.45972e+06	1.55894e+07	6.98483e+06	1.92778e+07	2.96128e+06	4.36763e+06	3.73762e+06	4.37818e+06	1.32694e+06	538468	704731	585173	1.40985e+06	1.24022e+06	2.51495e+06	783716	1.68228e+07	1.76432e+07	1.15911e+07	1.31451e+06	3.33193e+06	7.46579e+06	3.3271e+06	1.49484e+07	0	1
P13796	2	2	0.00367759	4.74398	Tumours	F1	Plastin-2 OS=Homo sapiens GN=LCP1 PE=1 SV=6	137201	1.17449e+06	57262.7	410090	560974	804291	123587	97936.4	157727	331284	1.6644e+06	2.4585e+06	1.04037e+06	1.31597e+06	2.17273e+06	97299.4	605778	626910	4.58152e+06	3.72383e+06	106545	795170	40834.8	152030	366946	489092	105057	79851.7	156212	235394	1.12791e+06	1.08001e+06	350146	758858	647999	40778.1	583402	300228	2.18233e+06	2.88753e+06	0	1
P50897	2	2	0.000126539	4.64617	Tumours	F1	Palmitoyl-protein thioesterase 1 OS=Homo sapiens GN=PPT1 PE=1 SV=1	322112	479837	443373	232418	1.44506e+06	433837	457160	493292	836767	302228	1.03118e+06	1.39197e+06	649435	2.15851e+06	8.14104e+06	2.94719e+06	772636	2.77806e+06	2.67358e+06	2.75984e+06	250141	324866	316175	86162.7	945247	263818	388613	402202	828731	214748	698795	611490	218573	1.24471e+06	2.428e+06	1.23517e+06	744097	1.33042e+06	1.27351e+06	2.14003e+06	0	0
P33241	4	4	4.91305e-05	4.64517	Tumours	F1	Lymphocyte-specific protein 1 OS=Homo sapiens GN=LSP1 PE=1 SV=1	279170	8.05188e+06	164935	1.47497e+06	55332.5	360118	110056	162424	127187	130154	6.32019e+06	5.72985e+06	2.0177e+06	9.69254e+06	1.82394e+06	2.4815e+06	1.67567e+06	6.43572e+06	6.92616e+06	7.60443e+06	216793	5.4514e+06	117617	546804	36194.2	218989	93553.7	132431	125965	92481	4.28299e+06	2.5171e+06	679074	5.58922e+06	543975	1.03999e+06	1.61378e+06	3.08208e+06	3.29915e+06	5.89661e+06	0	2
P23381	2	2	0.000246948	4.41851	Tumours	F1	Tryptophan--tRNA ligase, cytoplasmic OS=Homo sapiens GN=WARS PE=1 SV=2	238180	1.1656e+06	268826	660160	423543	1.3758e+06	471153	467624	318808	337074	7.98156e+06	2.21676e+06	712626	1.20985e+06	4.77212e+06	2.2763e+06	1.08072e+06	1.7972e+06	862012	2.39464e+06	184962	789150	191703	244736	277049	836628	400507	381274	315747	239509	5.40884e+06	973815	239840	697661	1.42325e+06	953996	1.0408e+06	860680	410604	1.85685e+06	0	0
O00764	2	2	0.0193522	4.26653	Tumours	F1	Pyridoxal kinase OS=Homo sapiens GN=PDXK PE=1 SV=1	275223	469204	546322	1.90337e+06	115192	853301	299701	684684	586113	351986	1.0832e+06	451582	1.96509e+06	1.82154e+06	1.43222e+07	841608	285786	2.73746e+06	911923	1.54189e+06	213728	317667	389589	705621	75349.7	518895	254763	558252	580484	250104	734051	198378	661366	1.05039e+06	4.27146e+06	352718	275230	1.31097e+06	434378	1.19561e+06	0	0
P02751	2	2	0.0390097	4.24349	Tumours	F1	Fibronectin OS=Homo sapiens GN=FN1 PE=1 SV=4	1.0292e+06	988555	585739	494308	579732	567798	698767	740761	349128	632038	1.71659e+06	2.18382e+06	1.61531e+07	561178	3.65161e+06	663961	405796	1.13453e+06	1.0105e+06	806071	799240	669286	417698	183251	379216	345279	593993	603974	345775	449096	1.16328e+06	959344	5.43647e+06	323604	1.08906e+06	278266	390807	543328	481335	625042	0	0
P18206	4	4	8.28414e-05	3.84629	Tumours	F1	Vinculin OS=Homo sapiens GN=VCL PE=1 SV=4	510246	2.06338e+06	609219	1.77447e+06	803773	4.33012e+06	606693	1.7457e+06	1.36671e+06	466700	2.31172e+06	1.01412e+07	3.98708e+06	5.93714e+06	5.54628e+06	3.02582e+06	2.09232e+06	9.36696e+06	7.72372e+06	4.78127e+06	396239	1.39698e+06	434442	657836	525766	2.63316e+06	515724	1.42334e+06	1.35358e+06	331614	1.56658e+06	4.455e+06	1.34188e+06	3.42366e+06	1.65413e+06	1.26812e+06	2.01503e+06	4.48585e+06	3.67905e+06	3.70748e+06	0	0
P19971	5	5	0.00066918	3.71666	Tumours	F1	Thymidine phosphorylase OS=Homo sapiens GN=TYMP PE=1 SV=2	649363	3.77045e+06	405522	943697	294543	4.19891e+06	411121	419179	2.06956e+06	255652	5.07816e+06	2.02886e+06	1.5189e+06	4.96015e+06	5.58688e+06	1.75837e+06	2.55803e+06	1.18464e+07	6.66431e+06	7.87003e+06	504271	2.55272e+06	289183	349850	192668	2.55337e+06	349477	341775	2.04968e+06	181654	3.4413e+06	891271	511198	2.86027e+06	1.66624e+06	736933	2.46355e+06	5.67325e+06	3.17443e+06	6.10256e+06	0	0
P04179	5	5	3.7964e-05	3.66228	Tumours	F1	Superoxide dismutase [Mn], mitochondrial OS=Homo sapiens GN=SOD2 PE=1 SV=2	3.79561e+06	8.79701e+06	1.28443e+07	2.16122e+06	2.32219e+07	7.69322e+06	9.9248e+06	7.58463e+06	6.81833e+06	4.41834e+06	6.29649e+07	1.36517e+07	2.39778e+07	2.4621e+07	2.73394e+07	4.34095e+07	1.50961e+07	3.20409e+07	3.49246e+07	4.15423e+07	2.94753e+06	5.95588e+06	9.15947e+06	801212	1.519e+07	4.67826e+06	8.43666e+06	6.18407e+06	6.75284e+06	3.13946e+06	4.26692e+07	5.99712e+06	8.06991e+06	1.41977e+07	8.15374e+06	1.81929e+07	1.45385e+07	1.53444e+07	1.66357e+07	3.22127e+07	0	2
P07737	4	4	0.00258908	3.63045	Tumours	F1	Profilin-1 OS=Homo sapiens GN=PFN1 PE=1 SV=2	1.0663e+07	4.33712e+07	2.01217e+07	4.85715e+07	2.39021e+07	3.87387e+07	1.14224e+07	2.45992e+07	6.5116e+07	1.9821e+07	5.2093e+07	2.84863e+07	8.1601e+07	9.78093e+07	3.32711e+08	3.51494e+07	2.88491e+07	1.4116e+08	1.28054e+08	1.86191e+08	8.28049e+06	2.93638e+07	1.4349e+07	1.80065e+07	1.56349e+07	2.35571e+07	9.70972e+06	2.00568e+07	6.44906e+07	1.40839e+07	3.53017e+07	1.25139e+07	2.74635e+07	5.64019e+07	9.92282e+07	1.47311e+07	2.77835e+07	6.76016e+07	6.09962e+07	1.44376e+08	2	4
P02787	6	6	0.000112352	3.44001	Tumours	F1	Serotransferrin OS=Homo sapiens GN=TF PE=1 SV=3	1.74131e+07	1.48724e+07	7.41991e+06	1.25158e+07	1.80691e+07	9.87833e+06	1.20346e+07	1.28899e+07	7.77481e+06	1.01687e+07	2.58258e+07	2.41061e+07	8.7911e+07	4.81022e+07	8.44102e+07	1.0656e+07	2.6415e+07	5.1376e+07	2.60971e+07	3.83475e+07	1.35223e+07	1.00691e+07	5.29123e+06	4.63987e+06	1.18194e+07	6.00704e+06	1.02301e+07	1.05097e+07	7.70014e+06	7.22542e+06	1.75013e+07	1.05897e+07	2.95872e+07	2.77382e+07	2.51746e+07	4.46592e+06	2.54393e+07	2.46041e+07	1.24309e+07	2.97354e+07	0	1
P04040	2	2	0.00139369	3.37872	Tumours	F1	Catalase OS=Homo sapiens GN=CAT PE=1 SV=3	367967	979618	1.44353e+06	527840	842934	368474	464974	719757	1.36188e+06	576763	1.31084e+06	1.32226e+06	4.64812e+06	1.95592e+06	9.45354e+06	1.18252e+06	1.36625e+06	1.95848e+06	1.80213e+06	859797	285750	663236	1.0294e+06	195682	551382	224070	395255	586849	1.3488e+06	409820	888316	580865	1.56436e+06	1.12789e+06	2.81944e+06	495593	1.31578e+06	937922	858414	666702	0	0
Q9UGT4	2	2	0.00226222	3.35343	Tumours	F1	Sushi domain-containing protein 2 OS=Homo sapiens GN=SUSD2 PE=1 SV=1	127624	2.71808e+06	76700.7	79598	93906.5	47270.6	64536	67999.8	51889.2	37034.1	171360	4.24946e+06	266059	2.80384e+06	555183	981413	116549	647663	497123	994405	99107.9	1.84023e+06	54696.2	29508.8	61426.4	28745.4	54859.4	55443.1	51390.9	26314.6	116125	1.86677e+06	89544.4	1.61684e+06	165579	411310	112244	310167	236796	771080	0	2
P35900	5	5	0.0368695	3.30383	Tumours	F1	Keratin, type I cytoskeletal 20 OS=Homo sapiens GN=KRT20 PE=1 SV=1	6.2149e+06	3.92399e+06	3.04403e+06	6.9781e+06	2.94518e+06	4.00262e+06	3.69136e+06	2.9739e+06	3.45078e+06	2.30034e+07	4.43934e+06	4.8357e+06	2.89428e+07	1.08512e+07	9.90937e+07	3.69413e+06	6.71375e+06	1.09786e+07	2.2563e+07	6.87186e+06	4.82626e+06	2.65668e+06	2.17073e+06	2.58694e+06	1.92651e+06	2.434e+06	3.13787e+06	2.42475e+06	3.41764e+06	1.63451e+07	3.00839e+06	2.12431e+06	9.74093e+06	6.25738e+06	2.95539e+07	1.54821e+06	6.46576e+06	5.25766e+06	1.07475e+07	5.32857e+06	0	0
P49257	4	4	0.00277041	3.18853	Tumours	F1	Protein ERGIC-53 OS=Homo sapiens GN=LMAN1 PE=1 SV=2	8.88384e+06	4.84861e+06	7.33369e+06	978704	4.27934e+06	3.84066e+06	2.29011e+06	7.09555e+06	1.48122e+06	1.57783e+06	2.21902e+07	1.90671e+07	4.71013e+06	6.50693e+06	4.0936e+06	3.9885e+07	1.29797e+07	9.64538e+06	9.24805e+06	7.5359e+06	6.89886e+06	3.28268e+06	5.22975e+06	362827	2.79921e+06	2.33552e+06	1.94673e+06	5.7853e+06	1.46699e+06	1.12113e+06	1.50376e+07	8.37609e+06	1.58523e+06	3.75223e+06	1.22088e+06	1.67158e+07	1.25002e+07	4.61919e+06	4.40514e+06	5.84347e+06	0	1
O14773	2	2	1.3331e-05	3.17872	Tumours	F1	Tripeptidyl-peptidase 1 OS=Homo sapiens GN=TPP1 PE=1 SV=2	777866	1.47921e+06	2.35e+06	1.93371e+06	1.13162e+06	820004	956214	843160	1.11812e+06	746683	4.19383e+06	6.46242e+06	2.22462e+06	3.33942e+06	3.14544e+06	4.07729e+06	2.97975e+06	6.3629e+06	1.39389e+06	4.4629e+06	604062	1.00148e+06	1.67582e+06	716870	740220	498646	812839	687464	1.10738e+06	530557	2.84202e+06	2.83892e+06	748714	1.92568e+06	938102	1.70879e+06	2.86968e+06	3.0472e+06	663954	3.46062e+06	0	0
Q92597	2	2	0.00254292	3.13528	Tumours	F1	Protein NDRG1 OS=Homo sapiens GN=NDRG1 PE=1 SV=1	876393	1.1178e+06	1.8343e+06	523851	346655	404518	379562	2.75325e+06	1.20271e+06	704376	2.2363e+06	1.24792e+06	6.99851e+06	4.80543e+06	6.14159e+06	982609	801497	2.44952e+06	3.55586e+06	2.58318e+06	680575	756786	1.30806e+06	194204	226755	245988	322650	2.24484e+06	1.19116e+06	500495	1.51546e+06	548207	2.3554e+06	2.77105e+06	1.83168e+06	411811	771892	1.17308e+06	1.69377e+06	2.00305e+06	1	1
P08758	5	5	0.000150026	3.13301	Tumours	F1	Annexin A5 OS=Homo sapiens GN=ANXA5 PE=1 SV=2	6.70831e+07	8.628e+07	8.47252e+07	1.42846e+07	7.38017e+07	3.4516e+07	5.01984e+07	9.23523e+07	4.25162e+07	4.95474e+07	7.7612e+07	6.88751e+07	1.56284e+08	2.23805e+08	1.72028e+08	1.95544e+08	1.36251e+08	2.31915e+08	3.41341e+08	2.61442e+08	5.20943e+07	5.84146e+07	6.04186e+07	5.29562e+06	4.82754e+07	2.09893e+07	4.26716e+07	7.52988e+07	4.21078e+07	3.5206e+07	5.25951e+07	3.02566e+07	5.25987e+07	1.29057e+08	5.13058e+07	8.19523e+07	1.31219e+08	1.11064e+08	1.62592e+08	2.02727e+08	12	10
Q01518	3	3	0.000468075	3.0894	Tumours	F1	Adenylyl cyclase-associated protein 1 OS=Homo sapiens GN=CAP1 PE=1 SV=5	2.08372e+06	7.53231e+06	1.93178e+06	8.30158e+06	3.34133e+06	5.51433e+06	2.20046e+06	3.02268e+06	6.85254e+06	2.27034e+06	7.51707e+06	1.41412e+07	1.02661e+07	1.07207e+07	2.89853e+07	4.17482e+06	5.373e+06	2.11155e+07	1.75031e+07	1.32054e+07	1.61814e+06	5.09963e+06	1.37758e+06	3.07758e+06	2.18564e+06	3.35328e+06	1.87052e+06	2.46452e+06	6.78672e+06	1.6132e+06	5.09407e+06	6.21219e+06	3.45513e+06	6.18211e+06	8.64462e+06	1.74966e+06	5.17453e+06	1.01122e+07	8.33727e+06	1.02397e+07	1	1
P13489	4	4	5.57475e-05	3.06747	Tumours	F1	Ribonuclease inhibitor OS=Homo sapiens GN=RNH1 PE=1 SV=2	1.15402e+06	2.23484e+06	1.26209e+06	3.37623e+06	885685	1.64245e+06	840428	3.05394e+06	1.44974e+06	1.38853e+06	3.33801e+06	5.77912e+06	6.48945e+06	7.60144e+06	3.37918e+06	2.86413e+06	2.0489e+06	9.20247e+06	5.7002e+06	6.62733e+06	896166	1.51306e+06	900011	1.25164e+06	579346	998778	714413	2.49001e+06	1.43582e+06	986622	2.26206e+06	2.53875e+06	2.18408e+06	4.38338e+06	1.00781e+06	1.20035e+06	1.97322e+06	4.40708e+06	2.71519e+06	5.13895e+06	0	1
P06756	5	5	2.22684e-05	2.97375	Tumours	F1	Integrin alpha-V OS=Homo sapiens GN=ITGAV PE=1 SV=2	1.77572e+06	4.43929e+06	1.2471e+06	824264	2.25403e+06	3.26751e+06	2.29327e+06	1.54478e+06	618609	1.87321e+06	4.56496e+06	6.44368e+06	3.61638e+06	5.73288e+06	9.71908e+06	6.16642e+06	4.54537e+06	8.55998e+06	6.00446e+06	4.53158e+06	1.37896e+06	3.00556e+06	889324	305573	1.47441e+06	1.98698e+06	1.94942e+06	1.25953e+06	612668	1.33101e+06	3.09352e+06	2.83069e+06	1.21712e+06	3.30587e+06	2.89864e+06	2.58434e+06	4.37747e+06	4.09939e+06	2.86012e+06	3.51387e+06	0	2
Q07960	2	2	1.66581e-06	2.94202	Tumours	F1	Rho GTPase-activating protein 1 OS=Homo sapiens GN=ARHGAP1 PE=1 SV=1	1.80451e+06	5.21651e+06	4.29928e+06	6.03532e+06	3.57569e+06	3.2782e+06	2.19413e+06	3.76607e+06	3.47511e+06	3.71725e+06	1.03002e+07	1.06432e+07	1.55014e+07	7.50901e+06	1.30406e+07	5.86388e+06	7.4703e+06	1.63714e+07	1.31813e+07	1.00388e+07	1.40131e+06	3.53176e+06	3.06587e+06	2.23743e+06	2.33894e+06	1.99348e+06	1.86514e+06	3.07063e+06	3.44173e+06	2.6413e+06	6.98011e+06	4.67553e+06	5.21711e+06	4.33008e+06	3.88924e+06	2.45755e+06	7.19436e+06	7.84029e+06	6.27867e+06	7.78429e+06	0	0
P00387	5	5	2.30207e-05	2.9337	Tumours	F1	NADH-cytochrome b5 reductase 3 OS=Homo sapiens GN=CYB5R3 PE=1 SV=3	9.34677e+06	1.69006e+07	1.62152e+07	6.79323e+06	1.31167e+07	1.17578e+07	5.08808e+06	1.30703e+07	7.99448e+06	8.21187e+06	2.75327e+07	4.7737e+07	3.41084e+07	2.46482e+07	5.01823e+07	1.3205e+07	2.05053e+07	4.94687e+07	3.09088e+07	1.99952e+07	7.25836e+06	1.14423e+07	1.15632e+07	2.5184e+06	8.57991e+06	7.14992e+06	4.32517e+06	1.06568e+07	7.9177e+06	5.83495e+06	1.8658e+07	2.09707e+07	1.14795e+07	1.42134e+07	1.49665e+07	5.53422e+06	1.97478e+07	2.36906e+07	1.47229e+07	1.55047e+07	0	2
Q96KP4	2	2	0.000591797	2.92573	Tumours	F1	Cytosolic non-specific dipeptidase OS=Homo sapiens GN=CNDP2 PE=1 SV=2	134694	832400	257324	235971	229831	279112	74508.5	176180	418647	170999	674528	382383	211868	1.23626e+06	1.05684e+06	680925	583535	1.17955e+06	861275	1.35316e+06	104599	563564	183501	87479.8	150338	169729	63336.6	143647	414626	121504	457105	167980	71306	712893	315193	285375	561981	564891	410253	1.04927e+06	0	0
Q9P2E9	4	4	0.00198401	2.86187	Tumours	F1	Ribosome-binding protein 1 OS=Homo sapiens GN=RRBP1 PE=1 SV=4	1.11273e+06	1.82781e+06	669319	3.89512e+06	1.41913e+06	2.31679e+06	926541	784314	1.08882e+06	1.4726e+06	3.97429e+06	5.19775e+06	1.38697e+06	1.58177e+06	3.66034e+06	1.49509e+07	3.37802e+06	4.27684e+06	3.35927e+06	2.63039e+06	864102	1.23749e+06	477300	1.44401e+06	928283	1.40884e+06	787614	639485	1.07836e+06	1.04636e+06	2.69325e+06	2.28335e+06	466795	912127	1.09167e+06	6.26592e+06	3.25325e+06	2.04819e+06	1.60013e+06	2.03965e+06	1	1
P08754	2	2	6.5075e-06	2.8362	Tumours	F1	Guanine nucleotide-binding protein G(k) subunit alpha OS=Homo sapiens GN=GNAI3 PE=1 SV=3	2.41601e+06	2.46124e+06	1.91641e+06	1.10275e+06	2.08856e+06	1.5361e+06	1.44211e+06	2.0903e+06	442105	1.30663e+06	4.53484e+06	7.06684e+06	3.25439e+06	5.18732e+06	4.39119e+06	4.2981e+06	3.86371e+06	4.68349e+06	6.327e+06	4.04758e+06	1.87619e+06	1.66634e+06	1.36662e+06	408815	1.36617e+06	934104	1.22588e+06	1.70431e+06	437859	928429	3.07311e+06	3.10444e+06	1.09529e+06	2.99127e+06	1.30964e+06	1.80133e+06	3.721e+06	2.24293e+06	3.01375e+06	3.13857e+06	0	0
Q07065	2	2	1.00913e-05	2.79842	Tumours	F1	Cytoskeleton-associated protein 4 OS=Homo sapiens GN=CKAP4 PE=1 SV=2	1.2697e+06	595647	1.03247e+06	1.0148e+06	590489	1.08165e+06	628104	497966	1.16213e+06	818868	2.25241e+06	2.2261e+06	1.26729e+06	2.2546e+06	2.46664e+06	5.73386e+06	1.59777e+06	1.69525e+06	2.3793e+06	2.45012e+06	985999	403274	736269	376209	386253	657755	533925	406013	1.15097e+06	581848	1.52639e+06	977917	426518	1.30012e+06	735654	2.40306e+06	1.53875e+06	811859	1.13334e+06	1.89987e+06	1	0
Q9HDC9	2	2	0.00441338	2.79108	Tumours	F1	Adipocyte plasma membrane-associated protein OS=Homo sapiens GN=APMAP PE=1 SV=2	4.49542e+06	4.17468e+06	8.73541e+06	2.38667e+06	5.30439e+06	8.8215e+06	3.17109e+06	7.48336e+06	2.23588e+06	6.20483e+06	1.44251e+07	1.36659e+07	8.98631e+06	1.20815e+07	4.54514e+07	2.26579e+06	1.00103e+07	1.45284e+07	1.51508e+07	1.13985e+07	3.49098e+06	2.8264e+06	6.22933e+06	884792	3.46972e+06	5.36438e+06	2.69561e+06	6.10151e+06	2.21441e+06	4.40885e+06	9.77544e+06	6.00338e+06	3.02442e+06	6.96679e+06	1.35555e+07	949593	9.64054e+06	6.95767e+06	7.2168e+06	8.83862e+06	0	0
O60664	2	2	0.00140125	2.72376	Tumours	F1	Perilipin-3 OS=Homo sapiens GN=PLIN3 PE=1 SV=3	751888	3.60404e+06	1.11388e+06	1.2632e+06	1.19274e+06	2.05831e+06	1.62552e+06	1.20762e+06	1.65588e+06	556809	2.26518e+06	6.09024e+06	4.72026e+06	4.93277e+06	6.36056e+06	1.07036e+06	1.39625e+06	4.22948e+06	6.0109e+06	3.86173e+06	583889	2.44006e+06	794320	468296	780199	1.25166e+06	1.38179e+06	984625	1.63997e+06	395642	1.53504e+06	2.67542e+06	1.58864e+06	2.84449e+06	1.89698e+06	448588	1.34467e+06	2.0255e+06	2.86319e+06	2.99446e+06	0	0
P12111	3	3	0.00172706	2.64844	Tumours	F1	Collagen alpha-3(VI) chain OS=Homo sapiens GN=COL6A3 PE=1 SV=5	2.69892e+06	2.22054e+06	754684	913959	1.87636e+06	1.27583e+06	1.8362e+06	758560	1.07525e+06	1.61214e+06	3.56679e+06	1.18284e+07	4.63527e+06	1.79694e+06	5.40103e+06	1.82672e+06	3.82637e+06	2.89768e+06	2.19473e+06	1.81208e+06	2.09588e+06	1.50338e+06	538175	338825	1.22737e+06	775833	1.56087e+06	618486	1.06493e+06	1.14551e+06	2.4171e+06	5.1962e+06	1.56004e+06	1.03621e+06	1.61081e+06	765579	3.68504e+06	1.38771e+06	1.04542e+06	1.40512e+06	0	0
Q01082	2	2	9.81968e-05	2.5888	Tumours	F1	Spectrin beta chain, non-erythrocytic 1 OS=Homo sapiens GN=SPTBN1 PE=1 SV=2	1.42141e+06	2.66711e+06	3.96634e+06	4.33344e+06	3.83662e+06	3.49594e+06	1.57325e+06	9.55603e+06	1.33787e+06	2.03357e+06	5.61187e+06	8.53775e+06	9.12385e+06	8.71443e+06	1.49536e+07	5.9967e+06	9.89092e+06	1.23369e+07	6.66725e+06	6.75968e+06	1.10382e+06	1.80572e+06	2.82845e+06	1.6065e+06	2.50962e+06	2.12589e+06	1.33735e+06	7.79144e+06	1.32502e+06	1.44496e+06	3.80298e+06	3.7506e+06	3.07071e+06	5.02519e+06	4.4598e+06	2.51321e+06	9.52557e+06	5.90814e+06	3.17583e+06	5.24158e+06	0	0
P36871	2	2	0.00549857	2.55519	Tumours	F1	Phosphoglucomutase-1 OS=Homo sapiens GN=PGM1 PE=1 SV=3	202147	2.47603e+06	296277	983475	440320	545891	456588	580003	804629	491545	777551	573761	487921	2.92482e+06	2.43713e+06	2.15978e+06	1.10134e+06	2.17172e+06	2.86047e+06	3.09937e+06	156980	1.67636e+06	211279	364596	288023	331957	388127	472901	796901	349268	526921	252051	164214	1.6866e+06	726853	905163	1.06066e+06	1.04004e+06	1.36253e+06	2.40331e+06	0	1
P35527	2	2	0.0176153	2.54985	Tumours	F1	Keratin, type I cytoskeletal 9 OS=Homo sapiens GN=KRT9 PE=1 SV=3	1.44729e+06	2.31099e+06	2.80971e+06	781713	686553	1.15856e+06	884650	3.19457e+06	632955	818487	3.35459e+06	2.99736e+06	3.83138e+06	1.86489e+06	1.48738e+07	3.27032e+06	953360	3.22937e+06	1.9835e+06	1.1892e+06	1.12391e+06	1.56462e+06	2.00364e+06	289798	449090	704523	752004	2.60467e+06	626876	581577	2.27329e+06	1.31673e+06	1.28948e+06	1.07539e+06	4.436e+06	1.37059e+06	918145	1.54655e+06	944804	922124	0	0
O75083	4	4	0.000838655	2.5493	Tumours	F1	WD repeat-containing protein 1 OS=Homo sapiens GN=WDR1 PE=1 SV=4	1.23239e+06	3.43336e+06	2.99532e+06	7.4772e+06	2.30437e+06	2.41048e+06	1.8866e+06	2.11768e+06	4.98012e+06	2.45763e+06	4.00831e+06	7.76011e+06	9.49143e+06	7.43177e+06	1.51054e+07	2.95071e+06	3.3735e+06	1.08432e+07	9.95209e+06	8.86419e+06	957025	2.3245e+06	2.136e+06	2.77196e+06	1.50734e+06	1.46582e+06	1.60372e+06	1.72663e+06	4.93229e+06	1.74627e+06	2.7163e+06	3.40899e+06	3.19442e+06	4.28554e+06	4.50505e+06	1.23664e+06	3.24889e+06	5.19282e+06	4.7405e+06	6.87345e+06	0	1
P30041	2	2	0.00022787	2.53306	Tumours	F1	Peroxiredoxin-6 OS=Homo sapiens GN=PRDX6 PE=1 SV=3	1.37769e+06	2.17107e+06	2.21528e+06	2.87533e+06	3.18224e+06	3.48379e+06	1.69159e+06	3.34262e+06	6.49034e+06	1.4391e+06	4.05543e+06	3.43724e+06	7.7488e+06	9.44495e+06	1.0018e+07	3.58235e+06	5.19747e+06	8.45069e+06	8.10114e+06	1.15711e+07	1.06987e+06	1.46989e+06	1.57974e+06	1.06595e+06	2.08158e+06	2.1185e+06	1.43795e+06	2.72538e+06	6.428e+06	1.02256e+06	2.74823e+06	1.50997e+06	2.60792e+06	5.44644e+06	2.98777e+06	1.50136e+06	5.00549e+06	4.04705e+06	3.85883e+06	8.97245e+06	1	1
P07858	6	6	0.000694096	2.52555	Tumours	F1	Cathepsin B OS=Homo sapiens GN=CTSB PE=1 SV=3	6.33981e+06	1.70135e+07	1.23747e+07	2.83212e+07	4.91552e+06	4.61321e+06	6.59841e+06	6.66458e+06	1.73797e+07	3.4193e+06	3.87805e+07	2.35897e+07	1.1106e+07	2.4189e+07	3.71525e+07	2.16681e+07	1.26804e+07	4.21519e+07	3.21645e+07	2.83671e+07	4.92326e+06	1.15187e+07	8.82455e+06	1.04993e+07	3.21536e+06	2.8053e+06	5.60903e+06	5.43391e+06	1.72128e+07	2.42959e+06	2.62803e+07	1.03629e+07	3.73781e+06	1.39486e+07	1.10804e+07	9.0811e+06	1.2212e+07	2.01866e+07	1.5321e+07	2.19964e+07	0	1
P30101	2	2	0.0009067	2.51537	Tumours	F1	Protein disulfide-isomerase A3 OS=Homo sapiens GN=PDIA3 PE=1 SV=4	2.56671e+06	3.25968e+06	1.32165e+06	1.40377e+06	4.74602e+06	3.195e+06	2.61904e+06	2.7553e+06	2.25314e+06	1.4449e+06	5.08543e+06	2.92898e+06	1.71285e+07	5.23548e+06	1.0592e+07	5.5242e+06	4.63117e+06	3.61082e+06	6.15241e+06	3.41704e+06	1.99321e+06	2.20691e+06	942487	520410	3.10448e+06	1.94289e+06	2.22634e+06	2.24651e+06	2.2315e+06	1.02668e+06	3.44623e+06	1.28669e+06	5.76473e+06	3.01904e+06	3.15898e+06	2.31519e+06	4.46011e+06	1.72923e+06	2.93059e+06	2.64963e+06	2	1
P30837	2	2	0.00706763	2.51187	Tumours	F1	Aldehyde dehydrogenase X, mitochondrial OS=Homo sapiens GN=ALDH1B1 PE=1 SV=3	603136	730036	1.82481e+06	288316	1.51059e+06	1.68568e+06	1.08594e+06	1.47185e+06	2.40368e+06	1.83426e+06	1.3919e+06	2.13615e+06	5.9625e+06	1.42762e+06	9.06993e+06	3.97234e+06	1.62597e+06	3.35326e+06	3.11194e+06	1.70359e+06	468373	494260	1.3013e+06	106885	988113	1.02506e+06	923114	1.20006e+06	2.38059e+06	1.30333e+06	943241	938403	2.00673e+06	823240	2.70503e+06	1.6648e+06	1.56591e+06	1.60588e+06	1.48231e+06	1.32099e+06	0	0
Q14108	4	4	6.22492e-05	2.45415	Tumours	F1	Lysosome membrane protein 2 OS=Homo sapiens GN=SCARB2 PE=1 SV=2	3.9408e+06	3.43547e+06	1.15409e+07	2.68522e+06	3.8154e+06	5.39862e+06	4.08866e+06	4.19325e+06	1.34338e+06	2.85001e+06	1.34135e+07	6.44027e+06	8.71722e+06	1.39729e+07	8.30955e+06	1.5967e+07	9.05837e+06	1.11325e+07	1.05373e+07	8.69567e+06	3.06028e+06	2.32593e+06	8.22996e+06	995471	2.49574e+06	3.28291e+06	3.4756e+06	3.41894e+06	1.33048e+06	2.02508e+06	9.0899e+06	2.82919e+06	2.93385e+06	8.05747e+06	2.47825e+06	6.69174e+06	8.72377e+06	5.33139e+06	5.01927e+06	6.74278e+06	0	0
P11766	2	2	0.00293613	2.43923	Tumours	F1	Alcohol dehydrogenase class-3 OS=Homo sapiens GN=ADH5 PE=1 SV=4	174605	569106	450214	304281	118891	363715	99373.5	192715	651498	156593	399996	626506	967904	1.36151e+06	829514	371481	228192	1.02279e+06	571037	1.1363e+06	135592	385305	321053	112804	77769.4	221176	84473.4	157129	645241	111267	271064	275222	325756	785119	247396	155687	219763	489818	272003	881110	0	0
P27797	4	4	5.0493e-06	2.43865	Tumours	F1	Calreticulin OS=Homo sapiens GN=CALR PE=1 SV=1	3.75658e+07	5.26466e+07	3.38848e+07	4.07249e+07	7.06732e+07	6.59289e+07	7.37967e+07	6.50038e+07	3.42895e+07	7.02318e+07	1.3294e+08	6.61974e+07	1.32091e+08	1.18729e+08	1.50703e+08	1.30344e+08	1.08497e+08	1.38339e+08	2.26544e+08	1.24061e+08	2.91722e+07	3.56436e+07	2.41637e+07	1.50976e+07	4.62289e+07	4.00915e+07	6.27316e+07	5.30004e+07	3.39601e+07	4.99033e+07	9.00892e+07	2.90803e+07	4.44563e+07	6.84652e+07	4.49458e+07	5.46272e+07	1.0449e+08	6.62507e+07	1.0791e+08	9.61995e+07	1	3
P07339	5	5	0.000604449	2.36459	Tumours	F1	Cathepsin D OS=Homo sapiens GN=CTSD PE=1 SV=1	1.73554e+07	3.89101e+07	5.22862e+07	4.7641e+07	1.91835e+07	3.1285e+07	2.0949e+07	1.58299e+07	5.64061e+07	1.38526e+07	5.56564e+07	5.31413e+07	3.89063e+07	6.14357e+07	9.10643e+07	7.54337e+07	3.64126e+07	1.28469e+08	7.61372e+07	1.25113e+08	1.34776e+07	2.63435e+07	3.7286e+07	1.76616e+07	1.25484e+07	1.90245e+07	1.78079e+07	1.29068e+07	5.58644e+07	9.84296e+06	3.77165e+07	2.33448e+07	1.30942e+07	3.5427e+07	2.71592e+07	3.16142e+07	3.50676e+07	6.15243e+07	3.62666e+07	9.7015e+07	0	3
P06733	2	2	0.0331486	2.35932	Tumours	F1	Alpha-enolase OS=Homo sapiens GN=ENO1 PE=1 SV=2	9.98029e+06	1.82344e+07	1.40689e+07	2.02601e+07	3.32296e+06	9.44338e+06	1.16561e+07	9.1508e+06	3.54801e+07	1.16389e+07	3.03315e+07	7.72238e+06	9.00381e+07	2.63107e+07	5.67779e+07	8.406e+06	1.24388e+07	2.51207e+07	5.15485e+07	2.92452e+07	7.75033e+06	1.23453e+07	1.00327e+07	7.51086e+06	2.17363e+06	5.74254e+06	9.90834e+06	7.46104e+06	3.51393e+07	8.27006e+06	2.05547e+07	3.39242e+06	3.03031e+07	1.51721e+07	1.69335e+07	3.52295e+06	1.19793e+07	1.20303e+07	2.45542e+07	2.26773e+07	2	2
P32119	3	3	0.000142474	2.30889	Tumours	F1	Peroxiredoxin-2 OS=Homo sapiens GN=PRDX2 PE=1 SV=5	3.55046e+06	6.23245e+06	3.69395e+06	5.43839e+06	1.0039e+07	4.92326e+06	3.29052e+06	8.87598e+06	1.0542e+07	4.78149e+06	9.66948e+06	9.08347e+06	1.37598e+07	1.98085e+07	2.33554e+07	1.01973e+07	7.53343e+06	1.56015e+07	1.64571e+07	1.62245e+07	2.75716e+06	4.21958e+06	2.63421e+06	2.01613e+06	6.56671e+06	2.99385e+06	2.79714e+06	7.23696e+06	1.04407e+07	3.3975e+06	6.55269e+06	3.99034e+06	4.63099e+06	1.14226e+07	6.96556e+06	4.27368e+06	7.25516e+06	7.47159e+06	7.83906e+06	1.25808e+07	0	0
P27824	9	9	0.00096351	2.29526	Tumours	F1	Calnexin OS=Homo sapiens GN=CANX PE=1 SV=2	5.59295e+07	5.75791e+07	4.18841e+07	7.94806e+06	5.01722e+07	4.98012e+07	2.81162e+07	4.50627e+07	1.07413e+07	2.72836e+07	9.30548e+07	1.20123e+08	4.7848e+07	7.2642e+07	7.29617e+07	1.42837e+08	8.96941e+07	8.62863e+07	6.99962e+07	6.41739e+07	4.34328e+07	3.8983e+07	2.98681e+07	2.94652e+06	3.28188e+07	3.02842e+07	2.39004e+07	3.67416e+07	1.06382e+07	1.93864e+07	6.30602e+07	5.27695e+07	1.61036e+07	4.18891e+07	2.17602e+07	5.9863e+07	8.6381e+07	4.13226e+07	3.33414e+07	4.97616e+07	7	9
Q6DD88	3	3	0.00550999	2.27046	Tumours	F1	Atlastin-3 OS=Homo sapiens GN=ATL3 PE=1 SV=1	2.06693e+06	2.31487e+06	2.118e+06	804222	532786	1.70599e+06	1.17382e+06	2.3467e+06	498270	1.72975e+06	4.19519e+06	5.60184e+06	853317	3.4656e+06	1.43127e+06	4.4731e+06	3.17804e+06	4.40042e+06	4.31517e+06	2.80436e+06	1.6051e+06	1.56725e+06	1.51038e+06	298143	348508	1.03741e+06	997813	1.91337e+06	493485	1.22908e+06	2.84294e+06	2.46087e+06	287191	1.99844e+06	426865	1.87467e+06	3.06065e+06	2.10737e+06	2.05545e+06	2.17455e+06	1	0
P06396	6	6	0.00183089	2.24527	Tumours	F1	Gelsolin OS=Homo sapiens GN=GSN PE=1 SV=1	5.38421e+06	1.76804e+07	1.49866e+07	2.87067e+07	8.7892e+06	1.91804e+07	1.09609e+07	1.09755e+07	1.85617e+07	2.11102e+07	2.03568e+07	2.17157e+07	3.37716e+07	4.21056e+07	7.25281e+07	1.41896e+07	2.07318e+07	4.31167e+07	4.08454e+07	4.16546e+07	4.18118e+06	1.19702e+07	1.06872e+07	1.06422e+07	5.74921e+06	1.16637e+07	9.31738e+06	8.94879e+06	1.83835e+07	1.49999e+07	1.37952e+07	9.53962e+06	1.13661e+07	2.42802e+07	2.16309e+07	5.94686e+06	1.9966e+07	2.06487e+07	1.9456e+07	3.22997e+07	0	2
P35908	2	2	0.00942162	2.23783	Tumours	F1	Keratin, type II cytoskeletal 2 epidermal OS=Homo sapiens GN=KRT2 PE=1 SV=2	127909	323995	691533	375333	159189	288833	151642	660853	70270.8	125276	298649	706606	542201	623818	1.65186e+06	1.1367e+06	321302	754780	293615	327635	99329.1	219356	493141	139144	104129	175640	128905	538821	69595.9	89015.4	202385	310410	182482	359725	492653	476390	309433	361466	139858	254054	0	0
P05556	5	5	0.000587448	2.22937	Tumours	F1	Integrin beta-1 OS=Homo sapiens GN=ITGB1 PE=1 SV=2	6.62025e+06	1.95752e+07	5.84028e+06	4.2041e+06	1.35072e+07	1.91374e+07	1.82574e+07	8.7809e+06	4.36556e+06	5.96488e+06	1.59427e+07	2.51989e+07	1.46541e+07	2.24206e+07	4.61854e+07	2.01965e+07	2.13221e+07	2.90064e+07	2.41778e+07	1.77731e+07	5.14104e+06	1.32531e+07	4.16478e+06	1.55855e+06	8.83535e+06	1.16375e+07	1.55198e+07	7.15944e+06	4.32363e+06	4.23836e+06	1.08039e+07	1.10698e+07	4.93196e+06	1.29288e+07	1.37744e+07	8.46436e+06	2.05345e+07	1.38912e+07	1.15166e+07	1.37816e+07	0	1
P35579	4	4	0.000928392	2.22022	Tumours	F1	Myosin-9 OS=Homo sapiens GN=MYH9 PE=1 SV=4	3.75611e+06	8.74391e+06	3.37274e+06	1.59557e+07	4.24075e+06	5.50106e+06	2.81002e+06	4.82628e+06	2.34023e+06	3.04379e+06	7.23171e+06	1.58042e+07	1.55744e+07	1.02412e+07	2.14761e+07	8.83999e+06	7.42098e+06	1.85774e+07	8.90232e+06	7.13484e+06	2.91686e+06	5.91993e+06	2.40514e+06	5.91513e+06	2.77397e+06	3.34521e+06	2.38868e+06	3.93508e+06	2.31775e+06	2.16277e+06	4.90069e+06	6.94275e+06	5.24171e+06	5.90558e+06	6.40508e+06	3.70483e+06	7.14687e+06	8.89677e+06	4.24046e+06	5.53248e+06	2	1
Q15149	40	40	0.00239303	2.17933	Tumours	F1	Plectin OS=Homo sapiens GN=PLEC PE=1 SV=3	9.85755e+06	2.07352e+07	4.86417e+07	5.52741e+07	3.4448e+07	4.04184e+07	1.30655e+07	1.42256e+08	1.94736e+07	4.82017e+07	4.52888e+07	6.88956e+07	6.85208e+07	9.77568e+07	1.00392e+08	6.5573e+07	1.28254e+08	1.87476e+08	1.08739e+08	7.13842e+07	7.65501e+06	1.40384e+07	3.4687e+07	2.04913e+07	2.25332e+07	2.45785e+07	1.11064e+07	1.15987e+08	1.92866e+07	3.42498e+07	3.06907e+07	3.02656e+07	2.30612e+07	5.63715e+07	2.9941e+07	2.74816e+07	1.23516e+08	8.97824e+07	5.17958e+07	5.53526e+07	0	1
P46940	2	2	0.00295208	2.16729	Tumours	F1	Ras GTPase-activating-like protein IQGAP1 OS=Homo sapiens GN=IQGAP1 PE=1 SV=1	437393	1.45589e+06	1.22473e+06	2.23746e+06	262046	1.35752e+06	356696	1.06821e+06	706049	572738	1.2609e+06	1.6135e+06	1.3648e+06	1.99734e+06	3.954e+06	1.42988e+06	1.25311e+06	3.89509e+06	1.97528e+06	2.23273e+06	339664	985686	873369	829477	171410	825509	303213	870961	699268	406960	854472	708805	459334	1.15177e+06	1.17925e+06	599263	1.20683e+06	1.86537e+06	940890	1.7313e+06	0	0
Q16822	2	2	0.0107963	2.12276	Tumours	F1	Phosphoenolpyruvate carboxykinase [GTP], mitochondrial OS=Homo sapiens GN=PCK2 PE=1 SV=3	214354	323068	2.38793e+06	360292	1.72374e+06	1.36549e+06	1.28049e+06	1.9401e+06	1.46013e+06	2.72121e+06	1.52057e+06	2.66938e+06	1.18056e+06	1.74578e+06	5.44875e+06	3.22513e+06	3.05348e+06	4.72112e+06	2.02008e+06	3.65999e+06	166460	218728	1.70286e+06	133569	1.12754e+06	830360	1.08849e+06	1.58185e+06	1.44611e+06	1.93356e+06	1.03044e+06	1.17265e+06	397327	1.00671e+06	1.62504e+06	1.35165e+06	2.94069e+06	2.26095e+06	962229	2.83802e+06	0	0
P04264	3	3	0.00686592	2.07838	Tumours	F1	Keratin, type II cytoskeletal 1 OS=Homo sapiens GN=KRT1 PE=1 SV=6	2.09733e+06	7.33455e+06	1.00326e+07	3.32288e+06	1.6636e+06	2.21171e+06	1.15138e+06	3.74716e+06	476190	888358	3.72972e+06	1.18867e+07	8.60959e+06	7.90129e+06	7.42307e+06	8.14307e+06	2.90833e+06	4.69702e+06	9.45849e+06	3.67507e+06	1.62871e+06	4.96574e+06	7.1544e+06	1.23187e+06	1.0882e+06	1.34495e+06	978740	3.05522e+06	471616	631224	2.52751e+06	5.22177e+06	2.89763e+06	4.55629e+06	2.21387e+06	3.41276e+06	2.8009e+06	2.24941e+06	4.50538e+06	2.84972e+06	0	1
P30086	2	2	0.023964	2.05764	Tumours	F1	Phosphatidylethanolamine-binding protein 1 OS=Homo sapiens GN=PEBP1 PE=1 SV=3	1.11233e+06	3.24615e+06	4.5941e+06	2.99184e+06	3.83241e+06	3.72177e+06	1.08257e+06	2.36128e+06	1.44711e+07	3.2255e+06	3.04015e+06	5.72297e+06	9.19273e+06	1.67059e+07	3.02639e+06	7.40167e+06	3.16235e+06	4.94647e+06	1.30307e+07	1.73912e+07	863795	2.19776e+06	3.27611e+06	1.10914e+06	2.50686e+06	2.26322e+06	920244	1.92526e+06	1.43321e+07	2.29189e+06	2.06021e+06	2.51408e+06	3.09389e+06	9.63348e+06	902595	3.10203e+06	3.04554e+06	2.36887e+06	6.20696e+06	1.34855e+07	0	0
P22314	4	4	0.00958291	2.04536	Tumours	F1	Ubiquitin-like modifier-activating enzyme 1 OS=Homo sapiens GN=UBA1 PE=1 SV=3	5.45992e+06	1.21669e+07	5.55646e+06	1.09909e+07	2.71791e+06	4.83773e+06	1.93497e+06	4.90615e+06	7.09754e+06	3.38106e+06	9.72479e+06	6.26995e+06	1.16521e+07	1.50568e+07	1.4247e+07	3.31435e+06	6.92346e+06	2.05376e+07	1.71691e+07	1.58822e+07	4.23998e+06	8.23738e+06	3.96238e+06	4.07457e+06	1.77785e+06	2.94183e+06	1.64484e+06	4.00019e+06	7.02937e+06	2.40241e+06	6.59017e+06	2.75437e+06	3.9216e+06	8.68253e+06	4.24906e+06	1.38904e+06	6.66772e+06	9.8355e+06	8.17817e+06	1.23154e+07	0	2
P28838	2	2	0.00429489	2.0174	Tumours	F1	Cytosol aminopeptidase OS=Homo sapiens GN=LAP3 PE=1 SV=3	197281	714510	672741	772722	1.05817e+06	1.0128e+06	552049	824320	1.91709e+06	891351	1.98392e+06	947218	1.31652e+06	1.68946e+06	1.80317e+06	1.24098e+06	724849	2.21956e+06	2.6923e+06	2.75793e+06	153201	483748	479740	286465	692172	615885	469274	672104	1.89868e+06	633351	1.34444e+06	416109	443086	974230	537780	520095	698074	1.06295e+06	1.28243e+06	2.13855e+06	0	0
P13010	2	2	0.00678494	2.01529	Tumours	F1	X-ray repair cross-complementing protein 5 OS=Homo sapiens GN=XRCC5 PE=1 SV=3	2.46157e+06	2.99415e+06	3.27956e+06	5.39915e+06	5.19478e+06	7.21935e+06	1.38702e+06	2.91437e+06	1.62306e+06	1.67515e+06	6.09414e+06	3.39923e+06	3.54446e+06	1.50975e+07	2.86324e+06	7.33829e+06	8.8682e+06	6.5251e+06	7.80548e+06	7.28265e+06	1.91157e+06	2.02715e+06	2.3387e+06	2.00159e+06	3.39802e+06	4.3901e+06	1.17905e+06	2.37621e+06	1.60747e+06	1.19028e+06	4.12979e+06	1.49327e+06	1.19292e+06	8.70599e+06	853936	3.07547e+06	8.54063e+06	3.12488e+06	3.718e+06	5.6471e+06	2	0
Q14697	5	5	0.000172494	2.01524	Tumours	F1	Neutral alpha-glucosidase AB OS=Homo sapiens GN=GANAB PE=1 SV=3	1.32252e+07	1.90386e+07	2.12503e+07	5.36545e+06	1.86934e+07	1.35622e+07	1.07012e+07	1.50025e+07	1.07463e+07	1.43406e+07	3.49186e+07	1.82518e+07	1.78233e+07	3.80923e+07	2.81189e+07	2.24478e+07	2.39032e+07	3.06641e+07	3.69758e+07	3.48186e+07	1.02702e+07	1.28898e+07	1.51538e+07	1.98909e+06	1.22278e+07	8.24718e+06	9.09663e+06	1.22322e+07	1.06431e+07	1.01897e+07	2.36632e+07	8.01796e+06	5.99858e+06	2.1966e+07	8.38623e+06	9.40788e+06	2.30203e+07	1.46851e+07	1.76128e+07	2.6999e+07	1	2
Q9UHG3	3	3	0.00107282	2.00977	Tumours	F1	Prenylcysteine oxidase 1 OS=Homo sapiens GN=PCYOX1 PE=1 SV=3	4.85098e+06	6.20499e+06	3.06244e+06	1.4777e+06	3.84679e+06	4.10912e+06	2.7876e+06	3.4372e+06	963242	2.26768e+06	7.31566e+06	1.08851e+07	4.5513e+06	8.7158e+06	4.84162e+06	7.62155e+06	6.62749e+06	4.62176e+06	4.8453e+06	6.31237e+06	3.76709e+06	4.201e+06	2.18386e+06	547816	2.51627e+06	2.49876e+06	2.36962e+06	2.8025e+06	953991	1.6113e+06	4.95758e+06	4.78178e+06	1.53178e+06	5.02598e+06	1.44397e+06	3.19419e+06	6.38269e+06	2.21337e+06	2.30797e+06	4.89473e+06	1	2
P17301	3	3	0.00836362	2.00929	Tumours	F1	Integrin alpha-2 OS=Homo sapiens GN=ITGA2 PE=1 SV=1	1.79377e+06	5.37049e+06	1.99441e+06	1.35197e+06	2.92496e+06	6.73021e+06	2.66885e+06	4.96597e+06	1.56679e+06	3.14261e+06	3.3127e+06	6.07552e+06	1.10851e+07	4.11618e+06	1.59512e+07	3.61102e+06	5.83488e+06	4.93859e+06	6.71668e+06	3.6804e+06	1.39297e+06	3.63601e+06	1.42224e+06	501205	1.91328e+06	4.09266e+06	2.26868e+06	4.04897e+06	1.55175e+06	2.23299e+06	2.24491e+06	2.66895e+06	3.73077e+06	2.3736e+06	4.75732e+06	1.51338e+06	5.61936e+06	2.3651e+06	3.19937e+06	2.85385e+06	0	1
P02545	2	2	0.0167879	2.0027	Tumours	F1	Prelamin-A/C OS=Homo sapiens GN=LMNA PE=1 SV=1	472705	1.16266e+06	2.20254e+06	3.12631e+06	1.75343e+06	1.10311e+06	1.50643e+06	865449	2.83977e+06	1.06597e+06	1.91306e+06	5.1065e+06	1.97024e+06	5.16953e+06	4.05356e+06	5.73676e+06	1.40292e+06	2.45743e+06	1.04553e+06	3.38467e+06	367085	787162	1.57066e+06	1.15899e+06	1.14696e+06	670803	1.28055e+06	705637	2.81249e+06	757428	1.29642e+06	2.24327e+06	663099	2.98102e+06	1.20894e+06	2.40427e+06	1.3511e+06	1.17687e+06	498020	2.62454e+06	0	1
P14314	3	3	0.00257174	1.97167	Tumours	F1	Glucosidase 2 subunit beta OS=Homo sapiens GN=PRKCSH PE=1 SV=2	4.1827e+06	4.63194e+06	6.52749e+06	1.64146e+06	7.88115e+06	4.66553e+06	4.31064e+06	6.01375e+06	3.25335e+06	5.88558e+06	1.33334e+07	5.41762e+06	5.17611e+06	1.24985e+07	5.21419e+06	1.08661e+07	1.28355e+07	6.62453e+06	9.93576e+06	1.46976e+07	3.24813e+06	3.13598e+06	4.65483e+06	608526	5.15524e+06	2.83712e+06	3.6643e+06	4.90327e+06	3.2221e+06	4.18201e+06	9.03558e+06	2.37994e+06	1.74206e+06	7.20725e+06	1.55509e+06	4.55396e+06	1.23614e+07	3.1725e+06	4.73272e+06	1.13968e+07	1	1
P35237	4	4	0.00331044	1.94763	Tumours	F1	Serpin B6 OS=Homo sapiens GN=SERPINB6 PE=1 SV=3	1.4042e+06	2.32392e+06	5.64114e+06	3.72096e+06	3.13627e+06	1.66986e+06	1.7923e+06	3.54965e+06	2.23844e+06	1.88199e+06	2.93089e+06	2.00273e+06	7.09738e+06	7.81994e+06	7.43043e+06	3.34506e+06	4.63912e+06	5.8086e+06	5.85276e+06	6.35777e+06	1.09045e+06	1.57337e+06	4.02277e+06	1.37944e+06	2.05151e+06	1.01544e+06	1.52356e+06	2.89418e+06	2.21694e+06	1.33725e+06	1.98617e+06	879793	2.38868e+06	4.50938e+06	2.21606e+06	1.40191e+06	4.46776e+06	2.78175e+06	2.78786e+06	4.92993e+06	0	0
P00338	3	3	0.00197087	1.87981	Tumours	F1	L-lactate dehydrogenase A chain OS=Homo sapiens GN=LDHA PE=1 SV=2	2.91929e+06	7.14376e+06	3.01043e+06	5.83601e+06	2.78055e+06	2.29909e+06	4.26542e+06	4.21665e+06	2.26285e+06	2.06198e+06	6.81563e+06	5.7372e+06	7.71022e+06	4.74164e+06	8.60593e+06	1.46447e+07	5.93729e+06	6.43289e+06	3.84619e+06	4.69772e+06	2.26701e+06	4.83657e+06	2.14677e+06	2.16354e+06	1.81882e+06	1.39808e+06	3.62586e+06	3.43802e+06	2.24111e+06	1.46514e+06	4.61873e+06	2.52033e+06	2.59494e+06	2.73427e+06	2.56665e+06	6.13759e+06	5.71798e+06	3.08072e+06	1.83206e+06	3.6427e+06	2	3
P13667	8	8	5.32109e-05	1.84243	Tumours	F1	Protein disulfide-isomerase A4 OS=Homo sapiens GN=PDIA4 PE=1 SV=2	6.07582e+06	7.33926e+06	7.31554e+06	5.74647e+06	4.99084e+06	3.69982e+06	3.86603e+06	4.58255e+06	2.61167e+06	6.57382e+06	1.03055e+07	7.20539e+06	1.25701e+07	9.12275e+06	1.10179e+07	9.63112e+06	9.44077e+06	7.42728e+06	1.22799e+07	8.28297e+06	4.71826e+06	4.96893e+06	5.2168e+06	2.13035e+06	3.26462e+06	2.24987e+06	3.28636e+06	3.73635e+06	2.58659e+06	4.67104e+06	6.98369e+06	3.1653e+06	4.23056e+06	5.26065e+06	3.286e+06	4.0364e+06	9.09205e+06	3.55694e+06	5.84929e+06	6.42277e+06	1	1
Q9NZ08	4	4	0.00444153	1.834	Tumours	F1	Endoplasmic reticulum aminopeptidase 1 OS=Homo sapiens GN=ERAP1 PE=1 SV=3	844016	2.60137e+06	7.37944e+06	844182	1.93397e+06	5.13849e+06	1.56999e+06	1.40823e+06	1.10461e+06	928348	4.98437e+06	2.77638e+06	6.42598e+06	4.48144e+06	7.09631e+06	3.71261e+06	3.31568e+06	3.76665e+06	4.45803e+06	2.54488e+06	655432	1.76122e+06	5.26237e+06	312957	1.26506e+06	3.12473e+06	1.33459e+06	1.14819e+06	1.094e+06	659639	3.37774e+06	1.21965e+06	2.16272e+06	2.58423e+06	2.11641e+06	1.55595e+06	3.19321e+06	1.80386e+06	2.1235e+06	1.97335e+06	0	0
P08195	2	2	0.0119568	1.82665	Tumours	F1	4F2 cell-surface antigen heavy chain OS=Homo sapiens GN=SLC3A2 PE=1 SV=3	1.25858e+06	1.71287e+06	688053	213505	683253	1.14283e+06	611721	462605	232614	557167	2.50507e+06	1.98653e+06	815304	1.37873e+06	1.49487e+06	559069	1.10919e+06	1.26821e+06	1.68854e+06	1.00982e+06	977363	1.15967e+06	490659	79151.1	446931	694959	519999	377181	230380	395896	1.69761e+06	872675	274397	795044	445832	234306	1.06822e+06	607346	804307	783036	0	1
P11021	2	2	0.00339109	1.79119	Tumours	F1	78 kDa glucose-regulated protein OS=Homo sapiens GN=HSPA5 PE=1 SV=2	2.48856e+07	3.88687e+07	3.67485e+07	1.66736e+07	5.32591e+07	2.7837e+07	3.28952e+07	2.69416e+07	2.10111e+07	2.8873e+07	8.61981e+07	3.62639e+07	2.2907e+07	4.13346e+07	4.46758e+07	8.68947e+07	6.4491e+07	4.96225e+07	6.81606e+07	5.11262e+07	1.93252e+07	2.63155e+07	2.62058e+07	6.18129e+06	3.4838e+07	1.69277e+07	2.79629e+07	2.19666e+07	2.08093e+07	2.05158e+07	5.84136e+07	1.59306e+07	7.70954e+06	2.38356e+07	1.33242e+07	3.64175e+07	6.21088e+07	2.37643e+07	3.24671e+07	3.96442e+07	3	3
P14625	4	4	0.00180007	1.78398	Tumours	F1	Endoplasmin OS=Homo sapiens GN=HSP90B1 PE=1 SV=1	2.77482e+07	4.54988e+07	3.80479e+07	1.67749e+07	4.51594e+07	3.8357e+07	2.41476e+07	2.55422e+07	1.3176e+07	3.19332e+07	7.63219e+07	3.22318e+07	3.14984e+07	5.43925e+07	5.14299e+07	4.98042e+07	6.77497e+07	4.50007e+07	8.07071e+07	5.74476e+07	2.15482e+07	3.08043e+07	2.71325e+07	6.21882e+06	2.95398e+07	2.3325e+07	2.05268e+07	2.08256e+07	1.30494e+07	2.26901e+07	5.17208e+07	1.41593e+07	1.0601e+07	3.13655e+07	1.53385e+07	2.08729e+07	6.52472e+07	2.15509e+07	3.84434e+07	4.45459e+07	4	4
P07195	2	2	0.0134033	1.78201	Tumours	F1	L-lactate dehydrogenase B chain OS=Homo sapiens GN=LDHB PE=1 SV=2	1.90145e+06	9.35109e+06	582141	777554	7.06882e+06	3.51844e+06	791207	3.16029e+06	345630	930490	4.09457e+06	5.18978e+06	2.17016e+06	5.47324e+06	5.673e+06	2.55307e+06	9.65763e+06	4.28681e+06	6.49091e+06	5.06826e+06	1.4766e+06	6.33101e+06	415132	288257	4.62387e+06	2.13957e+06	672572	2.57672e+06	342311	661161	2.77476e+06	2.27985e+06	730383	3.15615e+06	1.69192e+06	1.06999e+06	9.3009e+06	2.05296e+06	3.09183e+06	3.93002e+06	0	0
P07437	2	2	0.00403662	1.75631	Tumours	F1	Tubulin beta chain OS=Homo sapiens GN=TUBB PE=1 SV=2	2.21586e+07	2.17122e+07	9.2292e+06	3.49235e+07	2.06928e+07	2.34144e+07	2.00051e+07	2.64087e+07	1.50988e+07	2.7367e+07	2.13939e+07	4.01133e+07	3.80134e+07	4.69812e+07	2.15771e+07	2.82294e+07	2.68684e+07	6.59968e+07	5.10869e+07	4.7901e+07	1.72076e+07	1.46999e+07	6.58146e+06	1.29469e+07	1.35356e+07	1.42383e+07	1.70055e+07	2.15321e+07	1.49537e+07	1.94457e+07	1.44979e+07	1.76216e+07	1.27937e+07	2.70918e+07	6.43519e+06	1.18309e+07	2.5876e+07	3.1606e+07	2.43343e+07	3.71433e+07	3	2
P62829	2	2	0.000245983	1.74774	Tumours	F1	60S ribosomal protein L23 OS=Homo sapiens GN=RPL23 PE=1 SV=1	5.43953e+06	4.83344e+06	4.16204e+06	6.45059e+06	5.9455e+06	5.47551e+06	4.84832e+06	5.02939e+06	8.23674e+06	5.62007e+06	9.90025e+06	1.64397e+07	9.23678e+06	1.17405e+07	6.73659e+06	6.86857e+06	6.16669e+06	8.91559e+06	1.35134e+07	8.42718e+06	4.22414e+06	3.2724e+06	2.968e+06	2.39138e+06	3.88909e+06	3.32967e+06	4.12135e+06	4.10067e+06	8.15763e+06	3.99335e+06	6.70908e+06	7.22188e+06	3.10871e+06	6.77019e+06	2.00913e+06	2.87861e+06	5.9389e+06	4.26969e+06	6.43684e+06	6.53459e+06	0	1
P07237	5	5	0.00277298	1.74767	Tumours	F1	Protein disulfide-isomerase OS=Homo sapiens GN=P4HB PE=1 SV=3	2.21156e+07	2.85319e+07	1.97133e+07	1.79873e+07	5.40492e+07	2.5962e+07	1.56591e+07	3.29618e+07	2.02221e+07	1.61688e+07	5.4942e+07	2.10256e+07	2.80677e+07	3.73469e+07	5.28737e+07	7.60337e+07	4.23684e+07	3.77437e+07	5.09403e+07	4.14659e+07	1.71741e+07	1.93171e+07	1.40578e+07	6.66829e+06	3.53548e+07	1.57876e+07	1.33111e+07	2.68751e+07	2.00278e+07	1.14888e+07	3.72324e+07	9.23648e+06	9.44641e+06	2.15362e+07	1.57691e+07	3.18657e+07	4.08034e+07	1.80755e+07	2.42645e+07	3.21534e+07	4	3
Q9NQC3	2	2	0.00709698	1.65352	Tumours	F1	Reticulon-4 OS=Homo sapiens GN=RTN4 PE=1 SV=2	2.60224e+06	9.15271e+06	4.60417e+06	2.4242e+06	9.69706e+06	4.74416e+06	2.9831e+06	5.84232e+06	2.44902e+06	2.89275e+06	7.44324e+06	1.23014e+07	4.05751e+06	1.10418e+07	7.29603e+06	5.4652e+06	8.13975e+06	8.49681e+06	7.35954e+06	6.76202e+06	2.0208e+06	6.1967e+06	3.28329e+06	898704	6.34307e+06	2.88494e+06	2.53581e+06	4.76349e+06	2.42549e+06	2.05545e+06	5.04403e+06	5.40398e+06	1.36559e+06	6.36729e+06	2.17598e+06	2.29046e+06	7.83908e+06	4.06914e+06	3.50558e+06	5.2434e+06	1	2
P52907	2	2	0.00935233	1.64252	Tumours	F1	F-actin-capping protein subunit alpha-1 OS=Homo sapiens GN=CAPZA1 PE=1 SV=3	1.57838e+06	2.61421e+06	1.423e+06	5.02341e+06	2.5157e+06	2.2104e+06	1.5105e+06	1.86627e+06	4.08528e+06	2.38577e+06	3.22266e+06	4.38735e+06	3.00756e+06	4.1247e+06	5.57067e+06	2.88675e+06	1.82777e+06	6.69001e+06	5.10921e+06	4.58615e+06	1.22572e+06	1.76991e+06	1.01476e+06	1.86229e+06	1.64557e+06	1.34415e+06	1.28401e+06	1.52165e+06	4.04604e+06	1.69521e+06	2.18389e+06	1.92735e+06	1.01222e+06	2.37852e+06	1.6614e+06	1.20984e+06	1.76026e+06	3.20386e+06	2.43368e+06	3.55619e+06	0	0
P54920	2	2	0.00961788	1.63609	Tumours	F1	Alpha-soluble NSF attachment protein OS=Homo sapiens GN=NAPA PE=1 SV=3	1.44287e+06	1.9287e+06	1.6467e+06	1.58618e+06	3.74716e+06	2.53958e+06	1.10075e+06	1.81247e+06	1.33381e+06	1.59166e+06	3.38479e+06	2.55172e+06	1.35092e+06	2.80072e+06	6.389e+06	3.66611e+06	2.64505e+06	2.99069e+06	2.2072e+06	2.65764e+06	1.12048e+06	1.30579e+06	1.17428e+06	588033	2.4511e+06	1.54433e+06	935700	1.47778e+06	1.321e+06	1.13095e+06	2.29376e+06	1.12096e+06	454663	1.61504e+06	1.90547e+06	1.53646e+06	2.54735e+06	1.43224e+06	1.05136e+06	2.06079e+06	2	1
P05783	2	2	0.04964	1.61268	Tumours	F1	Keratin, type I cytoskeletal 18 OS=Homo sapiens GN=KRT18 PE=1 SV=2	2.69061e+06	4.72627e+06	9.53938e+06	9.01246e+06	1.01914e+07	9.50182e+06	8.77446e+06	6.42613e+06	1.24724e+07	1.39166e+07	7.56635e+06	7.57761e+06	2.88117e+07	1.92671e+07	6.46496e+06	9.83306e+06	1.09838e+07	1.78388e+07	1.63119e+07	1.60539e+07	2.08942e+06	3.19985e+06	6.80265e+06	3.34112e+06	6.66642e+06	5.77808e+06	7.45881e+06	5.23949e+06	1.23526e+07	9.88844e+06	5.12747e+06	3.32882e+06	9.69679e+06	1.11104e+07	1.92812e+06	4.12103e+06	1.05781e+07	8.54302e+06	7.76987e+06	1.24485e+07	0	0
Q09666	17	17	0.0330132	1.58853	Tumours	F1	Neuroblast differentiation-associated protein AHNAK OS=Homo sapiens GN=AHNAK PE=1 SV=2	4.76443e+07	6.41618e+07	3.41828e+07	5.14966e+07	4.19499e+07	4.42425e+07	3.49903e+07	4.83631e+07	5.2496e+07	3.81373e+07	3.91829e+07	7.49581e+07	1.2049e+08	6.95649e+07	1.29463e+08	3.26292e+07	3.67677e+07	8.29182e+07	8.49703e+07	5.60693e+07	3.69988e+07	4.34398e+07	2.43762e+07	1.9091e+07	2.74404e+07	2.69039e+07	2.97438e+07	3.94325e+07	5.19918e+07	2.70985e+07	2.65529e+07	3.29288e+07	4.05518e+07	4.01147e+07	3.86112e+07	1.36749e+07	3.54096e+07	3.97097e+07	4.04741e+07	4.34772e+07	1	6
P15144	3	3	0.00689778	1.50111	Tumours	F1	Aminopeptidase N OS=Homo sapiens GN=ANPEP PE=1 SV=4	149124	222037	5.88314e+06	174635	287104	216480	139758	191311	185832	318399	929661	1.38117e+06	196698	811809	2.15598e+06	2.123e+06	880227	851078	811787	1.51893e+06	115805	150327	4.19534e+06	64741.1	187801	131642	118803	155984	184047	226239	630000	606745	66200.2	468131	643003	889750	847714	407583	386680	1.17781e+06	0	0
Q13162	2	2	0.555386	1.31815	Tumours	F1	Peroxiredoxin-4 OS=Homo sapiens GN=PRDX4 PE=1 SV=1	5.63618e+06	8.06748e+06	4.13385e+06	1.45468e+06	8.06419e+06	2.2711e+06	3.52243e+06	3.74017e+06	1.65149e+06	3.57516e+06	5.91439e+06	2.25488e+06	2.4847e+06	3.35867e+06	4.28284e+06	2.18301e+07	3.20469e+06	3.13316e+06	5.36502e+06	3.68788e+06	4.37685e+06	5.46196e+06	2.9479e+06	539282	5.27497e+06	1.38106e+06	2.99427e+06	3.04952e+06	1.63563e+06	2.54034e+06	4.00798e+06	990563	836246	1.93678e+06	1.27732e+06	9.14899e+06	3.08631e+06	1.50048e+06	2.55553e+06	2.85965e+06	0	0
[truncated: 18 more columns]

## Sheet: Tumours vs F1 DE indistinguish
									Normalized abundance																				Raw abundance																				Spectral counts
									F1										Tumours										F1										Tumours										F1
Accession	Peptide count	Unique peptides	Confidence score	Anova (p)	Max fold change	Highest mean condition	Lowest mean condition	Description	65_F1	80_F1	89_F1	91_F1	99_F1	116_F1	120_F1	141_F1	160_F1	161_F1	65_T	80_T	89_T	91_T	116_T	120_T	140_T	141_T	160_T	161_T	65_F1	80_F1	89_F1	91_F1	99_F1	116_F1	120_F1	141_F1	160_F1	161_F1	65_T	80_T	89_T	91_T	116_T	120_T	140_T	141_T	160_T	161_T	65_F1
Q08857	2	2	5.72094	0.00464845	23.5177	F1	Tumours	Platelet glycoprotein 4 OS=Mus musculus GN=Cd36 PE=1 SV=2	378473	1418.08	3450.69	1732.33	3664.01	52.211	354278	68142.9	4201.85	15097.3	3818.63	0	0	0	0	2905.75	356.151	589.867	27643.8	0	293908	960.089	2460.73	642.213	2396.71	31.7496	301157	55559.8	4161.49	10727.4	2587.76	0	0	0	0	1217.8	342.996	282.489	13167.6	0	1
Q501J6	4	4	163.138	5.32863e-12	18.9705	F1	Tumours	Probable ATP-dependent RNA helicase DDX17 OS=Mus musculus GN=Ddx17 PE=1 SV=1	5.15517e+07	3.3141e+07	3.44944e+07	1.05372e+08	7.45508e+07	2.74918e+07	3.71026e+07	1.75999e+07	6.389e+07	5.14951e+07	2.04527e+06	2.81072e+06	1.712e+06	3.03459e+06	2.62652e+06	3.1962e+06	3.33455e+06	2.26307e+06	2.10859e+06	3.05064e+06	4.00332e+07	2.24376e+07	2.45984e+07	3.90638e+07	4.87653e+07	1.67178e+07	3.15394e+07	1.435e+07	6.32764e+07	3.65899e+07	1.38601e+06	1.23474e+06	576189	1.7499e+06	783338	1.33953e+06	3.21138e+06	1.08379e+06	1.00439e+06	2.36552e+06	0
Q00519	2	2	69.9039	7.75634e-09	18.2448	F1	Tumours	Xanthine dehydrogenase/oxidase OS=Mus musculus GN=Xdh PE=1 SV=5	1.07151e+06	171757	121762	592698	185433	241355	358249	686654	338056	717543	37893.5	14606.3	30580	12644.3	24691.2	36422.2	45626.8	14219.4	16036.4	13104	832095	116285	86829.8	219727	121296	146769	304533	559858	334809	509851	25679.2	6416.48	10292	7291.33	7363.94	15264.5	43941.4	6809.69	7638.66	10161.1	1
Q6IRU2	4	4	8.62006	7.06575e-09	14.5476	F1	Tumours	Tropomyosin alpha-4 chain OS=Mus musculus GN=Tpm4 PE=1 SV=3	1.02642e+06	618327	337677	1.08158e+06	670134	468874	1.3479e+06	690372	2.08338e+06	1.0638e+06	33317.4	78376.2	51299.9	93555.9	18348.9	55844.1	68435.2	56334	168113	21739.2	797081	418629	240802	400966	438350	285123	1.14579e+06	562890	2.06337e+06	755888	22578.1	34430.4	17265.4	53949.1	5472.4	23404.2	65907.4	26978.4	80077.4	16857	2
Q99KC8	2	2	4.8328	0.000163287	13.8932	F1	Tumours	von Willebrand factor A domain-containing protein 5A OS=Mus musculus GN=Vwa5a PE=1 SV=2	657736	31612.8	20109.3	412958	63089.3	158534	373358	553998	484505	848175	38694.2	5754.07	35682.7	57150.8	12003.3	11067.7	16691.6	35145.9	27475.5	19746.8	510774	21403	14340.2	153093	41268.1	96404.7	317376	451698	479852	602672	26221.8	2527.74	12009.3	32956.1	3579.89	4638.46	16075	16831.4	13087.5	15312.1	0
P62328	2	2	117.92	0.0142018	13.5999	F1	Tumours	Thymosin beta-4 OS=Homo sapiens GN=TMSB4X PE=1 SV=2	110099	198410	102130	1.0298e+07	143523	238331	134467	340013	244491	185188	54386.5	22561.2	40710	167610	79029.6	42461.6	179126	90798.7	61340.4	143943	85498.6	134330	72830.3	3.81771e+06	93881.8	144929	114305	277227	242143	131585	36855.9	9911.04	13701.3	96652.4	23569.9	17795.6	172509	43483.7	29218.4	111616	0
P07724	48	48	317.789	2.44515e-10	13.3711	F1	Tumours	Serum albumin OS=Mus musculus GN=Alb PE=1 SV=3	2.48272e+09	2.34806e+09	1.66729e+09	6.13634e+09	2.94313e+09	2.17471e+09	2.09938e+09	1.41106e+09	4.76574e+09	2.70575e+09	1.43059e+08	1.56119e+08	4.77983e+08	1.66227e+08	4.34538e+08	1.43098e+08	1.19727e+08	1.72014e+08	2.0851e+08	1.27707e+08	1.92799e+09	1.58972e+09	1.18896e+09	2.27488e+09	1.92517e+09	1.32245e+09	1.7846e+09	1.1505e+09	4.71997e+09	1.92257e+09	9.69466e+07	6.85826e+07	1.60869e+08	9.58551e+07	1.29597e+08	5.99723e+07	1.15304e+08	8.23777e+07	9.932e+07	9.90264e+07	131
P28798	7	7	18.2574	1.5465e-05	12.6926	F1	Tumours	Granulins OS=Mus musculus GN=Grn PE=1 SV=2	796110	2.81935e+06	370417	4.35201e+06	744652	444527	1.00179e+06	1.82766e+06	5.80908e+06	3.44849e+06	52256.8	153539	129345	22669.9	297965	114980	51325.5	313306	482988	84515.6	618229	1.9088e+06	264149	1.61339e+06	487094	270318	851577	1.49017e+06	5.75329e+06	2.45033e+06	35412.7	67449.1	43532.1	13072.6	88865.5	48188.2	49429.6	150043	230063	65534.9	0
P50995	2	2	7.78462	1.23904e-06	11.1361	F1	Tumours	Annexin A11 OS=Homo sapiens GN=ANXA11 PE=1 SV=1	6.36599e+07	1.69884e+07	1.02349e+07	3.5937e+06	1.60277e+07	1.70448e+07	2.96105e+07	3.47176e+07	1.54253e+07	5.21159e+07	3.24204e+06	637003	4.09244e+06	2.3551e+06	1.39766e+06	1.72684e+06	1.52844e+06	2.1375e+06	4.07707e+06	2.10127e+06	4.94359e+07	1.15017e+07	7.29864e+06	1.33226e+06	1.04841e+07	1.0365e+07	2.51707e+07	2.83067e+07	1.52772e+07	3.7031e+07	2.19703e+06	279833	1.37734e+06	1.35807e+06	416839	723717	1.47198e+06	1.02365e+06	1.94204e+06	1.62936e+06	0
Q9DCJ5	2	2	7.93308	0.00521459	10.649	F1	Tumours	NADH dehydrogenase [ubiquinone] 1 alpha subcomplex subunit 8 OS=Mus musculus GN=Ndufa8 PE=1 SV=3	471372	169339	267013	39860.1	213038	169348	458366	295110	688947	452714	5639.94	48252.2	0	31737.8	9612.28	126911	15420.3	9022.23	7841.09	48419.3	366050	114648	190411	14777.1	139353	102981	389639	240616	682331	321676	3822	21197	0	18301.6	2866.78	53188.4	14850.7	4320.76	3734.96	37545.2	1
P16675	2	2	5.87938	2.83206e-05	10.0601	F1	Tumours	Lysosomal protective protein OS=Mus musculus GN=Ctsa PE=1 SV=1	1.46937e+06	332418	373616	607520	412633	366163	1.23822e+06	655856	972103	1.19108e+06	29561.7	206165	8134.92	154935	1640.81	22984.3	114606	36134.6	112318	70865.3	1.14106e+06	225059	266430	225222	269913	222665	1.05256e+06	534747	962767	846324	20033	90567.7	2737.87	89343.5	489.356	9632.72	110373	17304.9	53500.7	54950.2	2
Q8TE68	2	2	6.82563	0.000736651	9.69286	F1	Tumours	Epidermal growth factor receptor kinase substrate 8-like protein 1 OS=Homo sapiens GN=EPS8L1 PE=1 SV=3	234364	491951	69302	1.02836e+06	429097	142938	246076	74751.3	54816.6	17224	35764.2	9338.48	953.884	12855.7	26918.8	8166.94	106496	16955	67564.2	2712.96	181999	333068	49420.1	381238	280682	86921	209179	60947.9	54290.1	12238.5	24236.2	4102.36	321.037	7413.27	8028.3	3422.76	102562	8119.77	32183	2103.68	0
P16015	4	4	55.9005	0.00296912	9.10886	F1	Tumours	Carbonic anhydrase 3 OS=Mus musculus GN=Ca3 PE=1 SV=3	689005	677993	486445	2.7172e+06	6.51904e+06	661831	1.63581e+07	6.96804e+06	1.65706e+07	4.69107e+06	648017	530001	360439	512642	511616	448575	1.15053e+06	486274	998644	538375	535056	459025	346890	1.00733e+06	4.26425e+06	402461	1.39053e+07	5.68134e+06	1.64115e+07	3.33325e+06	439140	232828	121308	295616	152585	187998	1.10803e+06	232877	475686	417466	0
Q9CQF9	2	2	4.61911	1.16485e-06	8.51271	F1	Tumours	Prenylcysteine oxidase OS=Mus musculus GN=Pcyox1 PE=1 SV=1	1.2218e+06	237350	266540	117659	406420	295759	685166	656659	205704	383442	13843.5	73644.2	39030	59926.3	26625.3	27612.4	34881.8	108124	84618.9	57553.9	948805	160694	190073	43618.7	265848	179852	582431	535402	203728	272455	9381.29	32351.6	13135.9	34556.6	7940.78	11572.3	33593.3	51780.8	40306.7	44628.4	2
P02088	11	11	448.256	1.7998e-06	8.36504	F1	Tumours	Hemoglobin subunit beta-1 OS=Mus musculus GN=Hbb-b1 PE=1 SV=2	1.68039e+08	1.60126e+08	5.52046e+07	1.97625e+08	1.46211e+08	1.56767e+08	1.23796e+08	4.77792e+08	1.01494e+09	2.7605e+08	2.65106e+07	4.91681e+07	3.02227e+07	2.89765e+07	5.24211e+07	2.68477e+07	2.07307e+07	3.79663e+07	3.26425e+07	2.6437e+07	1.30493e+08	1.08411e+08	3.93671e+07	7.32641e+07	9.56402e+07	9.53301e+07	1.05234e+08	3.89564e+08	1.00519e+09	1.96148e+08	1.79654e+07	2.15994e+07	1.01717e+07	1.67094e+07	1.56342e+07	1.12519e+07	1.9965e+07	1.81821e+07	1.55486e+07	2.04997e+07	18
P20152	8	8	40.855	2.01669e-08	8.04784	F1	Tumours	Vimentin OS=Mus musculus GN=Vim PE=1 SV=3	1.63596e+08	4.77727e+07	3.56053e+07	1.4901e+08	8.4608e+07	8.63193e+07	1.30218e+08	1.67695e+08	1.79049e+08	1.62468e+08	9.33522e+06	1.8887e+07	2.13832e+07	1.1451e+07	2.1685e+07	2.05329e+07	8.59193e+06	1.51577e+07	1.05041e+07	1.23683e+07	1.27043e+08	3.23438e+07	2.53906e+07	5.52413e+07	5.5344e+07	5.2491e+07	1.10693e+08	1.36729e+08	1.77329e+08	1.15442e+08	6.32617e+06	8.29699e+06	7.1967e+06	6.60321e+06	6.46738e+06	8.60533e+06	8.27456e+06	7.25903e+06	5.00343e+06	9.59061e+06	12
P37802	2	2	5.2408	3.44985e-09	7.51457	F1	Tumours	Transgelin-2 OS=Homo sapiens GN=TAGLN2 PE=1 SV=3	1.16334e+07	1.23722e+07	9.47345e+06	4.31671e+07	1.64765e+07	1.21395e+07	1.60198e+07	1.22616e+07	4.00652e+07	1.99567e+07	2.3775e+06	1.94994e+06	2.56006e+06	2.60931e+06	3.40503e+06	1.92983e+06	2.07152e+06	3.24544e+06	3.3796e+06	2.23046e+06	9.03408e+06	8.37639e+06	6.75564e+06	1.6003e+07	1.07777e+07	7.38205e+06	1.36178e+07	9.99738e+06	3.96804e+07	1.41803e+07	1.61115e+06	856600	861609	1.50466e+06	1.01552e+06	808791	1.99501e+06	1.55425e+06	1.60981e+06	1.72954e+06	2
P08113	2	2	9.00124	1.05142e-06	7.28923	F1	Tumours	Endoplasmin OS=Mus musculus GN=Hsp90b1 PE=1 SV=2	8.75594e+06	2.77916e+06	1.96251e+06	4.31637e+06	3.83917e+06	3.2363e+06	8.06767e+06	7.025e+06	2.3849e+06	1.31606e+07	258323	540339	1.07891e+06	432252	2.23687e+06	982287	497870	604506	569538	416872	6.79954e+06	1.88159e+06	1.39949e+06	1.60018e+06	2.51129e+06	1.968e+06	6.85799e+06	5.72778e+06	2.362e+06	9.35125e+06	175057	237369	363116	249259	667126	411676	479480	289499	271289	323250	0
P31725	2	2	4.01697	1.07712e-05	7.23381	F1	Tumours	Protein S100-A9 OS=Mus musculus GN=S100a9 PE=1 SV=3	8.69275e+06	4.56101e+06	2.52841e+06	8.93822e+06	5.64128e+06	4.80833e+06	2.16782e+07	1.19085e+06	2.93689e+06	8.43115e+06	959097	868475	323780	1.21685e+06	522099	1.68221e+06	1.33744e+06	716044	900931	1.06788e+06	6.75047e+06	3.08796e+06	1.80304e+06	3.3136e+06	3.69009e+06	2.92395e+06	1.84277e+07	970947	2.90868e+06	5.99077e+06	649948	381518	108971	701698	155712	705014	1.28804e+06	342915	429142	828056	2
P18760	3	3	15.0214	5.80493e-06	7.0858	F1	Tumours	Cofilin-1 OS=Mus musculus GN=Cfl1 PE=1 SV=3	5.79302e+07	1.92932e+07	1.44756e+07	4.57397e+07	1.18693e+07	3.02523e+07	4.35951e+07	5.73523e+07	1.39893e+08	6.96434e+07	3.8832e+06	2.99869e+06	7.00498e+06	5.48402e+06	7.3289e+06	1.9771e+07	3.77892e+06	6.7406e+06	5.2752e+06	6.89313e+06	4.49864e+07	1.30622e+07	1.03228e+07	1.69567e+07	7.76397e+06	1.83965e+07	3.70584e+07	4.67618e+07	1.3855e+08	4.94852e+07	2.63152e+06	1.31732e+06	2.35758e+06	3.16237e+06	2.18578e+06	8.28599e+06	3.63934e+06	3.22808e+06	2.51275e+06	5.34506e+06	3
P52895	2	2	47.1976	0.00118493	7.05913	F1	Tumours	Aldo-keto reductase family 1 member C2 OS=Homo sapiens GN=AKR1C2 PE=1 SV=3	350550	1.1204e+06	2.63212e+06	191393	113617	376362	223555	112445	123178	150080	80550.9	85795.3	68665.4	97097.1	149793	24248.3	88556	78016.7	28774.3	62576.6	272224	758548	1.87699e+06	70953.6	74319.2	228867	190035	91681.6	121995	106639	54586.7	37689.6	23109.9	55991.2	44674.4	10162.5	85285	37362.4	13706.1	48523	0
Q8R429	3	3	7.76269	2.42941e-05	6.93748	F1	Tumours	Sarcoplasmic/endoplasmic reticulum calcium ATPase 1 OS=Mus musculus GN=Atp2a1 PE=1 SV=1	1.38282e+06	1.29723e+06	2.02629e+06	4.39706e+06	1.60383e+07	1.43946e+06	3.57956e+06	4.15715e+06	3.1994e+06	9.61397e+06	798378	450571	1.0391e+06	866334	356823	415584	1.20142e+06	440443	666254	558806	1.07385e+06	878269	1.44497e+06	1.63009e+06	1.0491e+07	875339	3.04284e+06	3.3895e+06	3.16868e+06	6.83122e+06	541034	197934	349716	499573	106420	174171	1.15704e+06	210929	317358	433308	0
P01942	8	8	220.391	9.7682e-06	6.87176	F1	Tumours	Hemoglobin subunit alpha OS=Mus musculus GN=Hba PE=1 SV=2	1.26807e+08	1.23003e+08	5.17752e+07	1.43783e+08	1.44523e+08	1.12467e+08	1.13477e+08	3.7749e+08	8.31353e+08	2.41562e+08	2.09243e+07	2.25225e+07	3.96684e+07	2.35464e+07	8.92016e+07	2.05478e+07	1.8778e+07	2.56144e+07	4.77913e+07	2.11955e+07	9.84736e+07	8.32772e+07	3.69216e+07	5.33038e+07	9.45361e+07	6.83916e+07	9.64618e+07	3.07784e+08	8.23369e+08	1.71642e+08	1.41797e+07	9.89407e+06	1.33507e+07	1.35781e+07	2.66036e+07	8.61158e+06	1.80844e+07	1.22668e+07	2.27645e+07	1.64354e+07	14
P06909	8	8	26.1688	2.43423e-07	6.77662	F1	Tumours	Complement factor H OS=Mus musculus GN=Cfh PE=1 SV=2	1.79423e+06	5.85485e+06	3.86061e+06	8.64615e+06	9.53801e+06	2.56415e+06	3.90936e+06	2.06454e+06	2.48159e+06	2.49321e+06	689857	423825	1.14289e+06	537386	371942	1.27299e+06	450413	560505	494116	431933	1.39333e+06	3.96393e+06	2.75305e+06	3.20532e+06	6.23903e+06	1.55927e+06	3.32319e+06	1.68331e+06	2.45775e+06	1.77156e+06	467493	186185	384649	309884	110929	533507	433776	268427	235363	334929	1
O60437	4	4	10.3377	9.06077e-08	6.72159	F1	Tumours	Periplakin OS=Homo sapiens GN=PPL PE=1 SV=4	1.3639e+07	1.95562e+07	1.08968e+07	1.98152e+07	4.02946e+07	1.5875e+07	1.29882e+07	5.80352e+06	8.2203e+06	1.58683e+07	2.43697e+06	1.89529e+06	782173	2.27841e+06	2.67036e+06	2.46381e+06	3.10055e+06	3.85293e+06	2.85354e+06	1.90981e+06	1.05916e+07	1.32402e+07	7.77068e+06	7.34596e+06	2.63576e+07	9.65363e+06	1.10407e+07	4.73186e+06	8.14135e+06	1.12752e+07	1.65145e+06	832596	263247	1.31385e+06	796412	1.03258e+06	2.98602e+06	1.84518e+06	1.35923e+06	1.4809e+06	0
P04117	2	2	5.04005	0.00045476	6.6956	F1	Tumours	Fatty acid-binding protein, adipocyte OS=Mus musculus GN=Fabp4 PE=1 SV=3	2.26152e+06	391087	607707	1.50422e+06	823553	471162	7.7945e+06	2.03958e+06	3.86894e+06	5.64374e+06	282498	387053	251906	229929	605509	493303	486908	439794	292891	324644	1.75621e+06	264780	433364	557647	538704	286515	6.62578e+06	1.66296e+06	3.83178e+06	4.01017e+06	191439	170031	84781	132589	180588	206743	468922	210618	139513	251735	2
P40142	5	5	14.4107	3.41115e-08	6.56633	F1	Tumours	Transketolase OS=Mus musculus GN=Tkt PE=1 SV=1	4.47387e+06	1.84886e+06	1.18493e+06	3.18463e+06	1.48868e+06	2.82409e+06	4.65613e+06	3.60341e+06	3.11248e+06	4.03317e+06	509375	678257	196161	234936	534431	665215	352389	645301	486859	328319	3.47425e+06	1.25175e+06	844986	1.18062e+06	973779	1.71733e+06	3.95798e+06	2.93802e+06	3.08259e+06	2.86577e+06	345187	297956	66019.4	135476	159390	278791	339372	309036	231906	254585	1
P08207	2	2	62.8896	9.97197e-05	6.50996	F1	Tumours	Protein S100-A10 OS=Mus musculus GN=S100a10 PE=1 SV=2	1.29605e+07	2.19801e+06	1.98305e+06	845280	1.97718e+06	1.95599e+06	8.77684e+06	3.63558e+06	6.87834e+06	1.15519e+06	1.15376e+06	468042	785340	350592	362200	1.15434e+06	1.08404e+06	282283	401383	465892	1.00646e+07	1.48813e+06	1.41414e+06	313364	1.29332e+06	1.18944e+06	7.46083e+06	2.96425e+06	6.81228e+06	820821	781864	205609	264312	202169	108023	483782	1.044e+06	135186	191192	361261	2
Q60590	2	2	4.86962	0.00253136	6.49829	F1	Tumours	Alpha-1-acid glycoprotein 1 OS=Mus musculus GN=Orm1 PE=1 SV=1	66869.4	282781	549068	3.12358e+06	356893	1.19763e+06	570364	870519	80797.6	430090	88419.5	163885	152988	22595	76803.1	168621	70381.5	161444	184081	69332.5	51928.3	191453	391547	1.15798e+06	233452	728279	484843	709771	80021.6	305601	59919	71994.2	51489.2	13029.4	22905.9	70668.8	67781.7	77315.9	87683.6	53761.7	0
P49945	4	4	401.97	5.34547e-08	6.47641	F1	Tumours	Ferritin light chain 2 OS=Mus musculus GN=Ftl2 PE=3 SV=2	1.70234e+07	7.59307e+06	7.69547e+06	1.89715e+07	1.40809e+07	1.30123e+07	1.41727e+07	1.56022e+07	3.9534e+07	2.21811e+07	1.80744e+06	2.62659e+06	7.21251e+06	2.71896e+06	2.65335e+06	2.34558e+06	1.39273e+06	1.77044e+06	2.168e+06	1.5329e+06	1.32197e+07	5.14077e+06	5.48774e+06	7.03315e+06	9.2106e+06	7.9128e+06	1.20476e+07	1.27212e+07	3.91543e+07	1.57608e+07	1.22484e+06	1.15385e+06	2.42743e+06	1.56789e+06	791341	983031	1.34129e+06	847868	1.03269e+06	1.18864e+06	5
P20918	26	26	71.2824	1.62132e-05	6.45094	F1	Tumours	Plasminogen OS=Mus musculus GN=Plg PE=1 SV=3	1.39737e+07	7.60028e+07	2.24395e+07	5.81229e+07	8.9741e+07	9.14619e+06	3.276e+07	1.15214e+07	1.42122e+07	2.43043e+07	3.53711e+06	5.55862e+06	1.07322e+07	4.85026e+06	6.99628e+06	6.48077e+06	4.00274e+06	4.87823e+06	3.83737e+06	3.72682e+06	1.08515e+07	5.14565e+07	1.60019e+07	2.15475e+07	5.87016e+07	5.56182e+06	2.78479e+07	9.39389e+06	1.40757e+07	1.72694e+07	2.39699e+06	2.44188e+06	3.61199e+06	2.79691e+06	2.08658e+06	2.71609e+06	3.85489e+06	2.33619e+06	1.82786e+06	2.88984e+06	4
P01896	2	2	50.6394	0.00028528	6.40627	F1	Tumours	H-2 class I histocompatibility antigen, alpha chain (Fragment) OS=Mus musculus PE=2 SV=1	3.91333e+06	1.17665e+06	294307	237732	745132	620153	1.34229e+06	3.70716e+06	720203	1.45616e+06	373566	313918	251228	74294.4	174202	335143	146240	303700	202524	43812.2	3.03895e+06	796634	209874	88132.4	487408	377117	1.14102e+06	3.02261e+06	713286	1.03467e+06	253153	137903	84552.9	42842	51954.2	140458	140838	145442	96468.7	33972.8	2
P06800	2	2	3.40046	4.21222e-05	6.33617	F1	Tumours	Receptor-type tyrosine-protein phosphatase C OS=Mus musculus GN=Ptprc PE=1 SV=3	5.93439e+06	1.39542e+06	624263	388718	1.26581e+06	660052	1.99592e+06	2.28724e+06	584088	2.9659e+06	268679	306617	287415	270580	344412	391416	134626	399906	194883	258365	4.60843e+06	944747	445170	144107	827996	401379	1.69665e+06	1.86489e+06	578478	2.10743e+06	182075	134696	96732	156030	102718	164042	129653	191515	92829	200341	0
P30412	3	3	51.6664	1.23702e-09	6.208	F1	Tumours	Peptidyl-prolyl cis-trans isomerase C OS=Mus musculus GN=Ppic PE=1 SV=1	2.20713e+06	1.77189e+06	1.30273e+06	927115	2.23069e+06	2.55492e+06	2.86248e+06	1.11815e+06	1.79074e+06	1.91471e+06	394944	174084	173549	347906	472886	272933	285156	388575	301973	197100	1.71397e+06	1.19963e+06	928990	343702	1.45914e+06	1.55365e+06	2.43327e+06	911674	1.77354e+06	1.3605e+06	267640	76474.7	58409.4	200621	141034	114386	274623	186089	143839	152835	2
P47911	3	3	9.56659	4.92814e-05	6.1657	F1	Tumours	60S ribosomal protein L6 OS=Mus musculus GN=Rpl6 PE=1 SV=3	3.63553e+06	924021	1.0837e+06	1.94132e+06	1.3418e+06	829930	2.89594e+06	3.44307e+06	239128	2.89241e+06	157658	157510	181960	124185	212429	774309	168096	909432	196520	236258	2.82322e+06	625594	772801	719689	877700	504682	2.46172e+06	2.80728e+06	236832	2.05521e+06	106839	69193.6	61240	71611.4	63355.1	324512	161887	435529	93608.6	183198	3
P06797	2	2	40.7628	0.00067152	6.13752	F1	Tumours	Cathepsin L1 OS=Mus musculus GN=Ctsl PE=1 SV=2	1.38461e+06	1.08472e+06	102738	798102	769285	202420	840812	1.81175e+06	1.91567e+06	2.79687e+06	115856	19654.8	287673	58903.8	583890	273182	146056	267145	52397.1	102686	1.07524e+06	734392	73263.8	295874	503207	123092	714740	1.4772e+06	1.89727e+06	1.98732e+06	78512	8634.29	96818.5	33967	174140	114490	140661	127936	24958.4	79624.4	0
P16858	5	5	13.4089	3.18044e-06	6.12964	F1	Tumours	Glyceraldehyde-3-phosphate dehydrogenase OS=Mus musculus GN=Gapdh PE=1 SV=2	1.59896e+07	5.90788e+06	3.95531e+06	5.6134e+06	1.07545e+07	6.82515e+06	1.36727e+07	2.64185e+07	2.78703e+07	1.14158e+07	1.26672e+06	1.9001e+06	3.12836e+06	1.81926e+06	3.89599e+06	3.64951e+06	1.23894e+06	870366	1.72785e+06	1.45409e+06	1.2417e+07	3.99984e+06	2.82058e+06	2.08101e+06	7.03479e+06	4.15039e+06	1.16226e+07	2.15402e+07	2.76026e+07	8.11151e+06	858411	834706	1.05287e+06	1.04908e+06	1.16195e+06	1.52951e+06	1.19318e+06	416820	823030	1.12752e+06	3
P33622	2	2	4.77294	6.059e-09	6.12129	F1	Tumours	Apolipoprotein C-III OS=Mus musculus GN=Apoc3 PE=1 SV=2	1.60367e+06	1.74339e+06	631602	1.7195e+06	2.31858e+06	1.36045e+06	1.82187e+06	730065	1.36256e+06	2.11369e+06	276762	234504	413467	317404	136908	318479	212610	143712	256796	206045	1.24535e+06	1.18034e+06	450403	637458	1.51663e+06	827294	1.5487e+06	595253	1.34947e+06	1.50188e+06	187552	103017	139156	183031	40831.8	133474	204757	68824.1	122320	159771	1
Q61171	2	2	5.33448	3.15054e-06	5.92655	F1	Tumours	Peroxiredoxin-2 OS=Mus musculus GN=Prdx2 PE=1 SV=3	1.42747e+06	385754	332095	1.51678e+06	727101	735489	1.05086e+06	1.71949e+06	1.58609e+06	1.44154e+06	88217.9	141359	242209	56716	365556	148607	140588	315391	258711	85649.2	1.10852e+06	261169	236821	562305	475613	447252	893292	1.40197e+06	1.57086e+06	1.02429e+06	59782.3	62098.5	81517.4	32705.3	109024	62281.1	135395	151041	123232	66414	0
Q9JJU8	2	2	5.16803	2.26495e-05	5.71918	F1	Tumours	SH3 domain-binding glutamic acid-rich-like protein OS=Mus musculus GN=Sh3bgrl PE=1 SV=1	1.68364e+06	565441	665864	2.38154e+06	809667	1.24548e+06	1.26668e+06	1.47547e+06	5.39183e+06	2.5759e+06	121036	569766	325130	884300	328190	98048.2	130164	224418	296753	180258	1.30745e+06	382823	474836	882891	529622	757377	1.07676e+06	1.20301e+06	5.34005e+06	1.83031e+06	82022.4	250296	109425	509932	97879.9	41092	125356	107474	141353	139775	0
P01900	8	8	372.768	1.46199e-05	5.71519	F1	Tumours	H-2 class I histocompatibility antigen, D-D alpha chain OS=Mus musculus GN=H2-D1 PE=1 SV=1	5.59041e+07	1.445e+07	7.1738e+06	5.66943e+06	1.06351e+07	6.32228e+06	1.88264e+07	3.44264e+07	1.24233e+07	2.32568e+07	1.98243e+06	3.42625e+06	6.27293e+06	3.40234e+06	3.95476e+06	2.70446e+06	2.337e+06	2.01627e+06	3.91698e+06	3.07169e+06	4.34131e+07	9.78317e+06	5.11573e+06	2.10179e+06	6.95663e+06	3.84459e+06	1.60035e+07	2.80693e+07	1.2304e+07	1.65252e+07	1.34343e+06	1.50514e+06	2.11121e+06	1.96196e+06	1.17947e+06	1.13344e+06	2.25067e+06	965596	1.86578e+06	2.38184e+06	16
Q9WVA4	5	5	16.2328	3.5058e-08	5.63885	F1	Tumours	Transgelin-2 OS=Mus musculus GN=Tagln2 PE=1 SV=4	7.77501e+06	3.1927e+06	3.05631e+06	8.34243e+06	5.06161e+06	5.52491e+06	1.00868e+07	4.08142e+06	1.12676e+07	4.81027e+06	871342	1.55836e+06	548950	1.14144e+06	744090	1.52655e+06	789340	1.30682e+06	1.54192e+06	1.17899e+06	6.03779e+06	2.16157e+06	2.1795e+06	3.09273e+06	3.31092e+06	3.35971e+06	8.57437e+06	3.32776e+06	1.11594e+07	3.41794e+06	590480	684582	184753	658211	221919	639778	760183	625836	734464	914209	1
P15626	2	2	4.12774	0.000155617	5.60153	F1	Tumours	Glutathione S-transferase Mu 2 OS=Mus musculus GN=Gstm2 PE=1 SV=2	78513.3	27190.5	59207.2	92766.1	38900.9	47148.4	122295	46998	390132	107444	18653.9	27356.6	5028	38078.6	5016.13	16069.9	14899.2	4098.66	19693.2	31519.9	60970.5	18408.9	42221.4	34390.5	25446	28671	103958	38319.5	386385	76344.4	12641.1	12017.7	1692.21	21958.1	1496.02	6734.89	14348.9	1962.85	9380.5	24441.1	0
P09470	3	3	5.61958	0.000557447	5.49678	F1	Tumours	Angiotensin-converting enzyme OS=Mus musculus GN=Ace PE=1 SV=3	505073	165638	166362	318081	198209	310576	238318	157675	198254	349885	44504.9	22631.8	463.306	27007.5	59986.8	103430	79705	52257	45225.8	39260.9	392221	112143	118635	117920	129653	188862	202585	128559	196350	248611	30159.5	9942.06	155.929	15573.9	17890.6	43347.3	76760.9	25026	21542.5	30443.6	0
P07758	10	10	849.325	1.21705e-07	5.29031	F1	Tumours	Alpha-1-antitrypsin 1-1 OS=Mus musculus GN=Serpina1a PE=1 SV=4	6.04668e+07	7.35177e+07	3.71946e+07	1.335e+08	7.96574e+07	3.99967e+07	4.04692e+07	2.67015e+07	1.99169e+07	5.18729e+07	8.71856e+06	1.16476e+07	9.78626e+06	9.77321e+06	1.18649e+07	1.24936e+07	8.89351e+06	1.07144e+07	1.36783e+07	8.90623e+06	4.69563e+07	4.97741e+07	2.6524e+07	4.94915e+07	5.21057e+07	2.43221e+07	3.44012e+07	2.17709e+07	1.97256e+07	3.68584e+07	5.90828e+06	5.11676e+06	3.29364e+06	5.63573e+06	3.53861e+06	5.23605e+06	8.56501e+06	5.13116e+06	6.5154e+06	6.90605e+06	17
Q9DCX2	2	2	8.74269	6.77242e-05	5.22586	F1	Tumours	ATP synthase subunit d, mitochondrial OS=Mus musculus GN=Atp5h PE=1 SV=3	2.61347e+06	1.05358e+06	720909	391643	2.62175e+06	714059	3.47801e+06	2.51615e+06	4.23151e+06	2.95785e+06	295952	292249	329098	309405	1.072e+06	293605	292258	592129	342649	256335	2.02953e+06	713310	514089	145191	1.71494e+06	434221	2.95651e+06	2.05152e+06	4.19087e+06	2.1017e+06	200557	128384	110761	178419	319714	123050	281462	283571	163214	198766	0
P35564	3	3	6.95114	1.87571e-06	5.17735	F1	Tumours	Calnexin OS=Mus musculus GN=Canx PE=1 SV=1	4.7588e+06	1.34688e+06	807672	871417	1.49167e+06	1.18594e+06	2.36506e+06	2.29986e+06	771784	3.63509e+06	236938	458273	492462	395281	486133	344803	315147	358749	392450	292769	3.69551e+06	911887	575961	323054	975732	721173	2.01044e+06	1.87517e+06	764371	2.58292e+06	160565	201317	165742	227939	144985	144507	303506	171805	186937	227018	3
Q9QXC1	2	2	4.41855	4.84339e-06	5.14892	F1	Tumours	Fetuin-B OS=Mus musculus GN=Fetub PE=1 SV=1	570121	754236	529194	2.21047e+06	1.05664e+06	795390	607537	552558	1.30844e+06	1.06557e+06	119083	162106	295377	36588.6	255935	64922.5	232177	295805	261077	112295	442735	510644	377375	819471	691172	483679	516442	450524	1.29587e+06	757141	80698.4	71212.8	99411.5	21098.9	76330.6	27209	223601	141661	124359	87075.4	0
P56395	2	2	4.41895	0.000414702	5.06103	F1	Tumours	Cytochrome b5 OS=Mus musculus GN=Cyb5a PE=1 SV=2	1.55675e+06	604668	494406	99049.8	706216	596893	1.91766e+06	676718	282702	467584	127452	407724	173180	166979	16663.4	136325	170777	108594	69440.9	85539.6	1.20892e+06	409381	352567	36720	461952	362972	1.63012e+06	551757	279987	332243	86370.1	179112	58285.1	96288.6	4969.73	57133.9	164469	52006.1	33076.9	66329	1
Q8BHN3	2	2	4.52775	3.87827e-05	5.0378	F1	Tumours	Neutral alpha-glucosidase AB OS=Mus musculus GN=Ganab PE=1 SV=1	1.09782e+06	878770	163294	369240	272327	342318	886019	629631	506837	1.52959e+06	87397.9	42892.8	43612.2	105427	115243	457518	87987.2	109493	172016	103563	852523	594958	116447	136885	178136	208165	753168	513365	501969	1.08685e+06	59226.7	18842.6	14678	60794.6	34370.3	191745	84737.2	52436.5	81936.8	80304.5	0
P97429	7	7	27.125	0.000155998	5.03537	F1	Tumours	Annexin A4 OS=Mus musculus GN=Anxa4 PE=1 SV=4	4.41161e+07	7.57045e+06	7.00383e+06	6.54818e+06	1.14013e+07	9.33722e+06	2.57439e+07	4.55042e+07	1.18533e+07	5.45983e+07	4.15903e+06	3.85767e+06	3.72765e+06	3.39731e+06	5.34263e+06	6.07087e+06	3.9195e+06	6.87496e+06	3.49903e+06	3.57251e+06	3.4259e+07	5.12546e+06	4.99452e+06	2.42756e+06	7.45786e+06	5.67799e+06	2.18838e+07	3.71015e+07	1.17394e+07	3.87949e+07	2.81844e+06	1.69466e+06	1.25457e+06	1.95906e+06	1.59339e+06	2.5443e+06	3.77472e+06	3.29243e+06	1.6667e+06	2.77019e+06	0
Q9WUM3	3	3	6.36875	3.33091e-06	5.0223	F1	Tumours	Coronin-1B OS=Mus musculus GN=Coro1b PE=1 SV=1	2.65474e+06	869725	606486	3.22952e+06	1.22482e+06	946688	2.36593e+06	3.1863e+06	1.73045e+06	1.61687e+06	351734	152247	518983	431583	214755	361376	364895	343166	743194	188008	2.06157e+06	588834	432493	1.19725e+06	801185	575683	2.01118e+06	2.59792e+06	1.71383e+06	1.14887e+06	238358	66881.6	174668	248873	64048.8	151453	351416	164343	354007	145785	1
O35744	2	2	4.86463	0.000474615	5.01899	F1	Tumours	Chitinase-like protein 3 OS=Mus musculus GN=Chil3 PE=1 SV=2	1.87143e+06	499501	383537	751832	635569	605741	2.68409e+06	135352	1.16728e+06	399056	43834	327081	82139.7	79162.8	252139	559011	109886	151541	174985	39985	1.45328e+06	338179	273505	278721	415740	368353	2.28164e+06	110358	1.15607e+06	283550	29704.9	143686	27644.8	45649.3	75198.2	234281	105827	72573.4	83351.1	31005.1	0
P29699	4	4	23.3982	1.4732e-07	4.98775	F1	Tumours	Alpha-2-HS-glycoprotein OS=Mus musculus GN=Ahsg PE=1 SV=1	2.81831e+07	2.63504e+07	1.57573e+07	5.28428e+07	3.45147e+07	1.73762e+07	2.26821e+07	1.3609e+07	2.05309e+07	2.31732e+07	4.0736e+06	5.2573e+06	1.40743e+07	4.09974e+06	3.1734e+06	4.40892e+06	3.54386e+06	2.33706e+06	6.7788e+06	3.38219e+06	2.1886e+07	1.78401e+07	1.12368e+07	1.959e+07	2.25768e+07	1.05665e+07	1.92811e+07	1.1096e+07	2.03337e+07	1.64657e+07	2.76054e+06	2.30951e+06	4.73684e+06	2.36412e+06	946441	1.84778e+06	3.41296e+06	1.11922e+06	3.22896e+06	2.62262e+06	2
P05064	3	3	10.9598	0.000635512	4.96658	F1	Tumours	Fructose-bisphosphate aldolase A OS=Mus musculus GN=Aldoa PE=1 SV=2	2.9413e+06	865819	452283	1.63547e+06	2.48801e+06	1.52452e+06	3.48373e+06	6.24594e+06	8.48401e+06	4.89883e+06	667645	360002	228160	226100	1.72233e+06	1.12689e+06	564361	1.26392e+06	288542	200477	2.28411e+06	586190	322529	606305	1.62746e+06	927063	2.96138e+06	5.09258e+06	8.40253e+06	3.48087e+06	452441	158147	76789.1	130381	513671	472278	543515	605293	137442	155454	0
P21614	10	10	31.2549	7.18704e-06	4.8472	F1	Tumours	Vitamin D-binding protein OS=Mus musculus GN=Gc PE=1 SV=2	4.81385e+06	7.74701e+06	4.11864e+06	2.20436e+07	1.61495e+07	5.2547e+06	6.14558e+06	4.95014e+06	6.27716e+06	7.20922e+06	718438	1.68623e+06	2.18452e+06	2.08475e+06	1.96086e+06	574152	873633	3.32185e+06	2.17322e+06	1.89828e+06	3.73826e+06	5.245e+06	2.93706e+06	8.17206e+06	1.05637e+07	3.1954e+06	5.22411e+06	4.03606e+06	6.21687e+06	5.12252e+06	486861	740754	735219	1.20217e+06	584810	240627	841363	1.59084e+06	1.03517e+06	1.47196e+06	3
Q00623	15	15	106.54	5.61296e-08	4.82825	F1	Tumours	Apolipoprotein A-I OS=Mus musculus GN=Apoa1 PE=1 SV=2	9.1386e+07	1.0075e+08	5.53084e+07	5.92897e+07	1.84824e+08	8.85342e+07	1.3439e+08	4.39926e+07	9.74562e+07	1.17934e+08	1.397e+07	2.19737e+07	2.10217e+07	1.68573e+07	2.09869e+07	4.52498e+07	1.54692e+07	1.48501e+07	1.65831e+07	1.47395e+07	7.0967e+07	6.8211e+07	3.94412e+07	2.198e+07	1.20897e+08	5.38379e+07	1.1424e+08	3.58691e+07	9.65202e+07	8.3798e+07	9.46701e+06	9.65298e+06	7.07503e+06	9.72078e+06	6.25917e+06	1.89641e+07	1.48978e+07	7.11173e+06	7.89905e+06	1.14293e+07	11
P06728	14	14	50.7605	1.08869e-05	4.81647	F1	Tumours	Apolipoprotein A-IV OS=Mus musculus GN=Apoa4 PE=1 SV=3	4.35145e+07	5.78122e+07	4.62828e+07	3.21143e+07	2.40516e+08	2.95366e+07	4.89069e+07	2.6162e+07	2.71181e+07	4.72931e+07	1.17495e+07	1.51893e+07	1.3054e+07	1.05544e+07	2.24501e+07	1.45304e+07	8.61395e+06	9.605e+06	1.07067e+07	7.96493e+06	3.37917e+07	3.91408e+07	3.30049e+07	1.19055e+07	1.57327e+08	1.79613e+07	4.15737e+07	2.1331e+07	2.68576e+07	3.36042e+07	7.96223e+06	6.67262e+06	4.39342e+06	6.08621e+06	6.69555e+06	6.08968e+06	8.29577e+06	4.59985e+06	5.09996e+06	6.17615e+06	7
P36952	7	7	22.6325	0.00234934	4.78878	F1	Tumours	Serpin B5 OS=Homo sapiens GN=SERPINB5 PE=1 SV=2	5.59389e+06	3.60022e+07	8.02749e+06	9.05025e+06	2.28536e+06	2.60112e+07	3.29086e+06	5.29489e+06	1.40859e+07	1.69576e+06	1.86879e+06	1.29268e+06	4.88043e+06	1.9495e+06	3.42126e+06	1.24799e+06	1.69327e+06	2.81642e+06	2.68602e+06	1.39337e+06	4.34401e+06	2.43748e+07	5.72451e+06	3.35513e+06	1.4949e+06	1.58175e+07	2.79742e+06	4.31715e+06	1.39506e+07	1.20493e+06	1.26642e+06	567870	1.64255e+06	1.12418e+06	1.02036e+06	523033	1.63073e+06	1.34879e+06	1.27944e+06	1.08045e+06	0
Q61598	8	8	19.399	2.70717e-06	4.77749	F1	Tumours	Rab GDP dissociation inhibitor beta OS=Mus musculus GN=Gdi2 PE=1 SV=1	6.02321e+06	2.20613e+06	1.57877e+06	5.9696e+06	1.84116e+06	3.40578e+06	4.27537e+06	4.13795e+06	4.45019e+06	4.53819e+06	385535	707510	1.22962e+06	435359	1.32622e+06	668086	387518	304018	1.95751e+06	641842	4.6774e+06	1.49362e+06	1.12584e+06	2.21306e+06	1.20435e+06	2.07106e+06	3.63432e+06	3.37385e+06	4.40745e+06	3.22462e+06	261264	310807	413838	251050	395534	279994	373204	145595	932424	497696	1
Q62465	6	6	14.0091	2.99749e-05	4.69708	F1	Tumours	Synaptic vesicle membrane protein VAT-1 homolog OS=Mus musculus GN=Vat1 PE=1 SV=3	1.30873e+07	1.87393e+06	2.18532e+06	4.0165e+06	4.09029e+06	3.60023e+06	6.1747e+06	9.5666e+06	9.05328e+06	1.56604e+07	2.02978e+06	1.29005e+06	1.41894e+06	1.02162e+06	1.49172e+06	2.34097e+06	1.40625e+06	1.09645e+06	1.42172e+06	1.23816e+06	1.01632e+07	1.26871e+06	1.55838e+06	1.48901e+06	2.67555e+06	2.18931e+06	5.24885e+06	7.80006e+06	8.96633e+06	1.11275e+07	1.37552e+06	566716	477557	589117	444892	981099	1.35431e+06	525093	677212	960090	4
P16110	5	5	17.1847	0.000674494	4.63211	F1	Tumours	Galectin-3 OS=Mus musculus GN=Lgals3 PE=1 SV=3	2.6487e+07	7.25247e+06	4.94134e+06	6.75194e+06	9.66709e+06	3.7484e+06	1.68465e+07	2.44647e+07	3.76063e+07	5.08835e+07	5.40636e+06	3.80807e+06	4.43307e+06	2.91143e+06	3.90317e+06	6.29625e+06	3.54264e+06	2.51545e+06	5.02235e+06	2.88765e+06	2.05688e+07	4.91017e+06	3.52373e+06	2.5031e+06	6.32346e+06	2.27941e+06	1.43205e+07	1.99471e+07	3.72451e+07	3.61554e+07	3.66371e+06	1.67287e+06	1.49199e+06	1.67888e+06	1.16409e+06	2.63875e+06	3.41179e+06	1.20465e+06	2.3923e+06	2.23914e+06	5
P51885	4	4	11.185	8.25514e-07	4.61243	F1	Tumours	Lumican OS=Mus musculus GN=Lum PE=1 SV=2	2.48297e+07	1.80065e+07	7.51951e+06	2.62866e+07	1.05816e+07	2.20653e+07	1.38885e+07	6.93705e+06	1.7706e+07	7.27223e+06	3.30418e+06	1.7914e+06	5.93598e+06	2.12816e+06	4.34394e+06	4.65506e+06	2.49227e+06	3.00231e+06	3.1937e+06	2.778e+06	1.92818e+07	1.2191e+07	5.36226e+06	9.74503e+06	6.92169e+06	1.34179e+07	1.18061e+07	5.65607e+06	1.75359e+07	5.16729e+06	2.23913e+06	786954	1.9978e+06	1.2272e+06	1.29554e+06	1.95093e+06	2.40021e+06	1.43781e+06	1.52126e+06	2.15411e+06	3
P28665	9	9	66.6494	2.1355e-06	4.60557	F1	Tumours	Murinoglobulin-1 OS=Mus musculus GN=Mug1 PE=1 SV=3	7.44529e+06	7.23157e+06	2.87856e+06	1.66329e+07	7.15617e+06	5.19077e+06	3.88109e+06	4.84887e+06	2.91356e+06	9.3891e+06	1.70536e+06	1.1738e+06	2.55335e+06	783421	2.51875e+06	1.46783e+06	1.23117e+06	896209	1.37643e+06	964585	5.78174e+06	4.89602e+06	2.05274e+06	6.16618e+06	4.68101e+06	3.15652e+06	3.29916e+06	3.95349e+06	2.88558e+06	6.67144e+06	1.15566e+06	515646	859349	451761	751197	615169	1.18569e+06	429196	655637	747957	2
Q61247	3	3	6.11602	0.000492275	4.54032	F1	Tumours	Alpha-2-antiplasmin OS=Mus musculus GN=Serpinf2 PE=1 SV=1	336303	647219	332292	1.13073e+06	706267	246085	353984	116859	57966.4	490145	35428.3	78562.8	162089	75009.7	106131	81702.9	110754	135810	103447	84092.2	261161	438189	236961	419189	461985	149645	300907	95279.7	57409.7	348273	24008.6	34512.4	54552.3	43254.4	31652.7	34241.6	106663	65039.7	49274.9	65206.7	0
P32261	7	7	19.9733	2.759e-05	4.46938	F1	Tumours	Antithrombin-III OS=Mus musculus GN=Serpinc1 PE=1 SV=1	4.87026e+06	1.08481e+07	3.80656e+06	6.89112e+06	7.54716e+06	3.34708e+06	3.65467e+06	2.84265e+06	877967	4.26408e+06	1.31239e+06	870450	2.05815e+06	902814	507081	991369	1.18105e+06	1.56888e+06	709704	850330	3.78207e+06	7.34451e+06	2.71451e+06	2.55469e+06	4.93677e+06	2.03537e+06	3.10669e+06	2.31774e+06	869535	3.02985e+06	889366	382385	692688	520609	151233	415482	1.13743e+06	751338	338055	659361	3
P42357	3	3	101.266	0.0034437	4.46804	F1	Tumours	Histidine ammonia-lyase OS=Homo sapiens GN=HAL PE=1 SV=1	884018	111872	117927	471980	224845	176700	402769	446847	734489	2.31645e+06	200537	208730	45534.1	31379.1	105095	239592	244196	71397.9	111969	59352.8	686496	75741.4	84095	174974	147076	107452	342378	364334	727435	1.64596e+06	135897	91694.2	15324.9	18094.8	31343.7	100413	235176	34192.6	53334.6	46023.2	1
Q921I1	37	37	222.129	1.51544e-08	4.4679	F1	Tumours	Serotransferrin OS=Mus musculus GN=Tf PE=1 SV=1	1.98659e+08	2.11189e+08	1.29118e+08	4.74477e+08	3.13568e+08	1.76508e+08	1.96293e+08	1.84806e+08	2.53807e+08	2.29874e+08	3.51525e+07	8.91465e+07	7.17094e+07	4.84626e+07	6.43428e+07	4.43318e+07	3.404e+07	6.05144e+07	4.86388e+07	3.37309e+07	1.54271e+08	1.42982e+08	9.20754e+07	1.75899e+08	2.05112e+08	1.07335e+08	1.66861e+08	1.5068e+08	2.5137e+08	1.63338e+08	2.38217e+07	3.91617e+07	2.41344e+07	2.7946e+07	1.91897e+07	1.85794e+07	3.27827e+07	2.89805e+07	2.31682e+07	2.61556e+07	26
P05555	5	5	13.0406	1.1287e-06	4.4604	F1	Tumours	Integrin alpha-M OS=Mus musculus GN=Itgam PE=1 SV=2	5.15712e+06	1.62696e+06	1.38298e+06	1.10853e+06	2.46974e+06	1.3032e+06	4.31164e+06	3.38355e+06	1.85957e+06	3.26389e+06	623058	448830	685866	353151	1.08881e+06	662781	510916	533450	466443	425999	4.00483e+06	1.10151e+06	986220	410956	1.61551e+06	792478	3.66515e+06	2.75876e+06	1.84171e+06	2.31916e+06	422226	197169	230834	203645	324727	277771	492044	255470	222182	330327	2
Q9JJX6	3	3	10.5488	5.98331e-05	4.45253	F1	Tumours	P2X purinoceptor 4 OS=Mus musculus GN=P2rx4 PE=1 SV=1	5.05745e+06	1.33177e+06	1.05283e+06	893807	874880	1.14819e+06	2.43278e+06	2.7894e+06	2.14847e+06	5.86627e+06	401117	619060	438630	454219	278992	1.55041e+06	295023	324707	522683	414582	3.92743e+06	901658	750785	331354	572279	698216	2.068e+06	2.27432e+06	2.12783e+06	4.16829e+06	271824	271951	147624	261926	83207.2	649774	284125	155503	248971	321474	3
Q99LF4	2	2	47.9686	0.000280926	4.44633	F1	Tumours	tRNA-splicing ligase RtcB homolog OS=Mus musculus GN=Rtcb PE=1 SV=1	127678	79500	121746	634042	79011.5	214638	137404	119403	379280	168942	70716.1	10996.2	6104.54	14618.8	17888.8	190770	8914.67	85422.1	12765	45478.2	99150.3	53824.3	86818.9	235054	51683.2	130522	116802	97354.1	375637	120042	47922	4830.59	2054.53	8429.95	5335.18	79951.4	8585.38	40908.8	6080.38	35264.6	0
P06745	3	3	12.512	1.32825e-06	4.42727	F1	Tumours	Glucose-6-phosphate isomerase OS=Mus musculus GN=Gpi PE=1 SV=4	2.77917e+06	850272	726975	2.70096e+06	1.13296e+06	1.56932e+06	2.35718e+06	2.54718e+06	1.7804e+06	2.18922e+06	398168	708115	693574	248704	305700	733968	277060	308087	281765	253698	2.1582e+06	575664	518415	1.00131e+06	741096	954306	2.00374e+06	2.07683e+06	1.76331e+06	1.55555e+06	269825	311072	233428	143415	91172.5	307606	266826	147544	134214	196722	1
P22599	6	6	235.762	1.43533e-10	4.42641	F1	Tumours	Alpha-1-antitrypsin 1-2 OS=Mus musculus GN=Serpina1b PE=1 SV=2	8.67732e+06	1.20863e+07	7.70182e+06	2.26803e+07	9.48714e+06	1.21259e+07	1.25978e+07	1.07759e+07	1.2187e+07	1.33807e+07	3.1135e+06	2.18297e+06	2.94595e+06	2.65889e+06	3.41207e+06	3.16558e+06	1.81214e+06	2.52107e+06	3.26114e+06	2.42076e+06	6.73848e+06	8.18282e+06	5.49227e+06	8.4081e+06	6.20576e+06	7.37378e+06	1.07089e+07	8.78604e+06	1.20699e+07	9.50765e+06	2.10992e+06	958971	991485	1.53325e+06	1.01762e+06	1.32669e+06	1.7452e+06	1.20734e+06	1.55339e+06	1.8771e+06	4
Q91ZX7	4	4	11.3247	0.000433583	4.24527	F1	Tumours	Prolow-density lipoprotein receptor-related protein 1 OS=Mus musculus GN=Lrp1 PE=1 SV=1	1.64505e+06	458746	392787	286588	434282	442455	767244	1.13434e+06	384128	1.07459e+06	22425.1	28645.8	244631	377088	167010	217385	35657.4	183157	353411	24245.8	1.27749e+06	310587	280102	106245	284074	269058	652203	924877	380438	763551	15196.7	12584	82332.5	217448	49809.5	91106	34340.3	87714.3	168341	18800.7	2
Q8BH61	4	4	9.78497	4.7029e-06	4.19735	F1	Tumours	Coagulation factor XIII A chain OS=Mus musculus GN=F13a1 PE=1 SV=3	1.88465e+06	882067	883128	803664	933897	705522	1.55726e+06	1.14349e+06	586844	2.25108e+06	190598	114164	368056	119918	850604	305712	255543	139070	150515	276995	1.46355e+06	597190	629770	297936	610883	429030	1.32376e+06	932332	581208	1.59951e+06	129162	50151.6	123872	69150.7	253686	128124	246104	66600.9	71695.2	214787	1
P07309	3	3	12.0679	5.10654e-07	4.13906	F1	Tumours	Transthyretin OS=Mus musculus GN=Ttr PE=1 SV=1	1.38318e+07	1.02198e+07	5.96049e+06	2.1359e+07	1.24269e+07	6.46559e+06	8.41355e+06	4.7557e+06	1.13898e+07	1.31526e+07	2.50743e+06	3.2556e+06	1.49234e+06	1.94537e+06	3.37784e+06	4.95364e+06	2.23927e+06	2.25063e+06	2.42964e+06	1.63513e+06	1.07412e+07	6.91919e+06	4.2505e+06	7.91825e+06	8.12872e+06	3.93174e+06	7.15202e+06	3.87752e+06	1.12804e+07	9.34557e+06	1.6992e+06	1.43017e+06	502260	1.1218e+06	1.00741e+06	2.07607e+06	2.15656e+06	1.07783e+06	1.15731e+06	1.26791e+06	1
O88569	4	4	491.54	4.74837e-05	4.09706	F1	Tumours	Heterogeneous nuclear ribonucleoproteins A2/B1 OS=Mus musculus GN=Hnrnpa2b1 PE=1 SV=2	1.40007e+07	8.32002e+06	2.91299e+07	6.77085e+07	2.86389e+07	2.58436e+07	1.52016e+07	2.00671e+07	3.19386e+07	1.72886e+07	3.48477e+06	2.16106e+06	6.6645e+06	8.57511e+06	3.42197e+06	2.55755e+06	2.77938e+07	2.53229e+06	2.50869e+06	3.30575e+06	1.08724e+07	5.63294e+06	2.07729e+07	2.5101e+07	1.87333e+07	1.57156e+07	1.29223e+07	1.63616e+07	3.16318e+07	1.22844e+07	2.36151e+06	949344	2.24299e+06	4.94485e+06	1.02058e+06	1.07187e+06	2.67672e+07	1.21272e+06	1.19497e+06	2.56334e+06	6
P09528	6	6	21.8021	1.2676e-05	4.08366	F1	Tumours	Ferritin heavy chain OS=Mus musculus GN=Fth1 PE=1 SV=2	1.01176e+07	3.74527e+06	4.18858e+06	1.01859e+07	6.38862e+06	7.26341e+06	9.511e+06	1.05911e+07	2.72683e+07	1.57882e+07	1.96435e+06	2.0104e+06	5.47055e+06	1.93476e+06	2.98585e+06	3.22228e+06	1.93471e+06	1.36132e+06	2.34367e+06	2.49609e+06	7.85695e+06	2.53568e+06	2.98693e+06	3.77613e+06	4.17894e+06	4.4169e+06	8.08491e+06	8.63536e+06	2.70064e+07	1.12183e+07	1.33117e+06	883163	1.84116e+06	1.11568e+06	890503	1.35046e+06	1.86324e+06	651941	1.11636e+06	1.93551e+06	2
Q07797	2	2	5.25587	0.000377324	4.08056	F1	Tumours	Galectin-3-binding protein OS=Mus musculus GN=Lgals3bp PE=1 SV=1	820701	244765	179821	424479	214258	745722	1.11521e+06	1.38655e+06	1.13491e+06	1.09863e+06	135760	113948	348506	78115.3	92682.4	374983	88720.8	236346	125368	210484	637326	165714	128232	157364	140151	453475	947996	1.13052e+06	1.12401e+06	780636	92000.3	50056.8	117293	45045.3	27641.8	157155	85443.6	113187	59716.6	163213	1
P08101	2	2	9.65369	0.00064405	4.01373	F1	Tumours	Low affinity immunoglobulin gamma Fc region receptor II OS=Mus musculus GN=Fcgr2 PE=1 SV=2	3.43065e+06	3.25263e+06	849156	345922	1.33111e+06	2.56351e+06	2.24974e+06	1.68146e+06	899335	1.56593e+06	82232.8	496175	863672	109347	43425	1.83614e+06	142104	802321	43513	107888	2.66411e+06	2.20214e+06	605544	128241	870707	1.55888e+06	1.91241e+06	1.37097e+06	890698	1.11267e+06	55726.4	217968	290676	63054.9	12951.1	769527	136855	384233	20726.7	83658.1	1
O89053	4	4	54.7998	1.13416e-05	3.99673	F1	Tumours	Coronin-1A OS=Mus musculus GN=Coro1a PE=1 SV=5	2.67058e+06	1.10866e+06	638940	2.5453e+06	690856	972027	1.6031e+06	2.3798e+06	2.3013e+06	1.64752e+06	194131	325289	493917	295996	1.1756e+06	355383	380050	443127	239470	239941	2.07387e+06	750601	455636	943600	451905	591092	1.36273e+06	1.94035e+06	2.27919e+06	1.17065e+06	131556	142898	166232	170686	350612	148941	366012	212214	114067	186055	3
P01921	5	5	95.0525	0.000838706	3.99484	F1	Tumours	H-2 class II histocompatibility antigen, A-D beta chain OS=Mus musculus GN=H2-Ab1 PE=1 SV=1	3.18594e+07	9.3343e+06	6.47809e+06	2.67516e+06	9.98154e+06	5.12888e+06	5.70435e+06	3.12728e+07	4.4574e+06	6.1035e+06	2.21239e+06	2.70886e+06	6.22882e+06	2.18942e+06	1.37662e+06	2.92177e+06	3.99932e+06	2.23177e+06	2.24269e+06	2.17366e+06	2.47409e+07	6.31964e+06	4.61961e+06	991741	6.52915e+06	3.11889e+06	4.84903e+06	2.5498e+07	4.41459e+06	4.33685e+06	1.49926e+06	1.18999e+06	2.09636e+06	1.26253e+06	410567	1.22451e+06	3.85159e+06	1.0688e+06	1.06826e+06	1.68549e+06	8
P08752	2	2	8.27994	4.84109e-05	3.97985	F1	Tumours	Guanine nucleotide-binding protein G(i) subunit alpha-2 OS=Mus musculus GN=Gnai2 PE=1 SV=5	1.0429e+07	3.07643e+06	1.6698e+06	1.46412e+06	3.52112e+06	2.6794e+06	5.02546e+06	4.63211e+06	1.95302e+06	7.23933e+06	678616	1.21111e+06	945213	640601	542383	2.40404e+06	849036	947675	1.27534e+06	981210	8.0988e+06	2.08285e+06	1.19076e+06	542784	2.30325e+06	1.62935e+06	4.27194e+06	3.77676e+06	1.93426e+06	5.14392e+06	459875	532036	318119	369403	161761	1.00753e+06	817675	453843	607485	760849	2
P18242	8	8	31.5131	0.000239616	3.92083	F1	Tumours	Cathepsin D OS=Mus musculus GN=Ctsd PE=1 SV=1	4.06475e+07	1.80208e+07	1.74587e+07	5.53494e+07	2.26354e+07	1.64206e+07	4.75393e+07	4.0262e+07	1.46741e+08	9.83376e+07	1.069e+07	9.93462e+06	1.55157e+07	1.36385e+07	1.42041e+07	9.61193e+06	1.19003e+07	1.43446e+07	1.61341e+07	1.24204e+07	3.15653e+07	1.22007e+07	1.245e+07	2.05193e+07	1.48063e+07	9.98543e+06	4.04112e+07	3.28273e+07	1.45332e+08	6.98739e+07	7.24429e+06	4.36425e+06	5.22195e+06	7.86468e+06	4.23624e+06	4.02835e+06	1.14607e+07	6.86965e+06	7.68521e+06	9.63104e+06	6
P10126	2	2	5.9457	0.000540842	3.91879	F1	Tumours	Elongation factor 1-alpha 1 OS=Mus musculus GN=Eef1a1 PE=1 SV=3	2.10174e+06	1.00828e+06	1.0899e+06	2.87667e+06	1.30976e+06	1.9259e+06	2.50649e+06	6.33819e+06	8.24645e+06	5.03551e+06	619483	632178	1.7838e+06	184766	556349	541745	717516	1.36649e+06	1.1372e+06	738248	1.63214e+06	682638	777222	1.06645e+06	856743	1.17115e+06	2.13066e+06	5.1678e+06	8.16725e+06	3.57799e+06	419803	277714	600353	106545	165926	227045	691013	654414	541685	572451	3
P08905	2	2	4.68146	0.00665628	3.91198	F1	Tumours	Lysozyme C-2 OS=Mus musculus GN=Lyz2 PE=1 SV=2	3.27635e+06	1.41565e+06	1.79846e+06	1.75791e+06	2.06206e+06	1.05593e+06	3.42632e+06	2.25541e+06	2.2199e+07	7.23877e+06	564234	1.03099e+06	908007	379411	1.29078e+06	2.61844e+06	1.30073e+06	1.01782e+06	2.05688e+06	715654	2.54429e+06	958445	1.2825e+06	651697	1.34884e+06	642116	2.91257e+06	1.83893e+06	2.19858e+07	5.14352e+06	382363	452909	305597	218788	384964	1.09739e+06	1.25268e+06	487434	979759	554931	1
Q7Z406	3	3	139.168	0.00202187	3.88495	F1	Tumours	Myosin-14 OS=Homo sapiens GN=MYH14 PE=1 SV=2	311093	743006	363782	2.72974e+06	1.63125e+06	843169	391870	490462	323080	241189	106111	123029	32476.1	373083	244832	372337	200882	330311	179544	114295	241584	503041	259417	1.01198e+06	1.06704e+06	512733	333113	399895	319977	171377	71907.7	54046.4	10930.1	215139	73019	156046	193462	158187	85522.5	88626.4	0
P57776	2	2	4.24547	7.22073e-07	3.87019	F1	Tumours	Elongation factor 1-delta OS=Mus musculus GN=Eef1d PE=1 SV=3	974678	649259	408562	1.21771e+06	638418	699693	1.59459e+06	602479	1.16938e+06	925186	186320	388093	179575	328525	217483	217169	168073	101710	347435	160067	756899	439571	291351	451431	417604	425485	1.35549e+06	491227	1.15815e+06	657392	126263	170488	60437.4	189444	64862.6	91015.3	161865	48709.3	165494	124119	1
P08003	3	3	11.9427	0.000138978	3.84192	F1	Tumours	Protein disulfide-isomerase A4 OS=Mus musculus GN=Pdia4 PE=1 SV=3	2.19894e+06	686731	365136	1.2571e+06	696426	592137	1.96784e+06	1.69632e+06	851075	2.07218e+06	380331	776056	205925	117151	275196	124872	364397	178495	655806	145128	1.70761e+06	464941	260383	466034	455548	360080	1.67278e+06	1.38308e+06	842901	1.47239e+06	257738	340918	69305.6	67555.4	82074.8	52333.9	350937	85481.7	312382	112535	3
Q05816	6	6	18.7198	0.00109405	3.83805	F1	Tumours	Fatty acid-binding protein, epidermal OS=Mus musculus GN=Fabp5 PE=1 SV=3	2.65606e+07	4.38919e+06	3.32472e+06	1.18666e+07	5.42222e+06	9.12973e+06	1.54661e+07	1.8252e+07	3.11768e+07	3.05544e+07	1.46874e+06	4.09417e+06	2.84348e+06	1.62118e+06	7.64721e+06	9.05438e+06	3.73923e+06	4.78894e+06	2.69857e+06	2.72679e+06	2.0626e+07	2.97163e+06	2.3709e+06	4.39922e+06	3.5468e+06	5.55181e+06	1.31471e+07	1.48816e+07	3.08774e+07	2.17105e+07	995315	1.79856e+06	956995	934856	2.28072e+06	3.79468e+06	3.60111e+06	2.29343e+06	1.28541e+06	2.1144e+06	3
O88342	5	5	54.3953	2.78049e-05	3.76937	F1	Tumours	WD repeat-containing protein 1 OS=Mus musculus GN=Wdr1 PE=1 SV=3	5.22638e+06	1.67194e+06	1.12951e+06	3.59212e+06	1.44511e+06	2.15921e+06	3.2999e+06	3.09765e+06	3.64034e+06	4.68933e+06	408674	1.25603e+06	1.27201e+06	559118	849927	1.69231e+06	758536	333365	468187	347879	4.05861e+06	1.13196e+06	805470	1.33168e+06	945281	1.31302e+06	2.80511e+06	2.52565e+06	3.60538e+06	3.33201e+06	276945	551769	428104	322416	253484	709247	730518	159649	223013	269752	3
P97821	3	3	6.34478	6.73876e-05	3.76428	F1	Tumours	Dipeptidyl peptidase 1 OS=Mus musculus GN=Ctsc PE=1 SV=1	1.61737e+06	574936	380616	842484	571230	535779	1.39197e+06	848438	2.0139e+06	731457	75432	272238	249087	200866	935165	79188.5	111504	162701	251582	188132	1.25599e+06	389252	271422	312328	373655	325808	1.18325e+06	691768	1.99455e+06	519738	51117.8	119593	83832.3	115830	278905	33187.8	107386	77917.9	119837	145881	0
Q61830	16	16	50.8009	9.6468e-08	3.75055	F1	Tumours	Macrophage mannose receptor 1 OS=Mus musculus GN=Mrc1 PE=1 SV=2	1.7965e+07	1.29829e+07	1.01673e+07	6.64274e+06	1.09949e+07	9.81925e+06	2.34343e+07	1.89674e+07	1.11784e+07	2.23604e+07	3.2128e+06	4.37599e+06	5.05029e+06	3.49716e+06	3.40276e+06	4.37982e+06	2.86428e+06	5.15676e+06	3.96057e+06	2.63059e+06	1.3951e+07	8.78988e+06	7.25044e+06	2.46261e+06	7.19201e+06	5.97111e+06	1.99205e+07	1.54649e+07	1.10711e+07	1.58882e+07	2.17721e+06	1.92236e+06	1.69972e+06	2.01664e+06	1.01484e+06	1.83558e+06	2.75848e+06	2.46958e+06	1.88655e+06	2.0398e+06	10
Q62009	6	6	18.9769	8.14751e-07	3.74881	F1	Tumours	Periostin OS=Mus musculus GN=Postn PE=1 SV=2	1.83733e+06	2.19516e+06	2.69723e+06	3.54509e+06	1.96698e+06	4.78034e+06	3.61364e+06	1.22025e+06	4.90727e+06	2.77318e+06	837625	669015	823501	543005	1.60751e+06	864141	696258	530099	807275	500467	1.42681e+06	1.4862e+06	1.92343e+06	1.31424e+06	1.28664e+06	2.90694e+06	3.0718e+06	994921	4.86014e+06	1.97049e+06	567631	293896	277156	313124	479426	362161	670540	253865	384531	388071	0
P07759	8	8	197.976	5.96821e-06	3.74739	F1	Tumours	Serine protease inhibitor A3K OS=Mus musculus GN=Serpina3k PE=1 SV=2	1.04355e+07	1.0766e+07	5.26145e+06	1.95548e+07	8.76707e+06	7.87768e+06	6.33879e+06	4.29623e+06	2.91821e+06	6.98177e+06	1.79344e+06	1.858e+06	2.05313e+06	1.71038e+06	3.39037e+06	2.79402e+06	1.63291e+06	2.18255e+06	3.48357e+06	1.3031e+06	8.10382e+06	7.28896e+06	3.75201e+06	7.2494e+06	5.73474e+06	4.79043e+06	5.38834e+06	3.5029e+06	2.89019e+06	4.96091e+06	1.21536e+06	816211	690997	986291	1.01115e+06	1.17097e+06	1.57259e+06	1.04523e+06	1.65934e+06	1.01045e+06	4
P01027	28	28	84.0188	2.92296e-05	3.73924	F1	Tumours	Complement C3 OS=Mus musculus GN=C3 PE=1 SV=3	2.12759e+07	2.69614e+07	2.39115e+07	5.88267e+07	2.9392e+07	2.32076e+07	3.20497e+07	1.38298e+07	6.13061e+06	1.65058e+07	4.65054e+06	6.24257e+06	1.19256e+07	4.5737e+06	1.28731e+07	5.79916e+06	3.87103e+06	6.37902e+06	6.36689e+06	4.73617e+06	1.65221e+07	1.82538e+07	1.70516e+07	2.18084e+07	1.9226e+07	1.41126e+07	2.72442e+07	1.12761e+07	6.07173e+06	1.17282e+07	3.15152e+06	2.74234e+06	4.01365e+06	2.63743e+06	3.83929e+06	2.43043e+06	3.72804e+06	3.05492e+06	3.03275e+06	3.67251e+06	4
P05202	2	2	5.01063	0.00143037	3.71863	F1	Tumours	Aspartate aminotransferase, mitochondrial OS=Mus musculus GN=Got2 PE=1 SV=1	2.47786e+06	652640	353568	195499	956599	522211	1.27019e+06	998886	1.38956e+06	1.09302e+06	46826	471236	321845	200538	317354	671992	66283.4	152765	44186.6	371948	1.92422e+06	441860	252134	72476.1	625733	317557	1.07973e+06	814434	1.37622e+06	776650	31732.4	207012	108320	115641	94648.1	281632	63835	73159.2	21047.5	288415	1
P70124	3	3	132.054	0.00502321	3.67293	F1	Tumours	Serpin B5 OS=Mus musculus GN=Serpinb5 PE=1 SV=1	3.15694e+06	1.59729e+07	3.77431e+06	5.18478e+06	1.12065e+06	1.3744e+07	1.54664e+06	3.28697e+06	5.12499e+06	1.28957e+06	1.41363e+06	1.78617e+06	774375	761313	3.43921e+06	2.09273e+06	937505	1.58065e+06	949107	1.02242e+06	2.45156e+06	1.08142e+07	2.69151e+06	1.92212e+06	733042	8.35778e+06	1.31474e+06	2.68e+06	5.07577e+06	916305	957971	784656	260622	439012	1.02572e+06	877060	902876	756978	452090	792803	1
P24452	3	3	6.04796	0.000468564	3.66396	F1	Tumours	Macrophage-capping protein OS=Mus musculus GN=Capg PE=1 SV=2	1.8072e+07	4.11763e+06	2.34767e+06	6.87015e+06	6.08548e+06	3.57578e+06	7.1327e+06	1.44109e+07	1.71668e+07	2.06042e+07	3.23433e+06	1.77048e+06	2.22851e+06	1.99133e+06	4.79838e+06	2.76858e+06	3.14577e+06	2.31537e+06	3.18061e+06	1.96415e+06	1.4034e+07	2.78778e+06	1.67415e+06	2.54692e+06	3.98065e+06	2.17444e+06	6.06322e+06	1.17498e+07	1.70019e+07	1.46404e+07	2.1918e+06	777765	750024	1.1483e+06	1.43108e+06	1.16031e+06	3.02957e+06	1.10883e+06	1.51502e+06	1.52304e+06	3
P16045	3	3	12.537	0.000132044	3.65618	F1	Tumours	Galectin-1 OS=Mus musculus GN=Lgals1 PE=1 SV=3	2.83701e+07	1.27801e+07	1.00139e+07	4.75149e+07	1.8107e+07	1.99748e+07	2.92252e+07	2.27956e+07	8.02961e+07	4.65878e+07	9.79402e+06	3.98495e+06	7.85483e+06	5.28966e+06	2.76095e+07	5.234e+06	4.47125e+06	7.66231e+06	8.01306e+06	6.42393e+06	2.20312e+07	8.65258e+06	7.14107e+06	1.76149e+07	1.18442e+07	1.21467e+07	2.48432e+07	1.85862e+07	7.95249e+07	3.3103e+07	6.63709e+06	1.75057e+06	2.64361e+06	3.05029e+06	8.23431e+06	2.19357e+06	4.3061e+06	3.66949e+06	3.81688e+06	4.98123e+06	5
O88844	5	5	15.8845	6.20414e-05	3.64299	F1	Tumours	Isocitrate dehydrogenase [NADP] cytoplasmic OS=Mus musculus GN=Idh1 PE=1 SV=2	2.90875e+06	932974	640863	1.52102e+06	729326	1.41108e+06	2.29708e+06	2.634e+06	4.14037e+06	2.69802e+06	676686	674843	391670	354016	680164	547873	405461	466649	909770	359114	2.25883e+06	631656	457008	563877	477069	858083	1.95266e+06	2.14762e+06	4.10061e+06	1.91709e+06	458568	296456	131820	204144	202853	229613	390484	223479	433352	278464	0
Q91VI7	4	4	12.8707	0.00299909	3.63281	F1	Tumours	Ribonuclease inhibitor OS=Mus musculus GN=Rnh1 PE=1 SV=1	3.95987e+06	618433	446474	2.39488e+06	957701	1.51035e+06	2.24901e+06	4.41721e+06	3.2664e+06	6.58492e+06	971671	1.20707e+06	596650	755808	521893	1.67999e+06	335034	296742	505514	398167	3.07509e+06	418701	318387	887837	626454	918449	1.91179e+06	3.60154e+06	3.23502e+06	4.67892e+06	658469	530261	200808	435837	155650	704084	322659	142110	240793	308746	2
O89023	3	3	8.54683	6.62205e-06	3.62026	F1	Tumours	Tripeptidyl-peptidase 1 OS=Mus musculus GN=Tpp1 PE=1 SV=2	2.87876e+06	1.56459e+06	1.8062e+06	2.40392e+06	2.39333e+06	1.05202e+06	3.12416e+06	2.95683e+06	5.77578e+06	5.0108e+06	890164	747269	529123	710195	562937	1.55508e+06	853179	435006	911791	806434	2.23554e+06	1.05928e+06	1.28803e+06	891188	1.56553e+06	639734	2.65572e+06	2.41083e+06	5.72031e+06	3.56043e+06	603235	328272	178081	409535	167891	651735	821665	208325	434315	625324	1
Q9CQA3	2	2	4.74934	0.000205684	3.61334	F1	Tumours	Succinate dehydrogenase [ubiquinone] iron-sulfur subunit, mitochondrial OS=Mus musculus GN=Sdhb PE=1 SV=1	1.42854e+06	672269	390668	386312	599499	305607	1.02906e+06	877642	753690	1.38469e+06	239925	102805	44898.9	86531.3	291262	514514	77804.8	271295	447779	89593.2	1.10935e+06	455150	278590	143215	392146	185840	874762	715579	746451	983891	162589	45162	15111.1	49898.4	86866.5	215632	74930.9	129924	213292	69472.2	1
O08709	2	2	5.20838	0.000458136	3.57925	F1	Tumours	Peroxiredoxin-6 OS=Mus musculus GN=Prdx6 PE=1 SV=3	430061	156091	218138	675945	351917	434201	526916	555243	1.47706e+06	730997	166669	59394.7	35818.7	227115	105042	53695.5	249005	188383	327783	139534	333969	105679	155557	250588	230197	264039	447910	452713	1.46287e+06	519411	112946	26091.9	12055.1	130966	31327.9	22503.7	239808	90216.8	156133	108197	0
O70370	5	5	12.5133	0.0037476	3.57571	F1	Tumours	Cathepsin S OS=Mus musculus GN=Ctss PE=1 SV=2	5.19019e+06	1.3846e+06	1.4739e+06	3.89813e+06	2.20553e+06	1.19222e+06	3.22881e+06	1.33586e+07	1.17971e+07	8.17403e+06	896620	1.08802e+06	4.21869e+06	1.55391e+06	985077	1.40782e+06	977796	1.0493e+06	925503	1.41273e+06	4.03051e+06	937425	1.05105e+06	1.44512e+06	1.44268e+06	724992	2.74468e+06	1.08919e+07	1.16838e+07	5.80807e+06	607609	477965	1.41983e+06	896064	293791	590017	941678	502512	440847	1.09546e+06	2
P63158	5	5	387.717	0.00520465	3.55229	F1	Tumours	High mobility group protein B1 OS=Mus musculus GN=Hmgb1 PE=1 SV=2	1.87096e+06	4.31609e+06	1.10481e+07	2.82331e+07	7.44753e+06	1.10455e+07	2.8001e+06	7.82326e+06	1.54707e+06	4.05082e+06	1.56639e+06	1.43958e+06	1.50781e+06	5.42655e+06	2.63171e+06	1.68544e+06	3.60145e+06	1.54565e+06	1.33464e+06	1.83282e+06	1.45292e+06	2.92214e+06	7.87856e+06	1.04666e+07	4.8716e+06	6.71677e+06	2.38025e+06	6.37864e+06	1.53222e+06	2.87831e+06	1.06149e+06	632404	507465	3.12923e+06	784886	706366	3.46842e+06	740213	635734	1.4212e+06	0
P10605	8	8	156.418	0.000696022	3.54606	F1	Tumours	Cathepsin B OS=Mus musculus GN=Ctsb PE=1 SV=2	3.09984e+07	1.60609e+07	1.26348e+07	3.44196e+07	1.63371e+07	9.43327e+06	2.793e+07	2.6059e+07	9.37371e+07	7.89263e+07	7.92223e+06	7.49747e+06	1.69386e+07	9.04086e+06	1.34932e+07	7.10381e+06	5.36785e+06	1.16808e+07	8.37661e+06	1.03029e+07	2.40722e+07	1.08738e+07	9.01001e+06	1.27601e+07	1.06865e+07	5.73639e+06	2.37422e+07	2.1247e+07	9.28369e+07	5.60812e+07	5.36863e+06	3.29361e+06	5.70081e+06	5.21342e+06	4.02422e+06	2.9772e+06	5.16958e+06	5.59395e+06	3.99005e+06	7.98908e+06	6
O70423	3	3	7.21305	0.00315277	3.51947	F1	Tumours	Membrane primary amine oxidase OS=Mus musculus GN=Aoc3 PE=1 SV=3	1.57251e+06	795774	593346	90762.3	445130	485535	2.24354e+06	683086	313280	583089	162098	220247	89738.5	103087	126321	364887	197954	192512	649349	111768	1.22115e+06	538766	423123	33647.6	291170	295255	1.90714e+06	556949	310271	414315	109848	96753.6	30202.2	59445.2	37674.2	152924	190642	92194.5	309306	86666.8	1
O35639	2	2	5.83511	1.14318e-05	3.4848	F1	Tumours	Annexin A3 OS=Mus musculus GN=Anxa3 PE=1 SV=4	4.21163e+06	2.02535e+06	846994	1.38388e+06	1.69015e+06	763617	1.73675e+06	1.0368e+06	2.22334e+06	2.4336e+06	382036	601283	936979	371420	670472	513858	324822	658525	384404	422539	3.2706e+06	1.37123e+06	604002	513034	1.10557e+06	464357	1.47634e+06	845348	2.20198e+06	1.7292e+06	258893	264141	315348	214180	199963	215358	312824	315369	183104	327644	2
P54868	5	5	15.1612	0.00488873	3.43968	F1	Tumours	Hydroxymethylglutaryl-CoA synthase, mitochondrial OS=Homo sapiens GN=HMGCS2 PE=1 SV=1	1.65285e+06	1.65887e+06	1.43517e+07	1.94197e+06	8.16412e+06	1.3453e+06	3.68353e+06	1.17249e+06	3.18528e+06	5.74778e+06	1.13704e+06	1.44373e+06	411742	1.00743e+06	957322	2.63671e+06	1.22467e+06	564426	1.44777e+06	1.64235e+06	1.28354e+06	1.12311e+06	1.02344e+07	719931	5.34034e+06	818080	3.13122e+06	955978	3.15468e+06	4.0841e+06	770538	634224	138575	580937	285513	1.10504e+06	1.17943e+06	270305	689620	1.27351e+06	0
P35492	2	2	7.6203	0.013014	3.4207	F1	Tumours	Histidine ammonia-lyase OS=Mus musculus GN=Hal PE=1 SV=1	1.72935e+06	395527	303386	363302	233331	458950	871699	1.40618e+06	2.1618e+06	3.57512e+06	372544	117576	143149	356330	318435	324385	278817	367743	577926	504583	1.34295e+06	267785	216349	134684	152627	279088	740996	1.14652e+06	2.14104e+06	2.54031e+06	252461	51650.6	48177.9	205478	94970.6	135950	268518	176113	275285	391263	1
P10639	2	2	56.9446	0.000188525	3.41774	F1	Tumours	Thioredoxin OS=Mus musculus GN=Txn PE=1 SV=3	2.20821e+06	1.13402e+06	2.22551e+06	1.91962e+06	978066	2.66819e+06	1.47547e+06	7.36671e+06	3.35951e+06	3.4618e+06	471569	475003	244523	891549	515824	1.04456e+06	1.23911e+06	1.26569e+06	921335	771433	1.71481e+06	767770	1.58704e+06	711645	639775	1.62253e+06	1.25424e+06	6.00639e+06	3.32725e+06	2.45979e+06	319567	208667	82296.3	514112	153840	437776	1.19334e+06	606139	438861	598183	1
E9PV24	7	7	17.6003	2.03847e-05	3.411	F1	Tumours	Fibrinogen alpha chain OS=Mus musculus GN=Fga PE=1 SV=1	3.73644e+06	3.96693e+06	4.57965e+06	1.34316e+07	9.2671e+06	6.76562e+06	7.53395e+06	3.08133e+06	3.89641e+06	4.89332e+06	1.58568e+06	2.23282e+06	766552	1.5044e+06	885876	4.43515e+06	2.25259e+06	1.14501e+06	1.37591e+06	1.74403e+06	2.90158e+06	2.68575e+06	3.26581e+06	4.9794e+06	6.06182e+06	4.11419e+06	6.4043e+06	2.51234e+06	3.85899e+06	3.47696e+06	1.07456e+06	980869	257989	867516	264205	1.85877e+06	2.16938e+06	548346	655392	1.35235e+06	2
Q61207	4	4	11.7746	0.000358851	3.39705	F1	Tumours	Prosaposin OS=Mus musculus GN=Psap PE=1 SV=2	2.54659e+06	1.67784e+06	2.55868e+06	1.1402e+07	2.94377e+06	2.57534e+06	3.48681e+06	8.7284e+06	3.66339e+06	1.09507e+07	1.62311e+06	1.37747e+06	657256	1.32051e+06	1.59585e+06	1.80417e+06	1.61662e+06	1.84176e+06	1.66271e+06	1.37623e+06	1.97758e+06	1.13595e+06	1.82462e+06	4.22699e+06	1.92558e+06	1.56607e+06	2.96399e+06	7.11663e+06	3.6282e+06	7.781e+06	1.09993e+06	605117	221205	761475	475948	756126	1.55691e+06	882021	792002	1.06715e+06	1
A6X935	5	5	9.30253	7.44853e-07	3.3706	F1	Tumours	Inter alpha-trypsin inhibitor, heavy chain 4 OS=Mus musculus GN=Itih4 PE=1 SV=2	1.81007e+06	2.14035e+06	2.30684e+06	3.03391e+06	2.20063e+06	1.83799e+06	2.52202e+06	1.48054e+06	3.33665e+06	2.04871e+06	522819	663763	1.16852e+06	566898	187705	732627	591978	745667	568567	991420	1.40564e+06	1.44909e+06	1.64504e+06	1.12474e+06	1.43948e+06	1.11769e+06	2.14386e+06	1.20714e+06	3.3046e+06	1.45571e+06	354297	291589	393275	326903	55981.5	307044	570112	357101	270827	768765	0
O08677	9	9	28.3785	1.26201e-05	3.37004	F1	Tumours	Kininogen-1 OS=Mus musculus GN=Kng1 PE=1 SV=1	7.23899e+06	8.55131e+06	8.94219e+06	3.03161e+07	1.80629e+07	1.00765e+07	1.09791e+07	8.78265e+06	1.99853e+07	1.37147e+07	1.5437e+06	6.9894e+06	4.41396e+06	3.33354e+06	5.91427e+06	2.87263e+06	3.66689e+06	4.46716e+06	4.76246e+06	2.58445e+06	5.62154e+06	5.78953e+06	6.37679e+06	1.12388e+07	1.18153e+07	6.12755e+06	9.33291e+06	7.16087e+06	1.97934e+07	9.74502e+06	1.04611e+06	3.07042e+06	1.48555e+06	1.92229e+06	1.76388e+06	1.20392e+06	3.53144e+06	2.13933e+06	2.26851e+06	2.00403e+06	3
Q8NC51	2	2	7.35143	3.13714e-05	3.34781	F1	Tumours	Plasminogen activator inhibitor 1 RNA-binding protein OS=Homo sapiens GN=SERBP1 PE=1 SV=2	295543	221254	185131	151081	119029	217087	109041	137353	302721	95963.7	124486	15474.8	79811.4	23208.8	33898.3	53806.9	80832.5	57443.6	45582.1	33336.8	229507	149797	132019	56009.2	77859.5	132011	92691.5	111989	299814	68187.1	84360.3	6798.02	26861.2	13383.4	10109.9	22550.4	77846.7	27509.8	21712.2	25850	1
P31947	3	3	121.225	0.004281	3.30302	F1	Tumours	14-3-3 protein sigma OS=Homo sapiens GN=SFN PE=1 SV=1	2.2427e+06	1.03989e+07	1.57611e+06	4.97572e+06	2.29336e+06	1.11027e+07	1.87876e+06	4.93039e+06	9.76531e+06	2.51923e+06	1.35487e+06	736207	1.76285e+06	776396	3.21381e+06	156095	1.41368e+06	3.15645e+06	1.29671e+06	1.78018e+06	1.7416e+06	7.04043e+06	1.12394e+06	1.84461e+06	1.50014e+06	6.7516e+06	1.59706e+06	4.01995e+06	9.67152e+06	1.79004e+06	918152	323413	593303	447710	958493	65419.2	1.36146e+06	1.51163e+06	617663	1.38039e+06	0
O60218	4	4	58.5886	0.00162149	3.30276	F1	Tumours	Aldo-keto reductase family 1 member B10 OS=Homo sapiens GN=AKR1B10 PE=1 SV=2	1.68283e+06	4.16983e+06	1.13284e+07	6.01467e+06	3.90667e+06	2.28211e+06	1.77667e+06	1.06755e+07	1.30373e+07	7.98182e+06	2.34641e+06	1.2996e+06	1.05096e+06	1.17435e+06	919666	2.37875e+06	1.9498e+06	1.32343e+06	1.69864e+06	4.88966e+06	1.30682e+06	2.82312e+06	8.07843e+06	2.22977e+06	2.55544e+06	1.38776e+06	1.51027e+06	8.70416e+06	1.29121e+07	5.67149e+06	1.59009e+06	570910	353707	677192	274283	996931	1.87778e+06	633792	809119	3.79153e+06	0
P42330	2	2	4.78652	0.00969449	3.29324	F1	Tumours	Aldo-keto reductase family 1 member C3 OS=Homo sapiens GN=AKR1C3 PE=1 SV=4	379226	1.51131e+06	4.47537e+06	2.47126e+06	1.62822e+06	609455	575059	2.94999e+06	6.4865e+06	1.22082e+06	187685	691975	408136	461785	537384	607658	2.01275e+06	510440	578223	777604	294493	1.02321e+06	3.19144e+06	916151	1.06505e+06	370611	488834	2.40526e+06	6.4242e+06	867454	127188	303982	137361	266289	160270	254669	1.93841e+06	244451	275426	602968	0
O70251	2	2	3.23715	0.000244679	3.28268	F1	Tumours	Elongation factor 1-beta OS=Mus musculus GN=Eef1b PE=1 SV=5	2.83919e+06	1.85206e+06	1.59056e+06	3.88776e+06	1.16601e+06	3.21632e+06	3.34187e+06	5.20017e+06	6.5791e+06	3.99152e+06	908013	438414	4.08877e+06	238778	876657	759610	409331	915024	1.32677e+06	293825	2.20481e+06	1.25391e+06	1.13425e+06	1.44128e+06	762710	1.95585e+06	2.84078e+06	4.23992e+06	6.51591e+06	2.83618e+06	615330	192594	1.37611e+06	137691	261456	318352	394212	438207	631982	227837	0
P97449	9	9	69.6427	0.000334319	3.2808	F1	Tumours	Aminopeptidase N OS=Mus musculus GN=Anpep PE=1 SV=4	2.5619e+07	4.94782e+06	5.49875e+06	5.97492e+06	5.55135e+06	5.36495e+06	1.04732e+07	1.60775e+07	8.1766e+06	2.47667e+07	2.0811e+06	1.95041e+06	8.04545e+06	4.22242e+06	2.72268e+06	3.95308e+06	3.11946e+06	2.18839e+06	2.84836e+06	3.14405e+06	1.98948e+07	3.34985e+06	3.92123e+06	2.21504e+06	3.63126e+06	3.26244e+06	8.90281e+06	1.31086e+07	8.09807e+06	1.7598e+07	1.41029e+06	856807	2.70776e+06	2.43486e+06	812015	1.65673e+06	3.00423e+06	1.04803e+06	1.35676e+06	2.43796e+06	5
Q9Y6R7	2	2	5.0678	0.00385555	3.26734	F1	Tumours	IgGFc-binding protein OS=Homo sapiens GN=FCGBP PE=1 SV=3	41627.7	58296.2	180841	78674.3	99905	62953.9	227450	62715	207224	395883	25371	20643.4	3491.92	30281.6	8253.99	110343	47094.9	29690.9	34747.2	123330	32326.6	39468.6	128960	29166.3	65350.1	38282.4	193346	51134.2	205234	281295	17193.1	9068.59	1175.23	17461.9	2461.68	46244.7	45355.4	14219	16551.2	95632.7	0
Q7TPR4	2	2	8.09991	0.000330511	3.25373	F1	Tumours	Alpha-actinin-1 OS=Mus musculus GN=Actn1 PE=1 SV=1	988579	355096	1.00836e+06	1.88801e+06	1.45317e+06	1.578e+06	914980	1.42903e+06	720746	1.79488e+06	71394.1	91473.3	376782	39661.2	366849	1.87525e+06	132410	359194	260118	155156	767694	240412	719071	699929	950549	959587	777787	1.16515e+06	713824	1.27535e+06	48381.4	40183.9	126809	22870.7	109410	785916	127519	172018	123902	120311	2
Q8BTM8	8	8	28.6732	5.84801e-07	3.24866	F1	Tumours	Filamin-A OS=Mus musculus GN=Flna PE=1 SV=5	1.4777e+07	4.61539e+06	1.04297e+07	9.70001e+06	5.45728e+06	5.24876e+06	1.20154e+07	9.37826e+06	7.57471e+06	1.26344e+07	3.77663e+06	2.4175e+06	3.87597e+06	2.09806e+06	3.32306e+06	3.43842e+06	1.87706e+06	2.20749e+06	2.75536e+06	2.49779e+06	1.14752e+07	3.12478e+06	7.43757e+06	3.59601e+06	3.56973e+06	3.19178e+06	1.02138e+07	7.6465e+06	7.50196e+06	8.97742e+06	2.5593e+06	1.062e+06	1.30449e+06	1.20985e+06	991075	1.44104e+06	1.80772e+06	1.05717e+06	1.31247e+06	1.93683e+06	4
P63028	4	4	137.509	3.05936e-07	3.23587	F1	Tumours	Translationally-controlled tumor protein OS=Mus musculus GN=Tpt1 PE=1 SV=1	8.7456e+06	6.56895e+06	8.31283e+06	1.86089e+07	1.15969e+07	7.11409e+06	1.11634e+07	1.0752e+07	7.86607e+06	9.28212e+06	2.63017e+06	2.43585e+06	1.33516e+06	3.3189e+06	3.48124e+06	5.36952e+06	2.39028e+06	3.57327e+06	2.59768e+06	3.77489e+06	6.79151e+06	4.44741e+06	5.92798e+06	6.89873e+06	7.58582e+06	4.32609e+06	9.48955e+06	8.76658e+06	7.79053e+06	6.59543e+06	1.78238e+06	1.07006e+06	449360	1.91385e+06	1.03825e+06	2.25036e+06	2.30199e+06	1.71125e+06	1.23736e+06	2.92712e+06	2
Q9WV32	2	2	67.2992	0.000305063	3.20134	F1	Tumours	Actin-related protein 2/3 complex subunit 1B OS=Mus musculus GN=Arpc1b PE=1 SV=4	1.71293e+06	607813	373719	1.76201e+06	808983	731384	1.09888e+06	1.7199e+06	2.4323e+06	2.26259e+06	536054	252441	280635	418439	154237	650646	352148	611496	421860	542307	1.3302e+06	411511	266504	653216	529174	444756	934115	1.40231e+06	2.40894e+06	1.60768e+06	363266	110896	94450	241293	45999.8	272685	339140	292847	200945	420515	1
P98179	2	2	8.80337	9.45148e-05	3.19749	F1	Tumours	RNA-binding protein 3 OS=Homo sapiens GN=RBM3 PE=1 SV=1	3.1283e+06	2.58734e+06	3.13651e+06	9.63131e+06	3.08241e+06	2.69434e+06	3.69625e+06	3.26654e+06	9.39677e+06	4.55866e+06	1.05514e+06	3.17682e+06	1.1065e+06	2.06273e+06	1.25965e+06	1.4214e+06	825091	2.11448e+06	485230	622294	2.42932e+06	1.75172e+06	2.23669e+06	3.57054e+06	2.01627e+06	1.63843e+06	3.14203e+06	2.66335e+06	9.30652e+06	3.23916e+06	715033	1.39557e+06	372401	1.18948e+06	375679	595708	794614	1.01263e+06	231130	482538	1
Q9D8Y0	2	2	53.6091	3.26432e-05	3.17493	F1	Tumours	EF-hand domain-containing protein D2 OS=Mus musculus GN=Efhd2 PE=1 SV=1	479663	1.15494e+06	564980	1.05885e+06	544777	625928	413594	660301	801099	467018	227278	191482	42147.7	142051	303047	123751	304124	364900	236164	197752	372488	781937	402895	392541	356351	380629	351579	538371	793405	331840	154019	84117.5	14185.2	81913.7	90381.4	51864.2	292890	174751	112492	153340	0
Q7TQ48	4	4	13.2592	0.00475219	3.11727	F1	Tumours	Sarcalumenin OS=Mus musculus GN=Srl PE=1 SV=1	706694	906300	715982	841652	6.36731e+06	586201	1.1427e+06	2.56827e+06	1.24348e+06	2.89287e+06	611447	912026	212820	451021	574342	432363	698632	709637	773108	389730	548793	613597	510576	312019	4.165e+06	356470	971364	2.09402e+06	1.23154e+06	2.05553e+06	414358	400650	71626.4	260082	171293	181203	672826	339847	368256	302204	0
P16546	2	2	48.3834	0.000287486	3.1041	F1	Tumours	Spectrin alpha chain, non-erythrocytic 1 OS=Mus musculus GN=Sptan1 PE=1 SV=4	1.2672e+06	303031	455505	443136	398652	496908	955500	766152	767094	1.06409e+06	425179	264025	48585.6	128288	81703.6	379341	456442	110002	124694	210166	984060	205162	324826	164280	260767	302171	812231	624676	759726	756092	288130	115985	16351.9	73977.7	24367.4	158982	439582	52680.4	59395.9	162967	0
P49935	2	2	5.80285	0.000156537	3.09411	F1	Tumours	Pro-cathepsin H OS=Mus musculus GN=Ctsh PE=1 SV=2	3.14741e+06	2.42184e+06	1.52223e+06	3.52338e+06	1.65536e+06	1.76849e+06	2.85515e+06	3.16915e+06	9.60639e+06	4.32861e+06	572899	1.40418e+06	487969	719941	2.47144e+06	1.3181e+06	1.18882e+06	953673	913905	957053	2.44416e+06	1.63967e+06	1.08552e+06	1.3062e+06	1.08281e+06	1.07543e+06	2.42704e+06	2.58394e+06	9.51412e+06	3.0757e+06	388234	616852	164230	415155	737087	552416	1.14491e+06	456716	435322	742116	1
P27216	6	6	18.9699	0.00223268	3.07273	F1	Tumours	Annexin A13 OS=Homo sapiens GN=ANXA13 PE=1 SV=3	2.4442e+06	1.98898e+06	1.81665e+07	2.27159e+06	1.21042e+07	2.97937e+06	3.67652e+06	3.08334e+06	4.83976e+06	4.26915e+06	1.94556e+06	1.19876e+06	1.28679e+06	1.79593e+06	1.55196e+06	1.85885e+06	2.99588e+06	1.56874e+06	2.17809e+06	1.78685e+06	1.89808e+06	1.34661e+06	1.29548e+07	842128	7.91765e+06	1.81176e+06	3.12526e+06	2.51398e+06	4.79328e+06	3.03345e+06	1.31844e+06	526612	433081	1.03562e+06	462858	779044	2.88522e+06	751273	1.0375e+06	1.38555e+06	0
P12265	3	3	6.03346	0.00039911	3.06832	F1	Tumours	Beta-glucuronidase OS=Mus musculus GN=Gusb PE=1 SV=2	1.22271e+06	167036	330494	463566	281490	236541	556888	589757	812999	1.03191e+06	171613	188858	242752	222448	116863	193324	164972	125327	277313	152074	949512	113089	235680	171854	184129	143841	473388	480854	805191	733227	116296	82964.5	81700.3	128275	34853.4	81021.9	158879	60019.2	132093	117921	2
Q61576	2	2	4.12023	1.24559e-06	3.04663	F1	Tumours	Peptidyl-prolyl cis-trans isomerase FKBP10 OS=Mus musculus GN=Fkbp10 PE=1 SV=2	407491	317218	491191	585293	587136	828367	1.11725e+06	437133	1.13259e+06	737127	232496	158475	295697	166285	234565	220945	220148	180378	232341	238391	316443	214767	350274	216981	384059	503732	949730	356413	1.12171e+06	523767	157555	69617.4	99519.1	95888.4	69957.2	92598	212016	86383.2	110671	184852	0
Q96FQ6	5	5	18.6271	0.00118003	3.04548	F1	Tumours	Protein S100-A16 OS=Homo sapiens GN=S100A16 PE=1 SV=1	1.48238e+07	6.30374e+06	4.0261e+06	2.20041e+06	5.33059e+06	2.7915e+06	4.50629e+06	8.09082e+06	1.74785e+06	2.99876e+06	6.78191e+06	924650	1.78395e+06	1.82734e+06	390801	801389	2.08425e+06	1.39084e+06	569755	788782	1.15116e+07	4.26785e+06	2.87106e+06	815742	3.48686e+06	1.69752e+06	3.83061e+06	6.59679e+06	1.73106e+06	2.13077e+06	4.59587e+06	406195	600404	1.05374e+06	116553	335861	2.00727e+06	666074	271393	611636	2
Q9HCY8	6	6	68.9616	0.0053219	3.02477	F1	Tumours	Protein S100-A14 OS=Homo sapiens GN=S100A14 PE=1 SV=1	3.6885e+07	1.13363e+07	6.77429e+06	3.51729e+06	9.31158e+06	3.8464e+06	8.61509e+06	1.1722e+07	2.21591e+06	6.19357e+06	1.37879e+07	1.81868e+06	3.8558e+06	2.73754e+06	2.68429e+06	451107	3.19991e+06	2.02132e+06	1.58103e+06	1.06076e+06	2.86435e+07	7.67506e+06	4.83083e+06	1.30394e+06	6.09092e+06	2.339e+06	7.32334e+06	9.55741e+06	2.19463e+06	4.40085e+06	9.34357e+06	798941	1.2977e+06	1.57861e+06	800568	189059	3.08171e+06	968016	753094	822533	4
P35980	2	2	5.53129	8.20594e-07	3.02187	F1	Tumours	60S ribosomal protein L18 OS=Mus musculus GN=Rpl18 PE=1 SV=3	3.99808e+06	1.60423e+06	1.79682e+06	2.69013e+06	2.51236e+06	1.5542e+06	4.18902e+06	3.45909e+06	2.54796e+06	3.27543e+06	874661	571143	896597	1.13944e+06	1.1595e+06	827016	1.13985e+06	839194	511989	1.18305e+06	3.10477e+06	1.08612e+06	1.28134e+06	997292	1.64339e+06	945113	3.56091e+06	2.82034e+06	2.52349e+06	2.32736e+06	592729	250901	301757	657061	345811	346602	1.09775e+06	401891	243877	917361	1
A2A863	4	4	82.1001	0.000839727	2.96515	F1	Tumours	Integrin beta-4 OS=Mus musculus GN=Itgb4 PE=1 SV=1	609359	2.52603e+06	2.52051e+06	1.2801e+06	1.59748e+06	5.02289e+06	1.00146e+06	1.45301e+06	1.34949e+06	665722	362126	1.13527e+06	283775	629644	574953	382897	721581	682938	875156	430954	473206	1.71021e+06	1.79741e+06	474560	1.04495e+06	3.05443e+06	851296	1.1847e+06	1.33652e+06	473030	245401	498719	95506.8	363085	171475	160472	694928	327060	416865	334170	0
Q9DBD0	2	2	58.7658	0.000407443	2.96133	F1	Tumours	Inhibitor of carbonic anhydrase OS=Mus musculus GN=Ica PE=1 SV=1	601638	405254	1.13583e+06	1.38365e+06	622496	1.05462e+06	944772	305513	634983	544834	617991	461343	219325	155956	48751.5	336666	169771	94424.3	196519	277012	467210	274371	809977	512949	407188	641318	803112	249098	628884	387132	418792	202666	73815.5	89932	14539.7	141096	163500	45219.9	93608.5	214800	1
P19536	2	2	5.22878	0.00116186	2.91675	F1	Tumours	Cytochrome c oxidase subunit 5B, mitochondrial OS=Mus musculus GN=Cox5b PE=1 SV=1	5.8072e+06	2.17071e+06	1.26429e+06	952673	2.87825e+06	1.23301e+06	5.80818e+06	2.10246e+06	2.81573e+06	4.73384e+06	609823	1.36949e+06	838231	860389	1.33102e+06	465828	571596	1.71304e+06	1.85862e+06	587267	4.50966e+06	1.46964e+06	901580	353177	1.88273e+06	749794	4.93729e+06	1.71423e+06	2.78869e+06	3.36363e+06	413257	601610	282113	496145	396967	195228	550483	820376	885322	455377	1
P23953	5	5	15.2406	0.000256557	2.90744	F1	Tumours	Carboxylesterase 1C OS=Mus musculus GN=Ces1c PE=1 SV=4	1.45257e+07	1.13738e+07	1.31426e+07	4.64731e+07	2.09644e+07	1.06769e+07	1.12118e+07	1.04315e+07	7.24344e+06	2.89194e+07	5.23114e+06	2.82684e+06	8.67829e+06	4.93804e+06	1.2673e+07	4.35465e+06	6.11214e+06	5.02757e+06	6.06571e+06	4.27004e+06	1.12801e+07	7.70045e+06	9.37213e+06	1.72286e+07	1.37133e+07	6.49263e+06	9.53068e+06	8.50521e+06	7.17387e+06	2.05487e+07	3.54497e+06	1.24182e+06	2.92075e+06	2.84753e+06	3.77961e+06	1.82503e+06	5.88637e+06	2.40771e+06	2.88929e+06	3.31106e+06	2
Q61233	5	5	13.3029	0.000205807	2.89734	F1	Tumours	Plastin-2 OS=Mus musculus GN=Lcp1 PE=1 SV=4	1.56063e+07	3.94318e+06	3.06207e+06	8.95118e+06	5.44711e+06	5.29847e+06	6.42992e+06	9.86821e+06	7.41941e+06	1.59081e+07	1.81387e+06	1.1845e+06	4.60773e+06	3.47077e+06	4.76719e+06	2.62647e+06	1.92336e+06	2.53638e+06	2.67428e+06	2.67443e+06	1.21193e+07	2.66967e+06	2.1836e+06	3.3184e+06	3.56308e+06	3.22201e+06	5.46581e+06	8.04597e+06	7.34815e+06	1.13035e+07	1.2292e+06	520348	1.55077e+06	2.00143e+06	1.42177e+06	1.10075e+06	1.85232e+06	1.21468e+06	1.27384e+06	2.07381e+06	4
Q61129	2	2	4.74886	0.000145266	2.89523	F1	Tumours	Complement factor I OS=Mus musculus GN=Cfi PE=1 SV=3	181931	244561	134587	352605	278907	163834	236008	141979	142116	267295	56440	64003.2	266625	53643.8	12697.4	126552	49306.6	43856.9	36908.5	30434.1	141281	165577	95975.6	130719	182439	99628	200620	115762	140751	189927	38247.5	28116.4	89734.6	30933.7	3786.88	53037.9	47485.3	21003.1	17580.7	23599.1	0
Q8BH97	2	2	6.6799	8.43457e-05	2.8763	F1	Tumours	Reticulocalbin-3 OS=Mus musculus GN=Rcn3 PE=1 SV=1	2.9581e+06	2.11698e+06	1.17067e+06	2.89965e+06	1.78275e+06	2.69016e+06	3.31953e+06	1.60359e+06	4.98067e+06	3.27897e+06	731761	493080	590358	538973	916735	740441	1.04518e+06	436917	3.46776e+06	356680	2.29715e+06	1.43327e+06	834817	1.07496e+06	1.16614e+06	1.63589e+06	2.82179e+06	1.30747e+06	4.93283e+06	2.32988e+06	495890	216608	198690	310799	273408	310318	1.00657e+06	209240	1.6518e+06	276576	1
Q9DB20	3	3	105.86	3.40551e-05	2.87006	F1	Tumours	ATP synthase subunit O, mitochondrial OS=Mus musculus GN=Atp5o PE=1 SV=1	4.42324e+06	7.53434e+06	8.00561e+06	1.78428e+06	4.76681e+06	4.7674e+06	6.19407e+06	5.03126e+06	1.02591e+07	5.62158e+06	1.79011e+06	1.82702e+06	2.39346e+06	1.83295e+06	2.52443e+06	3.05729e+06	2.84029e+06	1.08653e+06	1.09497e+06	1.89661e+06	3.43493e+06	5.10101e+06	5.7089e+06	661474	3.11808e+06	2.89907e+06	5.26532e+06	4.1022e+06	1.01605e+07	3.99442e+06	1.2131e+06	802605	805540	1.05698e+06	752891	1.28131e+06	2.73538e+06	520343	521567	1.47067e+06	3
Q01339	13	13	35.774	0.000356015	2.86842	F1	Tumours	Beta-2-glycoprotein 1 OS=Mus musculus GN=Apoh PE=1 SV=1	2.21082e+07	4.35821e+07	1.89018e+07	8.6774e+06	5.47793e+07	1.2768e+07	2.18975e+07	1.24997e+07	1.16744e+07	1.98958e+07	5.82853e+06	7.38474e+06	1.11354e+07	6.52126e+06	9.47171e+06	9.40182e+06	4.46321e+06	6.40859e+06	1.36097e+07	4.83745e+06	1.71684e+07	2.95066e+07	1.34791e+07	3.21691e+06	3.58324e+07	7.76428e+06	1.86142e+07	1.01916e+07	1.15622e+07	1.4137e+07	3.9498e+06	3.24409e+06	3.74772e+06	3.76049e+06	2.82486e+06	3.9403e+06	4.29835e+06	3.06908e+06	6.48272e+06	3.75104e+06	7
P47929	2	2	6.95632	0.0202832	2.84789	F1	Tumours	Galectin-7 OS=Homo sapiens GN=LGALS7 PE=1 SV=2	7.78774e+06	1.49429e+06	926279	1.05151e+06	5.8831e+06	1.62481e+06	781573	2.48832e+06	801204	744280	1.70861e+06	443121	672203	648341	350131	1.58859e+06	604345	659226	947089	659237	6.04767e+06	1.01168e+06	660541	389817	3.84827e+06	988051	664383	2.02884e+06	793509	528849	1.15787e+06	194662	226235	373867	104424	665776	582022	315705	451129	511185	2
Q00915	2	2	46.6386	0.00231796	2.84064	F1	Tumours	Retinol-binding protein 1 OS=Mus musculus GN=Rbp1 PE=1 SV=2	803042	398446	561420	1.22069e+06	575343	936921	1.37381e+06	844643	3.77951e+06	1.97486e+06	308572	265178	1.02252e+06	314012	881874	194655	243639	232601	710701	215648	623613	269762	400355	452536	376345	569744	1.16782e+06	688673	3.74321e+06	1.40324e+06	209109	116492	344136	181075	263011	81579.9	234640	111393	338529	167218	0
Q12864	5	5	59.7015	0.0150453	2.80714	F1	Tumours	Cadherin-17 OS=Homo sapiens GN=CDH17 PE=2 SV=3	2.43003e+06	2.29956e+06	2.37371e+07	5.93959e+06	5.03856e+06	5.02047e+06	2.6852e+06	3.08876e+06	7.36892e+06	1.84544e+07	2.54453e+06	2.14653e+06	2.00545e+06	3.91857e+06	2.28093e+06	4.04562e+06	2.158e+06	1.91837e+06	3.12953e+06	2.94856e+06	1.88707e+06	1.55688e+06	1.69273e+07	2.20194e+06	3.29584e+06	3.05296e+06	2.28258e+06	2.5184e+06	7.29814e+06	1.31128e+07	1.72434e+06	942963	674952	2.25965e+06	680269	1.69552e+06	2.07829e+06	918712	1.49069e+06	2.28637e+06	0
P63038	2	2	8.06635	0.000503429	2.80566	F1	Tumours	60 kDa heat shock protein, mitochondrial OS=Mus musculus GN=Hspd1 PE=1 SV=1	3.42997e+06	1.2476e+06	835050	595440	1.78561e+06	1.33664e+06	2.62515e+06	2.49983e+06	2.10462e+06	3.54629e+06	408143	747963	971131	1.08715e+06	1.13346e+06	391529	474011	518279	531851	867138	2.66359e+06	844669	595485	220743	1.16801e+06	812814	2.23153e+06	2.03822e+06	2.08441e+06	2.51982e+06	276585	328578	326842	626909	338044	164090	456502	248205	253338	672395	0
P34897	4	4	14.2181	0.000453889	2.78746	F1	Tumours	Serine hydroxymethyltransferase, mitochondrial OS=Homo sapiens GN=SHMT2 PE=1 SV=3	679232	1.33927e+06	2.46501e+06	668593	3.27385e+06	2.24626e+06	1.09424e+06	2.26295e+06	2.59598e+06	1.86895e+06	506822	373231	568398	359848	345011	1.16493e+06	1.92067e+06	451117	474812	470000	527466	906734	1.75783e+06	247862	2.1415e+06	1.36596e+06	930168	1.84508e+06	2.57105e+06	1.32798e+06	343457	163959	191299	207507	102897	488221	1.84972e+06	216041	226168	364446	1
Q8VDD5	4	4	10.5527	0.000234099	2.77605	F1	Tumours	Myosin-9 OS=Mus musculus GN=Myh9 PE=1 SV=4	3.39486e+06	2.25261e+06	2.54901e+06	7.53555e+06	2.10259e+06	2.80101e+06	2.82334e+06	3.59759e+06	1.10184e+06	1.48214e+06	1.29328e+06	1.22979e+06	423337	1.01549e+06	1.44239e+06	1.72921e+06	1.09719e+06	895572	633830	917122	2.63633e+06	1.5251e+06	1.81773e+06	2.7936e+06	1.37535e+06	1.7033e+06	2.40001e+06	2.93327e+06	1.09126e+06	1.05314e+06	876415	540243	142478	585584	430182	724713	1.05666e+06	428891	301913	711153	2
P29788	3	3	8.72688	0.00345817	2.72703	F1	Tumours	Vitronectin OS=Mus musculus GN=Vtn PE=1 SV=2	4.6786e+06	1.40492e+07	4.46954e+06	1.08738e+07	5.30888e+06	2.41291e+06	7.92276e+06	2.84648e+06	1.47768e+06	4.83461e+06	1.47617e+06	1.22353e+06	3.48719e+06	1.55914e+06	4.85547e+06	2.57251e+06	702074	1.61405e+06	2.65047e+06	1.44863e+06	3.63323e+06	9.5118e+06	3.18729e+06	4.03115e+06	3.47266e+06	1.4673e+06	6.73481e+06	2.32085e+06	1.46349e+06	3.43524e+06	1.00035e+06	537493	1.17364e+06	899079	1.4481e+06	1.07814e+06	676141	772973	1.2625e+06	1.1233e+06	1
Q8BMS1	4	4	58.5169	4.34705e-05	2.72651	F1	Tumours	Trifunctional enzyme subunit alpha, mitochondrial OS=Mus musculus GN=Hadha PE=1 SV=1	6.34934e+06	2.40182e+06	3.11881e+06	1.23177e+06	3.69638e+06	2.77858e+06	3.41846e+06	3.6469e+06	3.4906e+06	3.78971e+06	1.47483e+06	1.36058e+06	965920	1.37605e+06	693678	1.67994e+06	2.02367e+06	1.06155e+06	495246	1.31024e+06	4.93066e+06	1.62612e+06	2.22406e+06	456646	2.41788e+06	1.68966e+06	2.90589e+06	2.97347e+06	3.45708e+06	2.69278e+06	999441	597698	325088	793498	206884	704060	1.94892e+06	508379	235902	1.01598e+06	1
P56480	5	5	209.64	7.68961e-05	2.71957	F1	Tumours	ATP synthase subunit beta, mitochondrial OS=Mus musculus GN=Atp5b PE=1 SV=2	1.87803e+07	1.11406e+07	2.19796e+07	5.29952e+06	2.06335e+07	1.15388e+07	2.43394e+07	1.56047e+07	9.09918e+06	2.33038e+07	4.85675e+06	9.14243e+06	5.74203e+06	7.34436e+06	3.91484e+06	9.24175e+06	5.18407e+06	3.68358e+06	4.51877e+06	5.83655e+06	1.45841e+07	7.54256e+06	1.56739e+07	1.96465e+06	1.34968e+07	7.0168e+06	2.06899e+07	1.27232e+07	9.01179e+06	1.65586e+07	3.29126e+06	4.01624e+06	1.93253e+06	4.23513e+06	1.16757e+06	3.87321e+06	4.99258e+06	1.76407e+06	2.15243e+06	4.52577e+06	4
Q8NFV4	4	4	12.6582	0.00277354	2.70436	F1	Tumours	Alpha/beta hydrolase domain-containing protein 11 OS=Homo sapiens GN=ABHD11 PE=1 SV=1	2.41607e+06	4.69873e+06	1.4051e+07	7.99134e+06	8.10664e+06	7.68857e+06	3.28842e+06	2.85956e+06	1.29915e+07	6.49564e+06	1.1058e+06	780225	2.2329e+06	4.85458e+06	3.14751e+06	672622	5.59716e+06	1.11482e+06	3.39497e+06	3.20079e+06	1.87623e+06	3.1812e+06	1.002e+07	2.96257e+06	5.30274e+06	4.67544e+06	2.79535e+06	2.33152e+06	1.28667e+07	4.61549e+06	749365	342750	751501	2.7994e+06	938717	281896	5.39041e+06	533887	1.61713e+06	2.48195e+06	0
Q9CQF3	2	2	48.3496	0.0120961	2.70146	F1	Tumours	Cleavage and polyadenylation specificity factor subunit 5 OS=Mus musculus GN=Nudt21 PE=1 SV=1	100551	187968	240773	128163	235320	236912	202693	133040	515656	180324	45679.3	32486.3	1253.55	41131.2	364.415	62738.1	329441	69243.3	79837.6	137910	78084.4	127261	171698	47512.8	153928	144067	172301	108473	510704	128129	30955.3	14271.1	421.893	23718.4	108.684	26293.5	317272	33160.7	38029.2	106938	0
Q64726	2	2	6.07228	2.44854e-05	2.69443	F1	Tumours	Zinc-alpha-2-glycoprotein OS=Mus musculus GN=Azgp1 PE=1 SV=2	369862	402375	414107	709710	639973	351992	440609	288823	387661	906783	149734	134082	202654	230931	92606.8	370412	204069	81633.6	149575	207286	287221	272422	295305	263106	418621	214047	374544	235490	383938	644316	101470	58901.9	68205	133167	27619.2	155239	196531	39094.5	71247.6	160734	0
Q8K019	2	2	52.1631	0.00665809	2.68773	F1	Tumours	Bcl-2-associated transcription factor 1 OS=Mus musculus GN=Bclaf1 PE=1 SV=2	78159.7	121215	133475	49041.3	99622.8	199399	107121	111227	155465	68360.3	37277.9	14488.3	4192.35	63027.8	586.356	54947.4	129407	29352	14125.3	70452.1	60696	82066.6	95183	18180.7	65165.5	121255	91059.2	90687.7	153972	48573.5	25262	6364.65	1410.97	36345.1	174.876	23028.4	124627	14056.7	6728.31	54629.9	0
P10107	3	3	8.60464	0.0140455	2.68365	F1	Tumours	Annexin A1 OS=Mus musculus GN=Anxa1 PE=1 SV=2	3.33064e+06	1.04403e+06	416203	1.70356e+06	558782	921704	3.99205e+06	2.60555e+06	4.65719e+06	3.56759e+06	347325	483439	2.93972e+06	819801	791317	720427	324548	742923	771783	553595	2.58646e+06	706844	296800	631547	365512	560490	3.39348e+06	2.12441e+06	4.61247e+06	2.53495e+06	235371	212373	989387	472739	236004	301931	312560	355787	367625	429268	1
Q9H190	2	2	6.26036	0.0011543	2.66924	F1	Tumours	Syntenin-2 OS=Homo sapiens GN=SDCBP2 PE=1 SV=2	767265	1.28439e+06	3.65169e+06	966319	5.68549e+06	2.1173e+06	1.53247e+06	1.50294e+06	1.63703e+06	1.08954e+06	1.04733e+06	743373	1.27507e+06	570592	755567	424090	841538	725838	607993	589208	595830	869577	2.60406e+06	358236	3.71901e+06	1.28753e+06	1.30269e+06	1.22541e+06	1.62131e+06	774175	709743	326561	429134	329033	225342	177736	810454	347605	289607	456883	0
Q9D1A2	9	9	27.2943	0.000756844	2.66302	F1	Tumours	Cytosolic non-specific dipeptidase OS=Mus musculus GN=Cndp2 PE=1 SV=1	1.22568e+07	2.69285e+06	3.07735e+06	9.08362e+06	3.85716e+06	3.79378e+06	7.56204e+06	8.97038e+06	8.98304e+06	1.46398e+07	2.59232e+06	3.62259e+06	1.92242e+06	1.54631e+06	2.79908e+06	4.05761e+06	2.59485e+06	2.66385e+06	3.85786e+06	2.47543e+06	9.51819e+06	1.82315e+06	2.1945e+06	3.3675e+06	2.52306e+06	2.30701e+06	6.42818e+06	7.31393e+06	8.89677e+06	1.04024e+07	1.75673e+06	1.59139e+06	647005	891681	834803	1.70054e+06	2.499e+06	1.27572e+06	1.83762e+06	1.9195e+06	3
P29391	3	3	15.2024	0.000633441	2.64911	F1	Tumours	Ferritin light chain 1 OS=Mus musculus GN=Ftl1 PE=1 SV=2	1.96453e+07	8.39779e+06	1.0564e+07	2.03575e+07	2.06736e+07	1.57241e+07	2.18005e+07	1.79111e+07	4.3519e+07	3.08706e+07	2.70356e+06	8.90852e+06	1.3311e+07	5.70858e+06	7.2835e+06	1.36733e+07	2.53323e+06	7.2428e+06	1.4066e+07	3.6391e+06	1.52558e+07	5.6856e+06	7.53331e+06	7.54699e+06	1.35231e+07	9.56184e+06	1.85317e+07	1.46037e+07	4.31011e+07	2.19352e+07	1.83212e+06	3.91348e+06	4.47991e+06	3.29186e+06	2.17224e+06	5.73046e+06	2.43966e+06	3.46859e+06	6.70009e+06	2.82182e+06	1
P56470	6	6	20.2712	0.00331428	2.64227	F1	Tumours	Galectin-4 OS=Homo sapiens GN=LGALS4 PE=1 SV=1	8.62042e+06	9.15587e+06	3.66536e+07	1.06107e+07	2.58395e+07	1.48694e+07	2.876e+07	6.18876e+07	3.29294e+07	2.6889e+07	5.31389e+06	4.77604e+06	4.08444e+06	1.29547e+07	7.13883e+06	5.5967e+06	1.27263e+07	9.63696e+06	1.33108e+07	2.14295e+07	6.6943e+06	6.19884e+06	2.61382e+07	3.93363e+06	1.69022e+07	9.04214e+06	2.44477e+07	5.04596e+07	3.26132e+07	1.9106e+07	3.60105e+06	2.0981e+06	1.37465e+06	7.47036e+06	2.1291e+06	2.34557e+06	1.22562e+07	4.61516e+06	6.34038e+06	1.66168e+07	0
P15311	4	4	12.6872	0.000669534	2.6388	F1	Tumours	Ezrin OS=Homo sapiens GN=EZR PE=1 SV=4	1.77747e+06	3.76098e+06	2.38085e+06	9.16352e+06	6.88753e+06	4.92975e+06	2.16815e+06	3.34189e+06	3.51944e+06	1.35136e+06	1.10184e+06	1.51989e+06	1.27833e+06	1.44787e+06	2.49695e+06	1.7174e+06	1.30931e+06	1.43434e+06	1.13609e+06	1.44387e+06	1.38032e+06	2.54631e+06	1.69782e+06	3.39712e+06	4.50529e+06	2.99779e+06	1.84306e+06	2.72479e+06	3.48564e+06	960210	746682	667680	430234	834913	744694	719763	1.26094e+06	686910	541155	1.1196e+06	0
P09758	2	2	5.59597	0.0087576	2.60367	F1	Tumours	Tumor-associated calcium signal transducer 2 OS=Homo sapiens GN=TACSTD2 PE=1 SV=3	1.41049e+06	2.68706e+06	885440	602472	465182	2.15474e+06	423858	943491	534996	533206	653933	164655	51030.2	433650	362291	670881	555623	254491	153006	787334	1.09534e+06	1.81923e+06	631418	223350	304286	1.3103e+06	360305	769268	529858	378871	443149	72332.4	17174.6	250065	108050	281166	535100	121876	72881.8	610513	2
P52196	2	2	89.6009	0.0313154	2.60256	F1	Tumours	Thiosulfate sulfurtransferase OS=Mus musculus GN=Tst PE=1 SV=3	307631	870531	3.30243e+06	401185	2.25765e+06	806491	628368	1.35259e+06	6.2561e+06	802084	221880	70948.7	200145	1.08687e+06	112762	1.4556e+06	2.15092e+06	98847.7	365578	762755	238895	589379	2.35501e+06	148728	1.47678e+06	490429	534150	1.10282e+06	6.19601e+06	569922	150361	31167.5	67360.6	626743	33630.4	610040	2.07147e+06	47338.4	174137	591454	0
P52815	2	2	55.9871	0.0179053	2.60214	F1	Tumours	39S ribosomal protein L12, mitochondrial OS=Homo sapiens GN=MRPL12 PE=1 SV=2	1.43868e+06	1.76999e+06	5.90587e+06	472225	8.6752e+06	1.91632e+06	1.96938e+06	2.71056e+06	3.68196e+06	1.79234e+06	1.27883e+06	775664	315574	1.15797e+06	1.32204e+06	1.05617e+06	2.44932e+06	767427	877676	1.65608e+06	1.11723e+06	1.19835e+06	4.21155e+06	175064	5.67465e+06	1.16532e+06	1.67409e+06	2.21004e+06	3.6466e+06	1.27355e+06	866619	340746	106209	667742	394287	442640	2.35885e+06	367522	418065	1.28416e+06	1
P70296	2	2	5.48697	0.000111403	2.59436	F1	Tumours	Phosphatidylethanolamine-binding protein 1 OS=Mus musculus GN=Pebp1 PE=1 SV=3	2.73261e+06	1.75146e+06	2.01087e+06	4.73296e+06	2.55409e+06	2.75918e+06	2.99096e+06	2.47337e+06	7.46499e+06	3.63492e+06	722017	1.70695e+06	1.27649e+06	1.20668e+06	1.7345e+06	2.37521e+06	1.05885e+06	518063	1.02616e+06	1.1356e+06	2.12204e+06	1.1858e+06	1.43397e+06	1.75461e+06	1.67069e+06	1.67786e+06	2.54249e+06	2.01664e+06	7.3933e+06	2.58279e+06	489287	749859	429613	695831	517300	995449	1.01974e+06	248101	488794	880563	0
Q3U7R1	4	4	9.99687	0.000964005	2.5788	F1	Tumours	Extended synaptotagmin-1 OS=Mus musculus GN=Esyt1 PE=1 SV=2	3.38886e+06	1.09339e+06	774196	1.75768e+06	1.24162e+06	963066	2.10497e+06	3.36246e+06	1.55449e+06	3.50254e+06	435558	470141	2.18201e+06	315922	801569	1.11724e+06	612049	489515	700815	531181	2.63166e+06	740264	552089	651610	812170	585643	1.78935e+06	2.74155e+06	1.53956e+06	2.48873e+06	295163	206531	734372	182177	239061	468235	589441	234430	333820	411888	3
O60716	6	6	210.98	6.70147e-05	2.57703	F1	Tumours	Catenin delta-1 OS=Homo sapiens GN=CTNND1 PE=1 SV=1	2.45236e+06	4.41988e+06	3.84482e+06	3.82139e+06	3.29512e+06	5.03904e+06	2.1162e+06	4.63421e+06	3.44029e+06	3.29169e+06	1.37086e+06	562603	2.31848e+06	1.95417e+06	746832	633617	3.66928e+06	778278	874412	1.19881e+06	1.90441e+06	2.99241e+06	2.74179e+06	1.41668e+06	2.15541e+06	3.06425e+06	1.79889e+06	3.77847e+06	3.40725e+06	2.33892e+06	928990	247149	780302	1.12688e+06	222736	265548	3.53375e+06	372719	416511	929578	1
P05787	5	5	18.6904	0.016987	2.55776	F1	Tumours	Keratin, type II cytoskeletal 8 OS=Homo sapiens GN=KRT8 PE=1 SV=7	1.18021e+07	2.99895e+07	8.69098e+07	1.02265e+08	1.90294e+08	1.71816e+08	5.0775e+07	8.73662e+07	7.4452e+07	3.72962e+07	1.41379e+07	1.86209e+07	9.87404e+06	3.44262e+07	2.17578e+07	1.19909e+07	9.32381e+07	3.13373e+07	6.63226e+07	2.78663e+07	9.16507e+06	2.03039e+07	6.19765e+07	3.7912e+07	1.24476e+08	1.04482e+08	4.31617e+07	7.12334e+07	7.3737e+07	2.65009e+07	9.58076e+06	8.1801e+06	3.32319e+06	1.98519e+07	6.48907e+06	5.02538e+06	8.97941e+07	1.50075e+07	3.15916e+07	2.16081e+07	3
P48962	2	2	107.96	0.0215686	2.52325	F1	Tumours	ADP/ATP translocase 1 OS=Mus musculus GN=Slc25a4 PE=1 SV=4	9.92984e+06	8.05001e+06	9.17734e+06	857836	4.5196e+06	6.53515e+06	5.70472e+06	4.5979e+06	1.58328e+06	6.54488e+06	2.85387e+06	2.77459e+06	160098	2.60344e+06	206743	4.77808e+06	4.28111e+06	987620	1.47643e+06	2.66632e+06	7.71115e+06	5.45013e+06	6.54448e+06	318019	2.95637e+06	3.97404e+06	4.84935e+06	3.74886e+06	1.56807e+06	4.65047e+06	1.93397e+06	1.21887e+06	53882.2	1.50127e+06	61659.3	2.00249e+06	4.12298e+06	472973	703269	2.06752e+06	4
P04919	4	4	10.3371	0.000130578	2.51883	F1	Tumours	Band 3 anion transport protein OS=Mus musculus GN=Slc4a1 PE=1 SV=1	1.8302e+06	1.4854e+06	681844	597757	1.21969e+06	786765	1.31594e+06	2.49223e+06	911175	1.64253e+06	401387	765541	753997	678137	289373	384891	441331	632262	346841	452888	1.42127e+06	1.00567e+06	486232	221602	797828	478434	1.11862e+06	2.03202e+06	902423	1.1671e+06	272007	336299	253764	391048	86303.1	161308	425029	302791	165212	351178	1
P47738	6	6	18.4543	0.00167663	2.51045	F1	Tumours	Aldehyde dehydrogenase, mitochondrial OS=Mus musculus GN=Aldh2 PE=1 SV=1	2.3729e+07	7.06367e+06	5.95263e+06	8.2137e+06	1.2332e+07	8.56835e+06	1.51576e+07	1.88389e+07	1.7919e+07	4.00489e+07	5.06953e+06	5.46582e+06	1.20608e+07	5.86866e+06	7.90053e+06	3.51306e+06	4.36154e+06	5.8399e+06	7.60775e+06	5.17922e+06	1.8427e+07	4.78235e+06	4.24489e+06	3.045e+06	8.06664e+06	5.21043e+06	1.28848e+07	1.53602e+07	1.77469e+07	2.84568e+07	3.43546e+06	2.40111e+06	4.05917e+06	3.38417e+06	2.35627e+06	1.47232e+06	4.20044e+06	2.79674e+06	3.62381e+06	4.01606e+06	7
P16219	3	3	161.33	0.00228231	2.50245	F1	Tumours	Short-chain specific acyl-CoA dehydrogenase, mitochondrial OS=Homo sapiens GN=ACADS PE=1 SV=1	3.27211e+06	1.4094e+06	6.9367e+06	764132	2.09786e+06	2.58767e+06	2.04635e+06	1.87705e+06	2.68794e+06	4.33981e+06	924130	869222	719569	1.28108e+06	1.792e+06	1.57291e+06	1.26921e+06	435421	879332	1.45378e+06	2.541e+06	954210	4.94665e+06	283281	1.37226e+06	1.57357e+06	1.73952e+06	1.53044e+06	2.66213e+06	3.08366e+06	626252	381846	242177	738734	534449	659205	1.22232e+06	208524	418854	1.12729e+06	0
Q02819	4	4	163.781	0.000313132	2.50053	F1	Tumours	Nucleobindin-1 OS=Mus musculus GN=Nucb1 PE=1 SV=2	1.65845e+06	2.55553e+06	2.26925e+06	1.01765e+06	5.31097e+06	2.21871e+06	2.88264e+06	2.84178e+06	6.08934e+06	4.56185e+06	1.22601e+06	1.24382e+06	1.15354e+06	1.68547e+06	1.57309e+06	890980	1.28488e+06	1.07622e+06	1.25157e+06	1.17424e+06	1.28789e+06	1.73018e+06	1.61823e+06	377267	3.47402e+06	1.3492e+06	2.45041e+06	2.31702e+06	6.03086e+06	3.24143e+06	830824	546407	388233	971927	469161	373409	1.23742e+06	515402	596163	910527	2
P05141	3	3	106.153	0.00886012	2.49881	F1	Tumours	ADP/ATP translocase 2 OS=Homo sapiens GN=SLC25A5 PE=1 SV=7	9.51298e+06	6.78943e+06	8.75747e+06	993489	4.09739e+06	6.25242e+06	5.6275e+06	6.1794e+06	2.01856e+06	9.91783e+06	3.03739e+06	1.5512e+06	948441	3.0209e+06	1.57853e+06	3.76113e+06	4.18162e+06	794952	1.65553e+06	3.54033e+06	7.38743e+06	4.59668e+06	6.24506e+06	368309	2.6802e+06	3.80211e+06	4.78371e+06	5.03832e+06	1.99918e+06	7.04713e+06	2.05834e+06	681436	319206	1.74201e+06	470784	1.57629e+06	4.02716e+06	380704	788583	2.74524e+06	1
P62075	3	3	147.246	0.00117277	2.48684	F1	Tumours	Mitochondrial import inner membrane translocase subunit Tim13 OS=Mus musculus GN=Timm13 PE=1 SV=1	1.21513e+06	2.11682e+06	2.65513e+06	1.77584e+06	1.69839e+06	1.0366e+06	1.34876e+06	1.53134e+06	3.56797e+06	1.1093e+06	710996	888605	558253	1.03219e+06	101466	1.23008e+06	1.10189e+06	423292	464118	749456	943623	1.43316e+06	1.89341e+06	658346	1.11096e+06	630361	1.14653e+06	1.24857e+06	3.5337e+06	788217	481818	390361	187885	595211	30261.5	515526	1.06119e+06	202715	221074	581142	0
P61604	5	5	209.927	0.00742341	2.48376	F1	Tumours	10 kDa heat shock protein, mitochondrial OS=Homo sapiens GN=HSPE1 PE=1 SV=2	2.16391e+07	5.49333e+07	1.00184e+08	1.22668e+07	1.15284e+08	8.06096e+07	3.82334e+07	5.42248e+07	1.08878e+08	4.91769e+07	1.93019e+07	1.08477e+07	1.36906e+07	2.919e+07	2.02394e+07	2.30982e+07	6.87715e+07	1.73337e+07	2.29935e+07	3.03672e+07	1.68042e+07	3.71918e+07	7.14425e+07	4.54759e+06	7.54097e+07	4.90189e+07	3.25007e+07	4.42118e+07	1.07832e+08	3.49427e+07	1.30802e+07	4.76535e+06	4.60769e+06	1.68324e+07	6.03622e+06	9.68042e+06	6.62312e+07	8.30112e+06	1.09525e+07	2.35473e+07	2
P80316	3	3	81.0659	5.851e-07	2.47472	F1	Tumours	T-complex protein 1 subunit epsilon OS=Mus musculus GN=Cct5 PE=1 SV=1	1.29906e+06	1.25544e+06	845141	2.19003e+06	1.39616e+06	1.56879e+06	1.03475e+06	2.40534e+06	1.58229e+06	1.7775e+06	501933	688757	654099	664855	446290	526716	553357	640455	730973	797107	1.0088e+06	849978	602681	811895	913262	953987	879600	1.96118e+06	1.5671e+06	1.263e+06	340144	302568	220142	383389	133102	220746	532917	306715	348186	618091	0
P56391	2	2	67.8968	7.21092e-05	2.4592	F1	Tumours	Cytochrome c oxidase subunit 6B1 OS=Mus musculus GN=Cox6b1 PE=1 SV=2	5.45416e+06	4.40656e+06	8.1265e+06	1.84024e+06	4.60884e+06	2.92276e+06	4.97909e+06	5.42816e+06	8.08436e+06	6.74584e+06	1.96845e+06	1.61683e+06	1.80234e+06	2.05378e+06	2.27843e+06	4.1707e+06	2.13342e+06	1.83492e+06	1.75427e+06	1.77448e+06	4.2355e+06	2.98339e+06	5.79511e+06	682217	3.01475e+06	1.77733e+06	4.23252e+06	4.42581e+06	8.00672e+06	4.79327e+06	1.33396e+06	710265	606591	1.18431e+06	679521	1.74794e+06	2.05462e+06	878747	835614	1.37597e+06	2
Q8BMK4	6	6	16.5065	0.0010081	2.45297	F1	Tumours	Cytoskeleton-associated protein 4 OS=Mus musculus GN=Ckap4 PE=1 SV=2	7.57437e+06	3.47089e+06	3.83613e+06	1.367e+06	4.30726e+06	3.76734e+06	9.50623e+06	3.88618e+06	2.44879e+06	5.86626e+06	1.00374e+06	1.30059e+06	6.15575e+06	1.20617e+06	1.45618e+06	1.98921e+06	1.16529e+06	1.538e+06	1.59037e+06	1.35992e+06	5.88198e+06	2.34991e+06	2.73559e+06	506777	2.81748e+06	2.29093e+06	8.08085e+06	3.16857e+06	2.42527e+06	4.16828e+06	680203	571343	2.07177e+06	695538	434293	833677	1.12225e+06	736552	757543	1.05451e+06	3
P52597	4	4	169.345	0.00344436	2.45002	F1	Tumours	Heterogeneous nuclear ribonucleoprotein F OS=Homo sapiens GN=HNRNPF PE=1 SV=3	2.78322e+06	2.74127e+06	3.37941e+06	1.72776e+07	4.33021e+06	6.46924e+06	3.47062e+06	2.35061e+06	4.05127e+06	3.16558e+06	1.36041e+06	1.65876e+06	815009	2.2882e+06	2.91258e+06	1.21895e+06	3.76389e+06	1.84213e+06	2.13094e+06	2.4249e+06	2.16135e+06	1.85594e+06	2.4099e+06	6.40521e+06	2.83249e+06	3.93396e+06	2.95024e+06	1.91655e+06	4.01236e+06	2.24931e+06	921904	728687	274298	1.3195e+06	868652	510862	3.62486e+06	882201	1.01503e+06	1.88031e+06	1
P09327	3	3	6.56978	0.000404144	2.44887	F1	Tumours	Villin-1 OS=Homo sapiens GN=VIL1 PE=1 SV=4	1.11914e+06	797825	743089	1.84025e+06	3.28393e+06	2.16433e+06	1.0053e+06	1.71567e+06	839974	2.18019e+06	676273	546866	358362	602496	737397	804665	537369	440922	636373	1.06618e+06	869082	540155	529906	682224	2.14809e+06	1.31613e+06	854565	1.39886e+06	831907	1.54913e+06	458288	240236	120610	347430	219922	337234	517520	211158	303125	826735	0
Q64433	2	2	5.17135	0.000827893	2.44479	F1	Tumours	10 kDa heat shock protein, mitochondrial OS=Mus musculus GN=Hspe1 PE=1 SV=2	5.21768e+06	4.10821e+06	1.27974e+06	1.80233e+06	2.56478e+06	1.67762e+06	5.03435e+06	2.86749e+06	5.72437e+06	5.83435e+06	1.32657e+06	1.60364e+06	1.02475e+06	1.17013e+06	1.26368e+06	1.64153e+06	968274	1.29976e+06	2.10067e+06	2.37156e+06	4.05186e+06	2.7814e+06	912595	668163	1.67768e+06	1.02017e+06	4.2795e+06	2.33799e+06	5.66939e+06	4.14561e+06	898973	704474	344889	674759	376882	687963	932509	622458	1.00062e+06	1.83895e+06	2
P10852	3	3	8.66235	0.00118981	2.43978	F1	Tumours	4F2 cell-surface antigen heavy chain OS=Mus musculus GN=Slc3a2 PE=1 SV=1	1.84189e+06	580040	760436	783162	1.09555e+06	626990	1.91506e+06	2.06951e+06	957770	2.80347e+06	400871	635171	348659	336811	492992	643439	340814	883429	742879	681117	1.43034e+06	392707	542277	290336	716623	381274	1.62791e+06	1.68736e+06	948572	1.99201e+06	271657	279028	117344	194222	147031	269665	328225	423076	353857	528151	1
P09405	3	3	60.7026	0.0167993	2.42391	F1	Tumours	Nucleolin OS=Mus musculus GN=Ncl PE=1 SV=2	795836	263188	175229	2.15635e+06	577313	361035	1.05096e+06	499210	645694	797384	501510	219231	321036	362755	85661.2	455509	246935	351644	75879.2	400659	618017	178187	124958	799407	377634	219546	893374	407027	639492	566582	339857	96307.5	108047	209183	25547.7	190903	237814	168403	36143.7	310679	0
Q9DBG6	3	3	10.328	0.00638096	2.39799	F1	Tumours	Dolichyl-diphosphooligosaccharide--protein glycosyltransferase subunit 2 OS=Mus musculus GN=Rpn2 PE=1 SV=1	8.46436e+06	4.67082e+06	5.58303e+06	1.81557e+07	9.35681e+06	3.54711e+06	7.19455e+06	5.14353e+06	5.30852e+06	6.86209e+06	4.49183e+06	3.05425e+06	160921	1.52569e+06	5.15991e+06	8.98674e+06	2.83618e+06	1.69781e+06	1.15166e+06	1.91363e+06	6.57311e+06	3.16231e+06	3.98133e+06	6.73072e+06	6.1205e+06	2.15701e+06	6.11579e+06	4.19374e+06	5.25753e+06	4.87587e+06	3.04397e+06	1.34172e+06	54159.4	879793	1.5389e+06	3.76634e+06	2.73142e+06	813086	548572	1.48386e+06	2
P49821	2	2	117.8	0.00497693	2.38961	F1	Tumours	NADH dehydrogenase [ubiquinone] flavoprotein 1, mitochondrial OS=Homo sapiens GN=NDUFV1 PE=1 SV=4	648117	436693	1.29704e+06	292114	534897	522484	644031	640117	537778	1.87998e+06	278181	239887	51228.8	320313	737650	504138	335970	90459.9	324267	228557	503304	295656	924932	108293	349888	317724	547464	521915	532613	1.33582e+06	188514	105382	17241.5	184709	219998	211284	323560	43321.4	154459	177228	0
Q01844	2	2	134.08	0.00104651	2.38684	F1	Tumours	RNA-binding protein EWS OS=Homo sapiens GN=EWSR1 PE=1 SV=1	966068	652066	845527	1.89531e+06	1.13255e+06	713137	1.33981e+06	951104	3.73521e+06	1.58244e+06	716542	838877	382967	421957	349762	570828	851033	349317	487086	818863	750213	441471	602956	702635	740825	433660	1.13892e+06	775476	3.69933e+06	1.1244e+06	485577	368516	128891	243322	104314	239234	819598	167288	232015	634962	0
P37040	2	2	4.21596	0.0104388	2.38593	F1	Tumours	NADPH--cytochrome P450 reductase OS=Mus musculus GN=Por PE=1 SV=2	3.80121e+06	756166	465531	565910	619379	343876	1.51626e+06	1.09595e+06	434833	699145	265164	209314	561700	159933	1.82641e+06	210953	267589	227456	375772	211960	2.95188e+06	511950	331976	209796	405150	209112	1.28891e+06	893578	430657	496778	179693	91950.8	189045	92225.3	544713	88410.4	257704	108929	178992	164358	2
O95571	2	2	51.0241	0.00614274	2.36735	F1	Tumours	Persulfide dioxygenase ETHE1, mitochondrial OS=Homo sapiens GN=ETHE1 PE=1 SV=2	501771	1.71834e+06	3.57469e+06	927677	1.78242e+06	2.11308e+06	763767	963563	2.71246e+06	697312	444509	295055	145969	1.1865e+06	265844	194704	336941	1.13995e+06	188505	2.45716e+06	389657	1.16337e+06	2.54916e+06	343911	1.16592e+06	1.28497e+06	649247	785634	2.68641e+06	495476	301229	129617	49127.1	684198	79285.8	81600.4	324496	545922	89790.9	1.90533e+06	0
Q9CQV8	2	2	4.79727	0.00111931	2.36679	F1	Tumours	14-3-3 protein beta/alpha OS=Mus musculus GN=Ywhab PE=1 SV=3	794280	481105	462037	892578	499968	981147	897745	1.07288e+06	674397	1.24531e+06	180323	382646	57750.3	392355	919773	270447	113289	268835	580537	214756	616809	325725	329484	330899	327040	596638	763136	874767	667920	884858	122199	168095	19436.3	226252	274315	113344	109105	128745	276528	166526	0
P49411	2	2	41.4936	0.0133316	2.33958	F1	Tumours	Elongation factor Tu, mitochondrial OS=Homo sapiens GN=TUFM PE=1 SV=2	844298	944688	3.25542e+06	257684	2.2901e+06	1.47574e+06	629680	1.14466e+06	747620	912832	333470	206731	382317	676994	130762	1.09131e+06	1.37143e+06	351932	374401	424642	655651	639587	2.32148e+06	95529.3	1.498e+06	897399	535265	933289	740440	648614	225981	90816.4	128672	390390	38998.5	457368	1.32077e+06	168541	178339	329275	2
P17931	5	5	213.865	0.000248235	2.33112	F1	Tumours	Galectin-3 OS=Homo sapiens GN=LGALS3 PE=1 SV=5	2.75155e+07	3.95774e+07	3.57292e+07	2.9715e+07	1.56073e+07	2.84524e+07	2.76589e+07	2.98819e+07	9.14946e+07	3.68437e+07	1.25495e+07	1.64199e+07	8.84884e+06	1.73075e+07	1.70055e+07	1.26932e+07	9.35801e+06	1.89267e+07	1.59027e+07	2.64827e+07	2.13675e+07	2.67953e+07	2.5479e+07	1.1016e+07	1.02091e+07	1.73019e+07	2.35117e+07	2.4364e+07	9.06159e+07	2.61793e+07	8.50435e+06	7.21322e+06	2.97815e+06	9.9804e+06	5.07175e+06	5.31972e+06	9.01235e+06	9.06402e+06	7.57496e+06	2.05352e+07	8
P57780	6	6	91.8955	1.53388e-05	2.32798	F1	Tumours	Alpha-actinin-4 OS=Mus musculus GN=Actn4 PE=1 SV=1	1.08507e+07	5.56653e+06	6.63322e+06	1.49496e+07	5.68276e+06	9.82448e+06	7.92273e+06	9.51906e+06	5.22213e+06	1.1605e+07	5.17685e+06	5.20792e+06	2.37716e+06	3.25851e+06	2.7002e+06	4.08186e+06	3.0581e+06	4.31075e+06	3.76109e+06	3.77247e+06	8.42629e+06	3.76873e+06	4.73024e+06	5.54216e+06	3.71722e+06	5.97429e+06	6.73478e+06	7.76129e+06	5.17198e+06	8.24594e+06	3.50818e+06	2.28782e+06	800052	1.87902e+06	805313	1.7107e+06	2.94514e+06	2.06443e+06	1.79153e+06	2.92524e+06	4
P26040;Q8CJ40	7	7	324.456	0.00166608	2.32461	F1	Tumours	Ezrin OS=Mus musculus GN=Ezr PE=1 SV=3	4.12221e+06	7.88049e+06	4.45324e+06	2.05078e+07	1.11017e+07	1.10519e+07	4.81933e+06	7.73313e+06	6.90936e+06	2.95465e+06	3.80232e+06	4.74899e+06	3.22752e+06	3.85529e+06	2.87486e+06	2.65281e+06	3.25636e+06	4.37745e+06	3.03764e+06	3.2409e+06	3.20116e+06	5.33536e+06	3.17566e+06	7.60268e+06	7.26186e+06	6.72067e+06	4.09672e+06	6.30515e+06	6.843e+06	2.09943e+06	2.57671e+06	2.08622e+06	1.08625e+06	2.22316e+06	857404	1.11179e+06	3.13608e+06	2.09637e+06	1.44692e+06	2.51305e+06	0
Q9JHU4	6	6	120.135	0.000111241	2.31957	F1	Tumours	Cytoplasmic dynein 1 heavy chain 1 OS=Mus musculus GN=Dync1h1 PE=1 SV=2	3.17865e+06	3.40989e+06	2.52428e+06	4.38925e+06	1.78366e+06	3.77045e+06	2.80312e+06	9.16629e+06	5.85088e+06	3.11065e+06	1.79284e+06	1.87874e+06	1.60632e+06	1.44216e+06	1.45349e+06	1.48728e+06	1.56877e+06	2.3215e+06	2.07167e+06	1.61629e+06	2.46842e+06	2.30861e+06	1.8001e+06	1.62719e+06	1.16674e+06	2.29282e+06	2.38282e+06	7.47367e+06	5.79469e+06	2.21027e+06	1.21495e+06	825325	540619	831622	433491	623317	1.51082e+06	1.11177e+06	986804	1.2533e+06	5
Q14764	11	11	206.601	0.00149379	2.31405	F1	Tumours	Major vault protein OS=Homo sapiens GN=MVP PE=1 SV=4	6.78921e+06	1.81592e+07	1.08732e+07	3.49945e+07	1.58789e+07	1.50031e+07	6.89967e+06	7.02614e+06	8.19423e+06	9.20833e+06	4.04306e+06	8.86503e+06	3.17153e+06	5.65549e+06	9.09278e+06	5.2231e+06	6.74166e+06	5.13122e+06	5.29389e+06	4.26874e+06	5.27225e+06	1.22944e+07	7.75384e+06	1.29732e+07	1.03868e+07	9.12344e+06	5.86512e+06	5.72871e+06	8.11553e+06	6.54299e+06	2.73984e+06	3.89438e+06	1.06741e+06	3.26125e+06	2.71185e+06	2.189e+06	6.49264e+06	2.45735e+06	2.52165e+06	3.31006e+06	2
P30085	6	6	321.103	0.0121187	2.31359	F1	Tumours	UMP-CMP kinase OS=Homo sapiens GN=CMPK1 PE=1 SV=3	4.66149e+06	4.33985e+06	7.27444e+06	1.31107e+07	5.80802e+06	6.91351e+06	5.0429e+06	4.52685e+06	3.29919e+07	7.5673e+06	2.7659e+06	1.65382e+06	1.21493e+06	3.21129e+06	3.40803e+06	3.3148e+06	8.3986e+06	4.50114e+06	3.78165e+06	7.61732e+06	3.61994e+06	2.93823e+06	5.1875e+06	4.86043e+06	3.79916e+06	4.20412e+06	4.28676e+06	3.69093e+06	3.2675e+07	5.37696e+06	1.87436e+06	726518	408894	1.85179e+06	1.01642e+06	1.38923e+06	8.08837e+06	2.15561e+06	1.80132e+06	5.90661e+06	2
P53597	2	2	80.3018	0.00582633	2.30569	F1	Tumours	Succinyl-CoA ligase [ADP/GDP-forming] subunit alpha, mitochondrial OS=Homo sapiens GN=SUCLG1 PE=1 SV=4	248322	244568	987012	325544	1.03439e+06	460853	431360	758658	757353	481790	140246	140826	33571.3	341273	221692	267805	624024	155035	261191	299427	192838	165581	703851	120687	676618	280246	366682	618567	750079	342337	95039.9	61864.4	11298.7	196796	66117.8	112237	600974	74246.4	124413	232181	0
Q99KN9	4	4	128.911	4.15243e-05	2.30318	F1	Tumours	Clathrin interactor 1 OS=Mus musculus GN=Clint1 PE=1 SV=2	1.49599e+06	1.71302e+06	1.88379e+06	1.4574e+06	2.02697e+06	1.39801e+06	1.08251e+06	1.03114e+06	980035	860022	748863	595606	573921	828428	468463	400633	1.31422e+06	362679	322838	432040	1.16173e+06	1.15978e+06	1.34336e+06	540290	1.32589e+06	850132	920201	840735	970622	611090	507480	261648	193158	477714	139715	167905	1.26568e+06	173688	153778	335012	2
Q8K2B3	7	7	21.6283	0.000779693	2.29688	F1	Tumours	Succinate dehydrogenase [ubiquinone] flavoprotein subunit, mitochondrial OS=Mus musculus GN=Sdha PE=1 SV=1	1.12219e+07	5.06631e+06	4.11759e+06	2.78972e+06	5.54112e+06	3.35577e+06	7.94478e+06	7.87643e+06	4.49859e+06	1.07708e+07	2.18202e+06	3.54208e+06	5.98031e+06	2.22377e+06	3.80854e+06	2.85186e+06	1.98634e+06	1.61528e+06	1.5521e+06	1.76589e+06	8.71448e+06	3.43007e+06	2.93631e+06	1.03421e+06	3.62457e+06	2.04065e+06	6.75353e+06	6.42199e+06	4.45539e+06	7.65318e+06	1.47868e+06	1.55602e+06	2.01272e+06	1.28234e+06	1.13586e+06	1.19521e+06	1.91297e+06	773561	739314	1.3693e+06	6
Q8R1F1	4	4	149.018	0.00013523	2.28803	F1	Tumours	Niban-like protein 1 OS=Mus musculus GN=Fam129b PE=1 SV=2	3.28307e+06	4.07682e+06	1.92288e+06	3.4776e+06	1.56942e+06	2.96815e+06	1.72744e+06	2.12778e+06	1.01335e+06	2.28106e+06	1.43114e+06	989798	962738	897643	702356	1.06847e+06	1.85662e+06	732846	1.20139e+06	841993	2.54951e+06	2.76015e+06	1.37123e+06	1.28923e+06	1.02659e+06	1.80494e+06	1.46842e+06	1.73487e+06	1.00361e+06	1.62081e+06	969836	434815	324017	517627	209472	447794	1.78804e+06	350961	572263	652897	2
Q3U0V1	4	4	212.425	0.00871984	2.2879	F1	Tumours	Far upstream element-binding protein 2 OS=Mus musculus GN=Khsrp PE=1 SV=2	436005	419380	845760	1.33594e+06	788182	1.77806e+06	1.22479e+06	749019	1.56891e+06	1.07564e+06	190758	590672	73282.4	679146	46442.7	475973	803463	535014	360949	712010	338586	283935	603122	495264	515568	1.08124e+06	1.04114e+06	610707	1.55384e+06	764299	129271	259480	24663.8	391631	13851.2	199480	773785	256219	171932	552105	0
O75489	2	2	97.61	0.0204479	2.27093	F1	Tumours	NADH dehydrogenase [ubiquinone] iron-sulfur protein 3, mitochondrial OS=Homo sapiens GN=NDUFS3 PE=1 SV=1	1.67641e+06	1.00857e+06	3.40628e+06	242742	2.49709e+06	1.62565e+06	1.97336e+06	2.15743e+06	1.32648e+06	1.8624e+06	1.07469e+06	1.078e+06	114193	948542	519733	727789	1.29732e+06	586550	705744	775250	1.30184e+06	682837	2.42906e+06	89989.9	1.63341e+06	988560	1.67748e+06	1.75904e+06	1.31374e+06	1.32333e+06	728280	473560	38432.4	546978	155006	305016	1.2494e+06	280900	336168	601143	1
Q10713	2	2	4.59493	0.0247941	2.26318	F1	Tumours	Mitochondrial-processing peptidase subunit alpha OS=Homo sapiens GN=PMPCA PE=1 SV=2	422636	723601	2.70366e+06	462149	2.14643e+06	1.19964e+06	527984	1.04145e+06	1.08871e+06	614618	575145	338157	16250.8	369294	52719.7	621093	1.49082e+06	283592	755972	326832	328204	489903	1.92801e+06	171329	1.40403e+06	729504	448818	849140	1.07826e+06	436718	389757	148551	5469.33	212954	15723.2	260300	1.43575e+06	135813	360094	253431	0
P30275	5	5	71.3455	0.00224324	2.26142	F1	Tumours	Creatine kinase U-type, mitochondrial OS=Mus musculus GN=Ckmt1 PE=1 SV=1	2.64145e+06	6.69772e+06	6.40511e+06	3.71401e+06	1.20093e+07	7.09704e+06	3.69851e+06	2.3696e+06	6.80036e+06	4.30701e+06	1.79156e+06	1.51835e+06	2.39102e+06	3.31271e+06	3.08157e+06	1.69816e+06	4.32728e+06	778033	3.49783e+06	2.25181e+06	2.05125e+06	4.53459e+06	4.56756e+06	1.37687e+06	7.85557e+06	4.31573e+06	3.14395e+06	1.93204e+06	6.73504e+06	3.06035e+06	1.21408e+06	667005	804715	1.91028e+06	919054	711698	4.16744e+06	372602	1.66613e+06	1.74609e+06	0
P50991	8	8	177.268	0.000125336	2.25461	F1	Tumours	T-complex protein 1 subunit delta OS=Homo sapiens GN=CCT4 PE=1 SV=4	7.40993e+06	5.47872e+06	3.84115e+06	6.59388e+06	6.50194e+06	5.20227e+06	5.30645e+06	7.06331e+06	4.27315e+06	5.83059e+06	3.04839e+06	3.467e+06	590756	2.79907e+06	1.62255e+06	3.20411e+06	3.35492e+06	2.16806e+06	2.09772e+06	3.1513e+06	5.75428e+06	3.70928e+06	2.73918e+06	2.4445e+06	4.25307e+06	3.16351e+06	4.51079e+06	5.75902e+06	4.23211e+06	4.14293e+06	2.06579e+06	1.52304e+06	198824	1.61409e+06	483912	1.34284e+06	3.231e+06	1.03829e+06	999213	2.44358e+06	5
P17844	3	3	116.795	0.000864862	2.21835	F1	Tumours	Probable ATP-dependent RNA helicase DDX5 OS=Homo sapiens GN=DDX5 PE=1 SV=1	1.39108e+06	508622	656789	940499	793207	914492	1.05732e+06	644518	1.01978e+06	1.19234e+06	403220	524402	86822.4	356942	435520	433837	1.05242e+06	353518	151339	312545	1.08026e+06	344355	468364	348664	518855	556104	898787	525503	1.00999e+06	847221	273249	230368	29220.8	205831	129890	181821	1.01354e+06	169300	72087.5	242353	0
P37889	5	5	11.9022	0.000245081	2.21358	F1	Tumours	Fibulin-2 OS=Mus musculus GN=Fbln2 PE=1 SV=2	1.14176e+06	1.32104e+06	1.03068e+06	2.80195e+06	1.22916e+06	1.34204e+06	2.07875e+06	923283	1.36693e+06	1.1926e+06	480127	583537	826022	376432	716770	1.46768e+06	525426	807987	247977	486081	886650	894387	734990	1.03875e+06	804020	816100	1.76706e+06	752792	1.3538e+06	847407	325366	256346	278004	217070	213771	615103	506018	386947	118119	376916	0
P57735	3	3	73.9229	0.0024187	2.2105	F1	Tumours	Ras-related protein Rab-25 OS=Homo sapiens GN=RAB25 PE=1 SV=2	567356	1.12936e+06	1.81708e+06	1.14531e+06	2.51902e+06	917560	1.16318e+06	1.07139e+06	528116	846124	601571	259978	149425	415738	259148	569930	1.52186e+06	484476	487224	545598	440588	764614	1.29578e+06	424591	1.64775e+06	557970	988771	873553	523043	601215	407665	114207	50290.2	239736	77288.6	238857	1.46565e+06	232016	232081	423067	0
P99999	3	3	10.2729	0.00438284	2.18417	F1	Tumours	Cytochrome c OS=Homo sapiens GN=CYCS PE=1 SV=2	1.43129e+06	2.17443e+06	3.65108e+06	2.63759e+06	746797	3.23294e+06	2.10707e+06	2.66393e+06	5.49287e+06	3.26296e+06	1.31411e+06	370187	990209	1.60065e+06	867256	1.93509e+06	1.34173e+06	1.26832e+06	1.27484e+06	1.58288e+06	1.11149e+06	1.47217e+06	2.60363e+06	977813	488497	1.96596e+06	1.79113e+06	2.17201e+06	5.44011e+06	2.3185e+06	890529	162622	333263	923020	258652	810994	1.29217e+06	607401	607247	1.22739e+06	0
P40227	2	2	110.24	2.86921e-05	2.16945	F1	Tumours	T-complex protein 1 subunit zeta OS=Homo sapiens GN=CCT6A PE=1 SV=3	4.89362e+06	2.96202e+06	1.92108e+06	3.34345e+06	2.26078e+06	3.00451e+06	3.52457e+06	4.05841e+06	1.89394e+06	3.178e+06	1.37933e+06	1.76782e+06	785357	1.15612e+06	2.25827e+06	952171	1.3311e+06	1.88635e+06	1.29954e+06	1.49192e+06	3.80021e+06	2.00539e+06	1.36995e+06	1.23949e+06	1.47883e+06	1.82705e+06	2.99609e+06	3.309e+06	1.87575e+06	2.25813e+06	934727	776597	264318	666677	673509	399054	1.28193e+06	903375	619013	1.15686e+06	2
P27487	2	2	57.383	0.00143945	2.16079	F1	Tumours	Dipeptidyl peptidase 4 OS=Homo sapiens GN=DPP4 PE=1 SV=2	1.39097e+06	596394	1.61209e+06	1.19778e+06	1.896e+06	1.1592e+06	1.45762e+06	1.96681e+06	1.71223e+06	2.52478e+06	619443	606096	203079	662929	1.93979e+06	841684	609378	763554	243457	690322	1.08017e+06	403779	1.1496e+06	444042	1.24021e+06	704914	1.23906e+06	1.60363e+06	1.69578e+06	1.79399e+06	419776	266256	68347.9	382279	578525	352749	586869	365667	115966	535288	0
Q60854	4	4	15.9539	0.0135201	2.1417	F1	Tumours	Serpin B6 OS=Mus musculus GN=Serpinb6 PE=1 SV=1	5.85592e+06	1.27823e+06	977713	3.77737e+06	1.6665e+06	2.29694e+06	3.72134e+06	3.22168e+06	3.34571e+06	7.50365e+06	882673	1.46587e+06	1.52031e+06	1.61973e+06	3.06478e+06	2.207e+06	796413	1.24205e+06	1.73656e+06	1.17416e+06	4.5475e+06	865407	697220	1.40035e+06	1.09009e+06	1.39678e+06	3.16336e+06	2.62677e+06	3.31358e+06	5.33173e+06	598158	643949	511671	934018	914044	924954	766995	594821	827178	910462	3
P70302	2	2	55.5898	0.0128864	2.13857	F1	Tumours	Stromal interaction molecule 1 OS=Mus musculus GN=Stim1 PE=1 SV=2	215543	426261	156275	366441	107658	242015	322848	149099	74965.2	108902	130257	125834	85613.8	89056.4	19255.2	155462	156118	51852.2	73909	127341	167382	288593	111442	135848	70421.4	147170	274440	121567	74245.2	77380.3	88270.9	55278.4	28814	51354.5	5742.71	65154.1	150351	24832.1	35205.2	98742.5	1
Q99KI0	9	9	310.427	0.000612609	2.13755	F1	Tumours	Aconitate hydratase, mitochondrial OS=Mus musculus GN=Aco2 PE=1 SV=1	1.28985e+07	1.34607e+07	2.69373e+07	6.21704e+06	2.36816e+07	1.48431e+07	9.60013e+06	1.02667e+07	1.48529e+07	1.14229e+07	7.06408e+06	6.57668e+06	5.68913e+06	8.93742e+06	5.2177e+06	8.9014e+06	1.04851e+07	2.92648e+06	6.37431e+06	5.27925e+06	1.00165e+07	9.11336e+06	1.92093e+07	2.3048e+06	1.54907e+07	9.02611e+06	8.16067e+06	8.37088e+06	1.47103e+07	8.11656e+06	4.78709e+06	2.88911e+06	1.91472e+06	5.15377e+06	1.55613e+06	3.73057e+06	1.00978e+07	1.4015e+06	3.03629e+06	4.09363e+06	6
P26043	3	3	129.091	0.00533306	2.12821	F1	Tumours	Radixin OS=Mus musculus GN=Rdx PE=1 SV=3	3.6411e+06	8.44883e+06	2.79949e+06	1.23226e+07	9.07556e+06	5.99613e+06	3.61664e+06	4.88381e+06	3.59612e+06	2.20119e+06	2.60336e+06	5.34159e+06	1.26824e+06	2.07365e+06	1.64369e+06	2.97087e+06	2.34469e+06	3.53954e+06	2.63323e+06	2.16753e+06	2.82754e+06	5.72015e+06	1.99635e+06	4.56826e+06	5.93653e+06	3.64626e+06	3.07436e+06	3.98198e+06	3.56159e+06	1.56406e+06	1.76421e+06	2.34654e+06	426837	1.19577e+06	490216	1.24509e+06	2.25808e+06	1.69509e+06	1.25429e+06	1.68074e+06	2
P11679	10	10	753.607	0.0356279	2.12746	F1	Tumours	Keratin, type II cytoskeletal 8 OS=Mus musculus GN=Krt8 PE=1 SV=4	7.43597e+07	1.37008e+08	2.62887e+08	3.93835e+08	6.55697e+08	6.71837e+08	1.8276e+08	4.59339e+08	6.54739e+08	2.94321e+08	6.68481e+07	7.6567e+07	3.77162e+07	1.73299e+08	2.17797e+08	1.49658e+08	2.88962e+08	1.60416e+08	3.47989e+08	2.60701e+08	5.7745e+07	9.27593e+07	1.87468e+08	1.46004e+08	4.28906e+08	4.08545e+08	1.55357e+08	3.74519e+08	6.48451e+08	2.0913e+08	4.53008e+07	3.36356e+07	1.26937e+07	9.99331e+07	6.49561e+07	6.27216e+07	2.78288e+08	7.68233e+07	1.65758e+08	2.02152e+08	14
Q8VCH0	2	2	51.0292	0.00247512	2.1272	F1	Tumours	3-ketoacyl-CoA thiolase B, peroxisomal OS=Mus musculus GN=Acaa1b PE=1 SV=1	752985	902313	452438	630274	1.42587e+06	1.151e+06	656887	1.34277e+06	1.30279e+06	1.40623e+06	387398	300407	99144.2	623602	304466	841039	496031	829222	290607	540177	584741	610897	322639	233657	932691	699929	558393	1.09482e+06	1.29028e+06	999199	262527	131968	33367.8	359601	90804.5	352479	477709	397116	138425	418863	0
P05107	2	2	5.07922	0.00695549	2.12712	F1	Tumours	Integrin beta-2 OS=Homo sapiens GN=ITGB2 PE=1 SV=2	1.21681e+06	1.29248e+06	1.90465e+06	4.08487e+06	1.35359e+06	620395	684584	943241	759633	1.73092e+06	736557	725188	326575	479507	1.44552e+06	986901	628459	537546	515149	478200	944929	875055	1.35823e+06	1.51435e+06	885412	377263	581937	769064	752337	1.22991e+06	499140	318572	109911	276508	431113	413610	605245	257432	245382	370805	0
Q9CZ13	8	8	272.185	0.00340058	2.12647	F1	Tumours	Cytochrome b-c1 complex subunit 1, mitochondrial OS=Mus musculus GN=Uqcrc1 PE=1 SV=2	1.08129e+07	1.25465e+07	3.11274e+07	3.83163e+06	1.43371e+07	1.62331e+07	1.26825e+07	1.60871e+07	9.62705e+06	1.56647e+07	6.28071e+06	1.33274e+07	3.16299e+06	8.89752e+06	6.33049e+06	8.95207e+06	5.79184e+06	3.61199e+06	5.85018e+06	5.01881e+06	8.3969e+06	8.49445e+06	2.21974e+07	1.42047e+06	9.37825e+06	9.87141e+06	1.07809e+07	1.31165e+07	9.53459e+06	1.11305e+07	4.25623e+06	5.8547e+06	1.06453e+06	5.13076e+06	1.88801e+06	3.75181e+06	5.5779e+06	1.72979e+06	2.78663e+06	3.89168e+06	1
Q9DAS9	2	2	6.06079	0.00572954	2.12169	F1	Tumours	Guanine nucleotide-binding protein G(I)/G(S)/G(O) subunit gamma-12 OS=Mus musculus GN=Gng12 PE=1 SV=3	2.70441e+06	1.90567e+06	773890	2.3352e+06	1.80102e+06	1.31526e+06	2.51146e+06	2.62301e+06	6.55818e+06	2.65111e+06	1.5857e+06	1.15028e+06	3.95998e+06	486718	595310	1.08062e+06	572856	631516	1.11198e+06	692579	2.10015e+06	1.2902e+06	551871	865711	1.17809e+06	799812	2.13489e+06	2.13865e+06	6.49519e+06	1.88375e+06	1.07457e+06	505314	1.33276e+06	280666	177546	452889	551696	302434	529671	537039	1
P00505	4	4	161.063	0.000812925	2.10046	F1	Tumours	Aspartate aminotransferase, mitochondrial OS=Homo sapiens GN=GOT2 PE=1 SV=3	6.78629e+06	8.363e+06	1.30985e+07	2.62789e+06	1.19401e+07	8.21394e+06	5.28763e+06	6.31821e+06	7.86759e+06	6.23217e+06	2.99037e+06	2.62407e+06	2.49843e+06	2.63999e+06	3.25609e+06	5.84664e+06	7.23032e+06	3.06749e+06	3.13753e+06	3.24179e+06	5.26999e+06	5.66204e+06	9.34071e+06	974218	7.81031e+06	4.99491e+06	4.4948e+06	5.15151e+06	7.79203e+06	4.42828e+06	2.02647e+06	1.15274e+06	840867	1.52235e+06	971103	2.45033e+06	6.96325e+06	1.46903e+06	1.49451e+06	2.51374e+06	3
P14824	14	14	84.4844	0.00609479	2.0977	F1	Tumours	Annexin A6 OS=Mus musculus GN=Anxa6 PE=1 SV=3	6.19999e+07	2.70741e+07	3.01446e+07	9.22567e+06	2.88447e+07	2.98872e+07	5.15967e+07	5.22152e+07	1.86514e+07	6.11551e+07	2.15958e+07	2.58205e+07	1.41908e+07	2.18925e+07	1.30941e+07	1.54252e+07	1.39318e+07	1.69472e+07	1.7232e+07	1.66323e+07	4.81469e+07	1.83301e+07	2.14965e+07	3.42016e+06	1.8868e+07	1.81745e+07	4.38603e+07	4.25733e+07	1.84723e+07	4.34538e+07	1.46348e+07	1.13429e+07	4.77604e+06	1.26243e+07	3.90521e+06	6.46471e+06	1.34172e+07	8.11604e+06	8.20817e+06	1.2897e+07	7
P21912	2	2	92.5285	0.00192588	2.09458	F1	Tumours	Succinate dehydrogenase [ubiquinone] iron-sulfur subunit, mitochondrial OS=Homo sapiens GN=SDHB PE=1 SV=3	3.83658e+06	2.38867e+06	3.53606e+06	1.67635e+06	3.94319e+06	2.59375e+06	2.19178e+06	3.22369e+06	2.54767e+06	4.30027e+06	1.72219e+06	2.00431e+06	539146	1.41183e+06	955150	2.98076e+06	1.72861e+06	1.13956e+06	267844	1.68692e+06	2.97935e+06	1.61721e+06	2.52161e+06	621460	2.57933e+06	1.57726e+06	1.86314e+06	2.62841e+06	2.52321e+06	3.05557e+06	1.16707e+06	880487	181454	814131	284866	1.24923e+06	1.66476e+06	545735	127583	1.30807e+06	0
P35700	5	5	148.377	0.00214916	2.07969	F1	Tumours	Peroxiredoxin-1 OS=Mus musculus GN=Prdx1 PE=1 SV=1	4.24914e+07	2.24177e+07	1.32767e+07	5.23824e+07	5.54084e+07	1.6548e+07	1.99602e+07	4.27106e+07	3.0669e+07	2.75256e+07	2.24144e+07	1.55677e+07	8.87895e+06	1.96012e+07	1.55194e+07	8.90195e+06	1.10429e+07	1.78475e+07	1.62133e+07	1.95121e+07	3.29973e+07	1.51776e+07	9.46775e+06	1.94193e+07	3.62439e+07	1.00629e+07	1.69674e+07	3.48237e+07	3.03744e+07	1.95583e+07	1.51895e+07	6.83882e+06	2.98828e+06	1.13031e+07	4.62852e+06	3.7308e+06	1.0635e+07	8.54722e+06	7.72291e+06	1.513e+07	5
P06703	2	2	77.7653	0.0294722	2.07123	F1	Tumours	Protein S100-A6 OS=Homo sapiens GN=S100A6 PE=1 SV=1	3.69348e+07	4.75894e+07	8.37254e+07	2.71509e+08	1.05775e+08	1.14721e+08	4.59247e+07	7.40154e+07	1.58468e+08	4.72502e+07	3.80822e+07	9.77485e+06	1.98454e+07	6.28567e+07	8.51952e+07	1.32565e+07	5.43899e+07	6.21806e+07	7.67994e+07	5.3623e+07	2.86822e+07	3.22197e+07	5.97056e+07	1.00654e+08	6.91899e+07	6.97624e+07	3.90387e+07	6.03479e+07	1.56946e+08	3.35737e+07	2.58071e+07	4.29406e+06	6.67912e+06	3.62464e+07	2.54088e+07	5.55579e+06	5.23808e+07	2.97784e+07	3.6582e+07	4.15802e+07	5
Q9JKB3	2	2	142.23	0.00443294	2.06938	F1	Tumours	Y-box-binding protein 3 OS=Mus musculus GN=Ybx3 PE=1 SV=2	1.01608e+06	1.58135e+06	744195	3.25177e+06	1.54986e+06	2.81591e+06	1.18442e+06	1.26022e+06	2.94453e+06	1.40254e+06	757644	681496	773683	717301	280667	992536	1.02819e+06	1.54594e+06	449558	1.35085e+06	789051	1.07063e+06	530695	1.2055e+06	1.0138e+06	1.71236e+06	1.00683e+06	1.02751e+06	2.91625e+06	996579	513430	299379	260389	413632	83706.5	415971	990209	740355	214139	1.04747e+06	0
Q02257	6	6	330.152	0.00684847	2.04858	F1	Tumours	Junction plakoglobin OS=Mus musculus GN=Jup PE=1 SV=3	6.76842e+06	6.5657e+06	5.10433e+06	5.86782e+06	6.34489e+06	6.8971e+06	2.70413e+06	4.32457e+06	1.2901e+06	2.75498e+06	2.3672e+06	2.36042e+06	721133	1.77163e+06	1.31951e+06	2.50346e+06	6.85829e+06	2.12319e+06	1.9411e+06	1.76862e+06	5.25611e+06	4.44521e+06	3.63997e+06	2.17533e+06	4.15033e+06	4.19414e+06	2.29867e+06	3.52601e+06	1.27771e+06	1.95755e+06	1.60417e+06	1.03693e+06	242703	1.02161e+06	393534	1.0492e+06	6.60496e+06	1.0168e+06	924607	1.37142e+06	4
P08727	16	16	336.483	0.0233875	2.04607	F1	Tumours	Keratin, type I cytoskeletal 19 OS=Homo sapiens GN=KRT19 PE=1 SV=4	8.12879e+07	1.62009e+08	4.22456e+08	3.91475e+08	6.76106e+08	6.33954e+08	2.3584e+08	4.52501e+08	5.91107e+08	2.74539e+08	6.45868e+07	8.32324e+07	4.73243e+07	1.59008e+08	1.95924e+08	6.16628e+07	4.52079e+08	2.31187e+08	4.09365e+08	2.12119e+08	6.31252e+07	1.09686e+08	3.01259e+08	1.45128e+08	4.42256e+08	3.85509e+08	2.00478e+08	3.68943e+08	5.8543e+08	1.95074e+08	4.37684e+07	3.65637e+07	1.59274e+07	9.16923e+07	5.84325e+07	2.58428e+07	4.3538e+08	1.10716e+08	1.94994e+08	1.64481e+08	13
P14211	6	6	111.934	0.00309046	2.04586	F1	Tumours	Calreticulin OS=Mus musculus GN=Calr PE=1 SV=1	3.40711e+07	1.25617e+07	9.47309e+06	1.78635e+07	1.96813e+07	1.83795e+07	2.80584e+07	3.81172e+07	1.38876e+07	4.25545e+07	9.7774e+06	9.49071e+06	5.30529e+06	1.04404e+07	1.21855e+07	1.71575e+07	9.7778e+06	1.52615e+07	1.17388e+07	1.3559e+07	2.64584e+07	8.5047e+06	6.75538e+06	6.6224e+06	1.2874e+07	1.11766e+07	2.38513e+07	3.10786e+07	1.37542e+07	3.02372e+07	6.62582e+06	4.16924e+06	1.78554e+06	6.02046e+06	3.63422e+06	7.1907e+06	9.41663e+06	7.30877e+06	5.59156e+06	1.05139e+07	7
P97807	3	3	106.703	0.00040234	2.03891	F1	Tumours	Fumarate hydratase, mitochondrial OS=Mus musculus GN=Fh PE=1 SV=3	6.10557e+06	5.62888e+06	1.11712e+07	3.29235e+06	8.48045e+06	7.44579e+06	7.14239e+06	9.74732e+06	1.20204e+07	7.34384e+06	3.90587e+06	1.97706e+06	2.00722e+06	3.84341e+06	3.53616e+06	4.72782e+06	5.94446e+06	3.67409e+06	4.30461e+06	4.52053e+06	4.74136e+06	3.81095e+06	7.96633e+06	1.22055e+06	5.54725e+06	4.5278e+06	6.07145e+06	7.9474e+06	1.1905e+07	5.21818e+06	2.64688e+06	868514	675545	2.21631e+06	1.05463e+06	1.98143e+06	5.72488e+06	1.75953e+06	2.05042e+06	3.5053e+06	1
Q921F2	6	6	169.242	0.000883659	2.03355	F1	Tumours	TAR DNA-binding protein 43 OS=Mus musculus GN=Tardbp PE=1 SV=1	1.85574e+06	1.28476e+06	2.29058e+06	5.87549e+06	2.22292e+06	3.68618e+06	2.26544e+06	1.97557e+06	2.72848e+06	2.39493e+06	982705	884236	767115	1.39335e+06	1.07315e+06	1.07644e+06	3.07427e+06	1.21561e+06	1.08264e+06	1.52127e+06	1.4411e+06	869825	1.63344e+06	2.17818e+06	1.45407e+06	2.24157e+06	1.92576e+06	1.61076e+06	2.70227e+06	1.70172e+06	665947	388442	258179	803478	320057	451135	2.96071e+06	582158	515698	1.17962e+06	1
P50580	2	2	93.3616	0.00891965	2.02484	F1	Tumours	Proliferation-associated protein 2G4 OS=Mus musculus GN=Pa2g4 PE=1 SV=3	489224	902440	1.48015e+06	611280	757163	1.19998e+06	657924	617916	977161	340936	409539	975099	147014	489046	49742.3	205696	590534	276866	334791	489482	379914	610983	1.05551e+06	226615	495278	729711	559275	503813	967776	242253	277531	428358	49478.8	282009	14835.2	86206.9	568721	132592	159472	379554	1
Q91VR2	2	2	5.43836	0.0142946	2.01081	F1	Tumours	ATP synthase subunit gamma, mitochondrial OS=Mus musculus GN=Atp5c1 PE=1 SV=1	1.8314e+06	1.10053e+06	1.72206e+06	504131	1.56009e+06	672368	1.61357e+06	1.56615e+06	413900	1.68031e+06	702251	933305	308252	754992	566334	1.13939e+06	556122	701804	132341	503412	1.4222e+06	745097	1.22802e+06	186893	1.02049e+06	408869	1.37163e+06	1.27695e+06	409925	1.19394e+06	475892	409997	103745	435367	168904	477519	535580	336095	63038.3	390355	0
P24539	2	2	46.4314	0.0255166	2.00993	F1	Tumours	ATP synthase F(0) complex subunit B1, mitochondrial OS=Homo sapiens GN=ATP5F1 PE=1 SV=2	1.49214e+06	1.33744e+06	2.08517e+06	263835	1.08822e+06	1.39807e+06	1.79708e+06	1.01122e+06	473988	912567	912217	1.32031e+06	110536	584837	103512	618872	976725	263886	458433	551246	1.15874e+06	905495	1.48696e+06	97809.5	711828	850170	1.52762e+06	824492	469436	648426	618180	580009	37201.7	337247	30871.5	259369	940647	126376	218366	427446	0
Q60932;Q9Y277	5	5	323.767	0.0132025	2.00965	F1	Tumours	Voltage-dependent anion-selective channel protein 1 OS=Mus musculus GN=Vdac1 PE=1 SV=3	8.02689e+06	7.21217e+06	3.42242e+07	4.14616e+06	1.67056e+07	1.26735e+07	1.06506e+07	1.05677e+07	5.9066e+06	1.34276e+07	6.81451e+06	5.78761e+06	4.93777e+06	7.58356e+06	3.79317e+06	1.01526e+07	5.01917e+06	5.54515e+06	4.69064e+06	7.14981e+06	6.23339e+06	4.88289e+06	2.44057e+07	1.53708e+06	1.09275e+07	7.7068e+06	9.05367e+06	8.61628e+06	5.84987e+06	9.541e+06	4.61797e+06	2.54248e+06	1.66185e+06	4.37307e+06	1.13128e+06	4.25496e+06	4.83377e+06	2.65558e+06	2.2343e+06	5.54409e+06	1
P29758	5	5	160.292	0.00055048	2.00691	F1	Tumours	Ornithine aminotransferase, mitochondrial OS=Mus musculus GN=Oat PE=1 SV=1	6.01462e+06	3.03082e+06	2.76833e+06	1.94228e+06	3.98661e+06	4.44385e+06	4.92836e+06	5.67738e+06	5.17984e+06	6.75287e+06	1.64925e+06	1.37104e+06	2.59782e+06	1.9025e+06	3.60515e+06	3.08461e+06	2.91355e+06	1.78042e+06	1.91389e+06	1.46726e+06	4.67074e+06	2.05197e+06	1.97413e+06	720045	2.60773e+06	2.70232e+06	4.18939e+06	4.62901e+06	5.1301e+06	4.79826e+06	1.11764e+06	602292	874318	1.09708e+06	1.07521e+06	1.29276e+06	2.80593e+06	852647	911646	1.13774e+06	5
Q9R0P5	3	3	48.8588	0.000618739	2.00461	F1	Tumours	Destrin OS=Mus musculus GN=Dstn PE=1 SV=3	3.45111e+06	3.95817e+06	2.25219e+06	6.55193e+06	2.93553e+06	3.73004e+06	2.93835e+06	4.17467e+06	8.65675e+06	4.84298e+06	1.44448e+06	1.85544e+06	1.80701e+06	2.19131e+06	2.55995e+06	1.14945e+06	2.23373e+06	2.77997e+06	3.21474e+06	2.4598e+06	2.68001e+06	2.67981e+06	1.60606e+06	2.42895e+06	1.9202e+06	2.26825e+06	2.49777e+06	3.40379e+06	8.57361e+06	3.44119e+06	978877	815088	608165	1.26362e+06	763484	481733	2.15122e+06	1.33133e+06	1.53128e+06	1.90737e+06	3
O70475	2	2	80.5087	0.0198491	1.99813	F1	Tumours	UDP-glucose 6-dehydrogenase OS=Mus musculus GN=Ugdh PE=1 SV=1	212402	270018	531872	1.04846e+06	668125	694516	298297	1.09515e+06	1.09448e+06	772994	202374	311565	121642	80559.8	69847.3	264876	320758	678189	411106	885368	164943	182811	379285	388688	437036	422337	253570	892925	1.08397e+06	549252	137142	136870	40939.7	46454.9	20831.4	111009	308910	324786	195823	686531	0
Q99832	3	3	58.6175	0.000277384	1.9956	F1	Tumours	T-complex protein 1 subunit eta OS=Homo sapiens GN=CCT7 PE=1 SV=2	1.8923e+06	1.39955e+06	691929	1.2462e+06	1.78078e+06	1.00571e+06	1.43883e+06	1.27027e+06	851523	1.6832e+06	855241	955797	782620	548277	509125	886671	863311	396100	336369	511263	1.46949e+06	947546	493423	461996	1.16485e+06	611575	1.22309e+06	1.0357e+06	843345	1.196e+06	579568	419878	263397	316165	151842	371603	831422	189693	160224	396443	1
P83731	2	2	5.48454	0.00911008	1.99141	F1	Tumours	60S ribosomal protein L24 OS=Homo sapiens GN=RPL24 PE=1 SV=1	4.19102e+06	2.08112e+06	2.49082e+06	3.68776e+06	2.45833e+06	2.7512e+06	2.22974e+06	2.03724e+06	763871	2.51016e+06	1.90027e+06	927551	240497	1.0549e+06	298223	2.77992e+06	2.94251e+06	335233	753845	1.42205e+06	3.25459e+06	1.40899e+06	1.77624e+06	1.36714e+06	1.60805e+06	1.67301e+06	1.89541e+06	1.66105e+06	756534	1.7836e+06	1.28775e+06	407470	80941.3	608312	88942.5	1.16506e+06	2.83382e+06	160544	359081	1.10268e+06	1
P46783	2	2	72.0984	0.00214758	1.99089	F1	Tumours	40S ribosomal protein S10 OS=Homo sapiens GN=RPS10 PE=1 SV=1	2.35475e+06	1.88068e+06	2.65224e+06	4.9626e+06	2.89427e+06	2.6719e+06	1.75773e+06	2.11923e+06	6.47333e+06	2.31783e+06	1.5188e+06	1.39383e+06	604642	890357	1.58905e+06	1.5205e+06	2.81646e+06	1.70908e+06	2.04409e+06	1.02432e+06	1.82861e+06	1.27328e+06	1.89135e+06	1.83975e+06	1.8932e+06	1.62479e+06	1.49417e+06	1.72789e+06	6.41116e+06	1.64694e+06	1.02924e+06	612307	203497	513425	473922	637239	2.71243e+06	818482	973664	794276	1
P42765	5	5	87.5753	0.000936181	1.989	F1	Tumours	3-ketoacyl-CoA thiolase, mitochondrial OS=Homo sapiens GN=ACAA2 PE=1 SV=2	5.69752e+06	6.7456e+06	1.11358e+07	2.67909e+06	9.47303e+06	9.28141e+06	8.20046e+06	6.86801e+06	1.15487e+07	6.09959e+06	2.19882e+06	7.14112e+06	2.56874e+06	4.106e+06	4.37915e+06	4.15424e+06	4.0163e+06	3.62819e+06	3.2778e+06	3.60927e+06	4.42448e+06	4.567e+06	7.9411e+06	993201	6.19652e+06	5.64405e+06	6.97088e+06	5.59978e+06	1.14378e+07	4.33408e+06	1.49007e+06	3.13707e+06	864529	2.36773e+06	1.30605e+06	1.74104e+06	3.86794e+06	1.73755e+06	1.56132e+06	2.7987e+06	1
P22307	2	2	5.54943	0.0200971	1.98636	F1	Tumours	Non-specific lipid-transfer protein OS=Homo sapiens GN=SCP2 PE=1 SV=2	1.95094e+06	2.78221e+06	2.84216e+06	1.17332e+06	6.16473e+06	3.11328e+06	1.15675e+06	2.31503e+06	3.656e+06	1.82826e+06	1.45593e+06	1.14419e+06	155817	1.99867e+06	2.13747e+06	987912	2.04844e+06	1.55677e+06	986920	1.11189e+06	1.51503e+06	1.88365e+06	2.02678e+06	434976	4.03249e+06	1.89319e+06	983302	1.88754e+06	3.62088e+06	1.29907e+06	986633	502640	52441.4	1.15253e+06	637481	414033	1.97278e+06	745539	470101	862181	0
P60843	3	3	8.68941	0.00036677	1.97849	F1	Tumours	Eukaryotic initiation factor 4A-I OS=Mus musculus GN=Eif4a1 PE=1 SV=1	3.77275e+06	3.56238e+06	2.33952e+06	5.09521e+06	2.36641e+06	2.8555e+06	2.89911e+06	2.4305e+06	1.68747e+06	3.16201e+06	1.77682e+06	1.37494e+06	524661	1.42812e+06	1.23123e+06	1.87395e+06	2.15907e+06	1.89854e+06	1.26132e+06	1.7208e+06	2.92978e+06	2.41186e+06	1.66834e+06	1.88891e+06	1.54792e+06	1.73643e+06	2.46441e+06	1.98169e+06	1.67127e+06	2.24677e+06	1.20409e+06	604006	176579	823525	367205	785372	2.07932e+06	909213	600805	1.33434e+06	1
P28331	4	4	157.795	0.000452556	1.96464	F1	Tumours	NADH-ubiquinone oxidoreductase 75 kDa subunit, mitochondrial OS=Homo sapiens GN=NDUFS1 PE=1 SV=3	1.96106e+06	1.10181e+06	2.37144e+06	644458	981932	1.37152e+06	1.2219e+06	1.18272e+06	868787	1.16702e+06	555646	918398	595448	537094	479993	1.17138e+06	794709	492409	523347	483734	1.52289e+06	745966	1.6911e+06	238915	642304	834023	1.03869e+06	964325	860443	829228	376543	403449	200403	309716	143154	490924	765354	235816	249287	375096	2
O08749	5	5	193.041	0.00302522	1.96129	F1	Tumours	Dihydrolipoyl dehydrogenase, mitochondrial OS=Mus musculus GN=Dld PE=1 SV=2	6.37568e+06	7.27481e+06	1.36006e+07	2.85246e+06	1.08465e+07	9.1792e+06	5.74661e+06	9.66086e+06	1.1115e+07	8.46665e+06	3.11786e+06	4.26003e+06	1.7225e+06	4.29879e+06	2.6678e+06	6.14629e+06	9.84935e+06	3.83568e+06	3.04347e+06	4.45747e+06	4.95112e+06	4.9253e+06	9.69876e+06	1.05747e+06	7.09494e+06	5.58189e+06	4.88496e+06	7.87691e+06	1.10082e+07	6.01599e+06	2.11287e+06	1.87142e+06	579722	2.4789e+06	795650	2.57591e+06	9.48553e+06	1.83691e+06	1.4497e+06	3.45641e+06	2
P49368	8	8	367.375	5.61942e-07	1.95881	F1	Tumours	T-complex protein 1 subunit gamma OS=Homo sapiens GN=CCT3 PE=1 SV=4	7.75344e+06	7.8791e+06	5.71962e+06	8.80809e+06	8.27358e+06	8.31139e+06	5.85977e+06	8.72301e+06	4.83934e+06	6.11638e+06	3.96134e+06	4.73982e+06	3.23892e+06	2.86856e+06	2.6552e+06	4.39769e+06	4.06729e+06	3.7394e+06	3.56206e+06	3.67161e+06	6.02104e+06	5.33442e+06	4.07873e+06	3.26536e+06	5.41193e+06	5.05418e+06	4.98115e+06	7.11224e+06	4.79286e+06	4.346e+06	2.68447e+06	2.08219e+06	1.09009e+06	1.65416e+06	791892	1.84307e+06	3.91706e+06	1.7908e+06	1.69672e+06	2.84704e+06	3
P17742	7	7	459.838	0.0014554	1.95871	F1	Tumours	Peptidyl-prolyl cis-trans isomerase A OS=Mus musculus GN=Ppia PE=1 SV=2	1.20828e+08	1.05705e+08	7.78939e+07	2.8319e+08	1.03423e+08	8.28916e+07	1.21959e+08	1.21234e+08	2.48456e+08	1.40836e+08	7.4286e+07	6.96523e+07	4.22905e+07	9.91807e+07	4.98691e+07	4.70943e+07	9.50678e+07	5.86527e+07	8.81806e+07	9.37583e+07	9.38309e+07	7.15663e+07	5.55471e+07	1.04985e+08	6.7651e+07	5.04066e+07	1.03672e+08	9.8847e+07	2.4607e+08	1.00071e+08	5.03412e+07	3.0598e+07	1.42332e+07	5.71927e+07	1.4873e+07	1.97372e+07	9.15562e+07	2.80889e+07	4.20032e+07	7.27019e+07	14
P17225;Q91Z31	4	4	188.066	0.00117395	1.95421	F1	Tumours	Polypyrimidine tract-binding protein 1 OS=Mus musculus GN=Ptbp1 PE=1 SV=2	7.01445e+06	6.35969e+06	8.2446e+06	1.92405e+07	1.19528e+07	1.23246e+07	8.25384e+06	9.39686e+06	1.79292e+07	1.00751e+07	2.50977e+06	3.66118e+06	7.73893e+06	6.10925e+06	6.42849e+06	4.13669e+06	1.07596e+07	3.75574e+06	5.32753e+06	6.26666e+06	5.44716e+06	4.30573e+06	5.87933e+06	7.13287e+06	7.81857e+06	7.4946e+06	7.01625e+06	7.66166e+06	1.7757e+07	7.15884e+06	1.70079e+06	1.60834e+06	2.6046e+06	3.52291e+06	1.91724e+06	1.73369e+06	1.03621e+07	1.79863e+06	2.53767e+06	4.85928e+06	3
Q9R257	2	2	63.1537	0.0201294	1.95145	F1	Tumours	Heme-binding protein 1 OS=Mus musculus GN=Hebp1 PE=1 SV=2	1.06919e+06	1.27397e+06	566379	1.6592e+06	732159	1.55617e+06	1.01066e+06	975679	4.11814e+06	1.25493e+06	165927	553575	126282	452413	17622.4	516991	469273	961617	3.43659e+06	584775	830292	862522	403892	615101	478922	946312	859124	795513	4.07858e+06	891689	112443	243184	42501.1	260885	5255.72	216671	451939	460520	1.63696e+06	453445	1
P99029	6	6	270.372	0.00141811	1.94986	F1	Tumours	Peroxiredoxin-5, mitochondrial OS=Mus musculus GN=Prdx5 PE=1 SV=2	9.78879e+06	1.56445e+07	2.07247e+07	1.35686e+07	1.59723e+07	1.75236e+07	1.22632e+07	1.94585e+07	3.93814e+07	1.28199e+07	6.39628e+06	3.92049e+06	5.85157e+06	1.0264e+07	1.53342e+07	9.76147e+06	7.05966e+06	1.18392e+07	8.2508e+06	1.21727e+07	7.60161e+06	1.05919e+07	1.4779e+07	5.03019e+06	1.04478e+07	1.06561e+07	1.04244e+07	1.58653e+07	3.90032e+07	9.1092e+06	4.33455e+06	1.72226e+06	1.96939e+06	5.91872e+06	4.57329e+06	4.09103e+06	6.79889e+06	5.66983e+06	3.93012e+06	9.43895e+06	3
P40926	6	6	459.414	0.01994	1.94582	F1	Tumours	Malate dehydrogenase, mitochondrial OS=Homo sapiens GN=MDH2 PE=1 SV=3	4.81383e+07	5.27695e+07	2.23384e+08	2.70362e+07	8.11085e+07	7.88262e+07	5.4655e+07	7.2629e+07	1.38059e+08	1.00513e+08	3.11267e+07	2.05909e+07	2.56448e+07	4.64723e+07	4.63921e+07	6.0166e+07	9.25698e+07	3.33651e+07	3.95259e+07	5.49164e+07	3.73824e+07	3.57268e+07	1.59298e+08	1.00229e+07	5.30549e+07	4.79344e+07	4.64599e+07	5.92175e+07	1.36733e+08	7.14194e+07	2.10935e+07	9.04551e+06	8.63098e+06	2.67983e+07	1.38361e+07	2.52155e+07	8.91504e+07	1.59786e+07	1.88274e+07	4.25831e+07	10
P54819	2	2	59.9107	0.0135538	1.93963	F1	Tumours	Adenylate kinase 2, mitochondrial OS=Homo sapiens GN=AK2 PE=1 SV=2	1.26984e+06	1.10225e+06	2.67227e+06	1.51149e+06	2.58141e+06	2.27841e+06	1.80227e+06	2.15926e+06	4.64756e+06	2.62304e+06	1.3756e+06	781434	129072	1.21635e+06	898272	2.17099e+06	1.41248e+06	694522	1.03687e+06	1.9608e+06	986111	746261	1.90563e+06	560344	1.68856e+06	1.38551e+06	1.53203e+06	1.76054e+06	4.60292e+06	1.86381e+06	932196	343281	43440.1	701407	267902	909862	1.3603e+06	332608	493892	1.52044e+06	0
P32020	3	3	255.82	0.0104214	1.93831	F1	Tumours	Non-specific lipid-transfer protein OS=Mus musculus GN=Scp2 PE=1 SV=3	3.87329e+06	3.04376e+06	4.07692e+06	1.75412e+06	5.39257e+06	2.64132e+06	3.4553e+06	3.60873e+06	8.43952e+06	5.12128e+06	2.56605e+06	1.17981e+06	326469	2.33269e+06	1.47059e+06	2.84528e+06	4.06726e+06	1.89773e+06	2.60748e+06	2.06891e+06	3.00786e+06	2.06073e+06	2.9073e+06	650293	3.5274e+06	1.60619e+06	2.93721e+06	2.94235e+06	8.35846e+06	3.63893e+06	1.73893e+06	518286	109876	1.34515e+06	438591	1.19246e+06	3.91703e+06	908824	1.24203e+06	1.60427e+06	3
Q61838	12	12	30.9573	0.00138567	1.93572	F1	Tumours	Alpha-2-macroglobulin OS=Mus musculus GN=A2m PE=1 SV=3	1.02026e+07	8.66777e+06	7.87235e+06	2.61084e+07	1.9426e+07	1.44936e+07	1.33817e+07	1.02943e+07	8.1096e+06	1.39777e+07	7.38718e+06	5.82812e+06	1.09143e+07	5.94563e+06	1.05802e+07	3.20025e+06	4.91799e+06	6.14424e+06	8.53235e+06	5.01715e+06	7.92297e+06	5.86838e+06	5.61388e+06	9.67896e+06	1.2707e+07	8.8136e+06	1.13752e+07	8.39334e+06	8.03172e+06	9.9319e+06	5.00605e+06	2.56027e+06	3.67329e+06	3.42856e+06	3.15546e+06	1.34122e+06	4.73633e+06	2.94249e+06	4.06423e+06	3.89039e+06	2
P70372	2	2	78.8309	0.000181153	1.93117	F1	Tumours	ELAV-like protein 1 OS=Mus musculus GN=Elavl1 PE=1 SV=2	816565	923073	697337	1.41555e+06	788511	1.1437e+06	989702	744370	2.19328e+06	1.53402e+06	471242	509186	468448	486705	569164	561026	706474	705342	687442	658440	634114	624952	497280	524776	515783	695488	841305	606916	2.17221e+06	1.09e+06	319345	223684	157660	280659	169748	235126	680378	337789	327451	510566	0
P02533	4	4	252.234	0.0159241	1.91539	F1	Tumours	Keratin, type I cytoskeletal 14 OS=Homo sapiens GN=KRT14 PE=1 SV=4	3.02666e+07	6.03522e+07	8.36542e+07	7.90534e+07	9.989e+07	1.30356e+08	4.45061e+07	1.02452e+08	1.48692e+08	4.20976e+07	2.26297e+07	2.39511e+07	9.66967e+06	3.16149e+07	5.70501e+07	2.16659e+07	8.27872e+07	5.98927e+07	7.54633e+07	4.40748e+07	2.35039e+07	4.08605e+07	5.96549e+07	2.93069e+07	6.53403e+07	7.92696e+07	3.78328e+07	8.35331e+07	1.47264e+08	2.99125e+07	1.53354e+07	1.05216e+07	3.25441e+06	1.82308e+07	1.70147e+07	9.08015e+06	7.97292e+07	2.86827e+07	3.59456e+07	3.41764e+07	7
O60493	3	3	105.827	0.00379377	1.91309	F1	Tumours	Sorting nexin-3 OS=Homo sapiens GN=SNX3 PE=1 SV=3	1.36601e+06	872881	763493	614614	1.16046e+06	2.4748e+06	964215	1.50425e+06	1.92295e+06	872922	442935	489498	384905	833353	1.08674e+06	446255	353265	1.11603e+06	903783	485829	1.06079e+06	590971	544457	227851	759081	1.50493e+06	819640	1.22648e+06	1.90449e+06	620256	300162	215035	129543	480554	324111	187025	340216	534468	430501	376721	1
P12830	4	4	15.128	0.00168464	1.9084	F1	Tumours	Cadherin-1 OS=Homo sapiens GN=CDH1 PE=1 SV=3	8.31558e+06	1.03423e+07	1.04874e+07	1.75252e+07	9.22682e+06	1.39394e+07	5.97568e+06	1.27496e+07	7.31771e+06	8.2779e+06	5.26689e+06	1.89659e+06	4.28321e+06	6.28341e+06	3.07526e+06	6.61652e+06	8.57122e+06	2.97362e+06	4.97496e+06	1.06368e+07	6.45757e+06	7.00207e+06	7.47868e+06	6.49699e+06	6.03547e+06	8.47655e+06	5.07968e+06	1.03953e+07	7.24743e+06	5.88188e+06	3.5692e+06	833165	1.44155e+06	3.62334e+06	917170	2.77298e+06	8.25462e+06	1.42407e+06	2.36973e+06	8.24797e+06	1
P51149	2	2	7.5186	0.012595	1.90505	F1	Tumours	Ras-related protein Rab-7a OS=Homo sapiens GN=RAB7A PE=1 SV=1	4.36534e+06	2.69088e+06	3.46463e+06	1.39066e+06	3.34628e+06	2.93649e+06	1.58791e+06	3.87323e+06	1.06528e+06	5.968e+06	1.18159e+06	1.52727e+06	720538	2.44936e+06	2.09786e+06	1.11376e+06	1.63685e+06	1.84281e+06	2.20636e+06	1.33274e+06	3.38996e+06	1.82182e+06	2.47067e+06	515550	2.18888e+06	1.78569e+06	1.34982e+06	3.15801e+06	1.05505e+06	4.24057e+06	800721	670923	242503	1.41242e+06	625671	466775	1.57639e+06	882524	1.05096e+06	1.03343e+06	0
O88531	4	4	11.3189	0.00145322	1.89748	F1	Tumours	Palmitoyl-protein thioesterase 1 OS=Mus musculus GN=Ppt1 PE=1 SV=2	4.06347e+06	1.74565e+06	2.00233e+06	2.22725e+06	2.03373e+06	1.76468e+06	3.12676e+06	2.31112e+06	4.79329e+06	3.86916e+06	1.55056e+06	1.60825e+06	2.03216e+06	1.65798e+06	2.53689e+06	1.64832e+06	895074	727242	1.13234e+06	934588	3.15554e+06	1.18186e+06	1.42789e+06	825693	1.33031e+06	1.07311e+06	2.65793e+06	1.88436e+06	4.74725e+06	2.74924e+06	1.05076e+06	706497	683940	956077	756606	690811	862012	348278	539372	724697	5
P26443	10	10	488.704	0.00147688	1.88538	F1	Tumours	Glutamate dehydrogenase 1, mitochondrial OS=Mus musculus GN=Glud1 PE=1 SV=1	1.31118e+07	9.40785e+06	1.192e+07	4.37469e+06	1.68671e+07	1.65303e+07	1.15987e+07	1.12046e+07	1.01441e+07	9.9521e+06	6.0621e+06	5.97405e+06	2.55005e+06	6.24307e+06	3.92642e+06	1.18334e+07	6.86732e+06	5.87067e+06	6.60714e+06	5.12035e+06	1.01821e+07	6.36944e+06	8.50029e+06	1.6218e+06	1.10332e+07	1.00521e+07	9.85955e+06	9.13556e+06	1.00467e+07	7.07148e+06	4.10808e+06	2.62438e+06	858239	3.60008e+06	1.17102e+06	4.95935e+06	6.61365e+06	2.81147e+06	3.14719e+06	3.97041e+06	4
P17987	8	8	229.838	4.0475e-05	1.88288	F1	Tumours	T-complex protein 1 subunit alpha OS=Homo sapiens GN=TCP1 PE=1 SV=1	6.99394e+06	7.89702e+06	4.58616e+06	1.11808e+07	9.27588e+06	7.22192e+06	5.62916e+06	9.08907e+06	4.43174e+06	6.88142e+06	3.72349e+06	4.87015e+06	4.38379e+06	2.92229e+06	2.90735e+06	4.43012e+06	4.06699e+06	3.06407e+06	4.58157e+06	3.91992e+06	5.43124e+06	5.34656e+06	3.27045e+06	4.14498e+06	6.06757e+06	4.39167e+06	4.78512e+06	7.41071e+06	4.38917e+06	4.8896e+06	2.52329e+06	2.13944e+06	1.4754e+06	1.68514e+06	867092	1.85666e+06	3.91676e+06	1.46739e+06	2.18235e+06	3.03958e+06	5
P10809	4	4	223.166	0.0216547	1.87539	F1	Tumours	60 kDa heat shock protein, mitochondrial OS=Homo sapiens GN=HSPD1 PE=1 SV=2	1.09315e+07	2.14972e+07	2.94292e+07	5.4676e+06	5.16041e+07	2.15071e+07	1.59141e+07	1.86596e+07	1.97677e+07	1.95721e+07	1.04305e+07	7.35459e+06	9.54157e+06	1.60342e+07	7.61037e+06	8.36189e+06	2.67014e+07	6.92142e+06	1.42065e+07	7.13406e+06	8.48903e+06	1.45543e+07	2.09863e+07	2.02696e+06	3.37554e+07	1.30785e+07	1.35279e+07	1.5214e+07	1.95778e+07	1.3907e+07	7.06841e+06	3.23084e+06	3.21129e+06	9.24614e+06	2.26973e+06	3.50446e+06	2.57151e+07	3.31468e+06	6.767e+06	5.53188e+06	3
P15531	5	5	316.115	0.00194388	1.87096	F1	Tumours	Nucleoside diphosphate kinase A OS=Homo sapiens GN=NME1 PE=1 SV=1	2.52641e+07	2.59914e+07	2.54737e+07	1.85881e+07	3.58695e+07	2.05935e+07	1.85683e+07	2.0825e+07	6.6351e+07	1.68037e+07	1.55847e+07	1.04425e+07	9.39911e+06	1.06993e+07	1.13218e+07	1.70846e+07	2.57975e+07	1.56755e+07	1.52545e+07	1.53652e+07	1.96191e+07	1.75971e+07	1.81656e+07	6.89103e+06	2.34631e+07	1.2523e+07	1.57841e+07	1.69795e+07	6.57138e+07	1.19399e+07	1.05612e+07	4.58737e+06	3.16335e+06	6.16975e+06	3.37663e+06	7.16015e+06	2.48446e+07	7.50704e+06	7.26621e+06	1.19144e+07	4
Q9NP81	2	2	5.90525	0.000840338	1.86903	F1	Tumours	Serine--tRNA ligase, mitochondrial OS=Homo sapiens GN=SARS2 PE=1 SV=1	1.35977e+06	1.01034e+06	904745	744439	1.63154e+06	1.02385e+06	827544	961804	859537	472900	991403	485141	315738	269686	414281	568854	673509	522906	377245	622707	1.05595e+06	684034	645185	275980	1.06723e+06	622605	703461	784200	851282	336020	671841	213121	106264	155515	123556	238406	648631	250421	179694	482859	0
Q9UHV9	2	2	4.28377	0.00156963	1.86698	F1	Tumours	Prefoldin subunit 2 OS=Homo sapiens GN=PFDN2 PE=1 SV=1	624021	625495	464424	712845	606870	604592	486763	440049	1.05007e+06	529220	353490	152483	181345	560334	148465	481602	363322	156176	213531	680309	484592	423482	331186	264268	396967	367654	413777	358791	1.03999e+06	376038	239548	66985.4	61033.2	323117	44278.5	201839	349902	74793	101712	527524	0
P52480	12	12	314.555	0.000137696	1.86477	F1	Tumours	Pyruvate kinase PKM OS=Mus musculus GN=Pkm PE=1 SV=4	6.69837e+07	7.80208e+07	2.94912e+07	6.73437e+07	4.26374e+07	6.67103e+07	5.23165e+07	7.25625e+07	6.17475e+07	5.334e+07	2.99099e+07	3.26815e+07	4.82847e+07	2.34005e+07	3.62504e+07	1.88952e+07	2.69735e+07	3.4214e+07	4.254e+07	2.38615e+07	5.20171e+07	5.28228e+07	2.10305e+07	2.49658e+07	2.78901e+07	4.05667e+07	4.44721e+07	5.91633e+07	6.11544e+07	3.79008e+07	2.02689e+07	1.43569e+07	1.62506e+07	1.34939e+07	1.08114e+07	7.91897e+06	2.59772e+07	1.63851e+07	2.02632e+07	1.85027e+07	10
P16422	2	2	5.31408	0.0191638	1.86186	F1	Tumours	Epithelial cell adhesion molecule OS=Homo sapiens GN=EPCAM PE=1 SV=2	3.13582e+06	3.04376e+06	9.41665e+06	1.41754e+06	6.36446e+06	6.1474e+06	3.55909e+06	3.91999e+06	3.84843e+06	4.87475e+06	2.15558e+06	599307	1.87943e+06	4.57157e+06	3.26666e+06	980591	3.98027e+06	1.95707e+06	1.43562e+06	3.73426e+06	2.43516e+06	2.06073e+06	6.71513e+06	525513	4.16314e+06	3.73825e+06	3.02543e+06	3.19613e+06	3.81147e+06	3.46376e+06	1.46076e+06	263273	632536	2.6362e+06	974253	410965	3.83324e+06	937245	683832	2.89561e+06	0
Q01768	3	3	48.698	0.000580481	1.85586	F1	Tumours	Nucleoside diphosphate kinase B OS=Mus musculus GN=Nme2 PE=1 SV=1	3.86421e+06	3.90781e+06	4.38585e+06	3.83849e+06	5.09822e+06	4.01339e+06	3.74893e+06	4.58824e+06	1.24789e+07	3.83197e+06	2.52813e+06	1.80778e+06	2.51469e+06	2.15833e+06	3.29622e+06	2.23809e+06	3.75904e+06	3.35033e+06	2.4228e+06	2.73483e+06	3.0008e+06	2.64572e+06	3.12761e+06	1.42301e+06	3.33486e+06	2.44055e+06	3.18681e+06	3.74099e+06	1.2359e+07	2.72281e+06	1.71323e+06	794151	846339	1.2446e+06	983071	937982	3.62019e+06	1.60448e+06	1.15406e+06	2.12063e+06	1
P51991	8	8	481.693	0.000512859	1.85262	F1	Tumours	Heterogeneous nuclear ribonucleoprotein A3 OS=Homo sapiens GN=HNRNPA3 PE=1 SV=2	1.72193e+07	1.58701e+07	2.37685e+07	3.86864e+07	2.44582e+07	2.76487e+07	1.71542e+07	2.24113e+07	3.90036e+07	2.4223e+07	1.22141e+07	1.13199e+07	6.44436e+06	1.5148e+07	8.679e+06	1.35375e+07	1.95067e+07	1.9649e+07	1.37804e+07	1.49041e+07	1.33719e+07	1.07446e+07	1.69496e+07	1.43419e+07	1.59987e+07	1.68132e+07	1.45821e+07	1.82729e+07	3.8629e+07	1.72117e+07	8.27708e+06	4.9728e+06	2.1689e+06	8.73511e+06	2.58844e+06	5.67357e+06	1.87862e+07	9.40994e+06	6.56404e+06	1.15569e+07	6
Q9D6R2	4	4	212.09	0.00437327	1.84414	F1	Tumours	Isocitrate dehydrogenase [NAD] subunit alpha, mitochondrial OS=Mus musculus GN=Idh3a PE=1 SV=1	4.0818e+06	3.86369e+06	8.99682e+06	1.93154e+06	4.33258e+06	7.43068e+06	4.51001e+06	3.43107e+06	4.93458e+06	6.47258e+06	3.14794e+06	1.78639e+06	1.17391e+06	2.24226e+06	2.31085e+06	3.52326e+06	2.43742e+06	2.85072e+06	3.85325e+06	3.77898e+06	3.16977e+06	2.61585e+06	6.41575e+06	716064	2.83404e+06	4.51861e+06	3.83377e+06	2.7975e+06	4.88719e+06	4.5991e+06	2.13325e+06	784754	395089	1.293e+06	689193	1.4766e+06	2.34739e+06	1.36521e+06	1.83543e+06	2.93029e+06	3
Q8CIE6	3	3	78.3425	0.0162511	1.83886	F1	Tumours	Coatomer subunit alpha OS=Mus musculus GN=Copa PE=1 SV=2	2.97757e+06	1.57045e+06	2.03394e+06	5.24477e+06	2.39788e+06	2.40689e+06	1.71687e+06	2.16616e+06	1.00254e+06	1.48849e+06	1.69013e+06	965432	232417	1.25441e+06	1.03483e+06	669357	2.19924e+06	1.74607e+06	1.25056e+06	1.46833e+06	2.31227e+06	1.06325e+06	1.45043e+06	1.94435e+06	1.56851e+06	1.46363e+06	1.45944e+06	1.76616e+06	992910	1.05765e+06	1.14534e+06	424111	78221.7	723360	308628	280527	2.11801e+06	836196	595682	1.13857e+06	1
P05201	2	2	92.05	0.00332163	1.83143	F1	Tumours	Aspartate aminotransferase, cytoplasmic OS=Mus musculus GN=Got1 PE=1 SV=3	2.74774e+06	1.86316e+06	884881	2.63068e+06	1.79725e+06	1.08798e+06	1.66606e+06	1.21576e+06	2.07058e+06	1.64341e+06	526077	653955	1.10626e+06	567343	1.34628e+06	1.36359e+06	494176	602046	2.30641e+06	647944	2.1338e+06	1.26142e+06	631020	975252	1.17562e+06	661603	1.41625e+06	991260	2.0507e+06	1.16773e+06	356505	287280	372320	327159	401517	571481	475922	288321	1.09862e+06	502428	1
O75390	2	2	57.8604	0.000698823	1.82804	F1	Tumours	Citrate synthase, mitochondrial OS=Homo sapiens GN=CS PE=1 SV=2	5.00684e+06	6.41751e+06	1.07515e+07	5.2482e+06	8.34697e+06	8.42223e+06	5.06307e+06	7.04604e+06	6.70447e+06	8.22853e+06	2.79948e+06	3.37457e+06	1.51227e+06	3.86446e+06	2.65119e+06	5.02388e+06	8.39921e+06	3.12692e+06	3.99269e+06	4.22341e+06	3.88813e+06	4.34488e+06	7.66704e+06	1.94563e+06	5.45994e+06	5.12158e+06	4.30391e+06	5.74494e+06	6.64007e+06	5.84679e+06	1.89712e+06	1.48243e+06	508967	2.22845e+06	790696	2.1055e+06	8.08896e+06	1.49749e+06	1.90185e+06	3.27491e+06	1
Q99729	3	3	160.802	0.0096723	1.82219	F1	Tumours	Heterogeneous nuclear ribonucleoprotein A/B OS=Homo sapiens GN=HNRNPAB PE=1 SV=2	1.78154e+06	2.8517e+06	4.24664e+06	9.17254e+06	3.966e+06	3.43767e+06	3.00886e+06	3.28625e+06	7.01243e+06	4.75956e+06	2.12459e+06	1.10533e+06	1.08407e+06	2.4501e+06	2.65701e+06	1.39759e+06	6.78912e+06	1.7208e+06	2.00243e+06	2.55403e+06	1.38348e+06	1.9307e+06	3.02833e+06	3.40047e+06	2.59425e+06	2.09046e+06	2.5577e+06	2.67942e+06	6.94508e+06	3.38191e+06	1.43977e+06	485568	364853	1.41286e+06	792432	585728	6.53834e+06	824093	953821	1.98044e+06	0
P29341	5	5	286.238	0.00494341	1.81717	F1	Tumours	Polyadenylate-binding protein 1 OS=Mus musculus GN=Pabpc1 PE=1 SV=2	4.35475e+06	4.4436e+06	3.46748e+06	1.06411e+07	3.69991e+06	5.19012e+06	4.41446e+06	2.97598e+06	9.07868e+06	5.03229e+06	3.75056e+06	3.5462e+06	1.06385e+06	2.36096e+06	2.16041e+06	2.30234e+06	4.31287e+06	3.05636e+06	3.38072e+06	3.39618e+06	3.38174e+06	3.00847e+06	2.4727e+06	3.94491e+06	2.42019e+06	3.15613e+06	3.75255e+06	2.42644e+06	8.99148e+06	3.5757e+06	2.54163e+06	1.55783e+06	358046	1.36145e+06	644325	964908	4.15356e+06	1.4637e+06	1.61035e+06	2.63346e+06	1
Q14126	3	3	6.62621	0.000164117	1.81082	F1	Tumours	Desmoglein-2 OS=Homo sapiens GN=DSG2 PE=1 SV=2	708373	1.28856e+06	1.24854e+06	1.84244e+06	1.08477e+06	1.53489e+06	1.16373e+06	1.60305e+06	1.03025e+06	1.28422e+06	463284	632929	942802	651995	424507	908209	695550	864645	519681	958849	550096	872400	890353	683034	709574	933371	989242	1.30704e+06	1.02035e+06	912505	313952	278044	317308	375973	126606	380630	669858	414080	247541	743509	0
Q14247	5	5	14.4905	0.00737564	1.8047	F1	Tumours	Src substrate cortactin OS=Homo sapiens GN=CTTN PE=1 SV=2	1.17182e+06	2.96293e+06	2.37681e+06	3.70643e+06	3.45211e+06	2.86003e+06	1.44745e+06	3.57529e+06	3.04102e+06	1.52555e+06	449846	1.39977e+06	3.18491e+06	1.41546e+06	1.60733e+06	890147	1.48089e+06	1.82503e+06	1.04538e+06	1.17431e+06	909996	2.00601e+06	1.69494e+06	1.37406e+06	2.2581e+06	1.73919e+06	1.23042e+06	2.91509e+06	3.01182e+06	1.08399e+06	304846	614914	1.07191e+06	816227	479373	373060	1.42619e+06	874009	497946	910578	0
P27773	14	14	141.658	0.00581029	1.79674	F1	Tumours	Protein disulfide-isomerase A3 OS=Mus musculus GN=Pdia3 PE=1 SV=2	7.67806e+07	3.09252e+07	2.58762e+07	3.30988e+07	4.61484e+07	4.03659e+07	6.58571e+07	6.78529e+07	6.39797e+07	8.59807e+07	2.03257e+07	1.47325e+07	4.71966e+07	3.09975e+07	6.97623e+07	2.68572e+07	1.83217e+07	2.33157e+07	2.61486e+07	2.11422e+07	5.9625e+07	2.09375e+07	1.84527e+07	1.22705e+07	3.01867e+07	2.45466e+07	5.59824e+07	5.53233e+07	6.33652e+07	6.10937e+07	1.37741e+07	6.47194e+06	1.58844e+07	1.78748e+07	2.0806e+07	1.12558e+07	1.76449e+07	1.11659e+07	1.24554e+07	1.63941e+07	10
P70333	3	3	64.8223	0.0147924	1.79222	F1	Tumours	Heterogeneous nuclear ribonucleoprotein H2 OS=Mus musculus GN=Hnrnph2 PE=1 SV=1	1.31917e+06	849687	1.07545e+06	4.0201e+06	1.06275e+06	1.61298e+06	1.20233e+06	1.20717e+06	1.54348e+06	1.58518e+06	638106	977733	203565	1.06336e+06	537825	746915	1.27541e+06	1.06825e+06	1.02277e+06	1.10244e+06	1.02442e+06	575267	766918	1.49034e+06	695169	980860	1.02205e+06	984256	1.52865e+06	1.12635e+06	432423	429515	68511.6	613185	160402	313032	1.2283e+06	511588	487178	854851	0
P09972	3	3	79.5963	0.00120128	1.78995	F1	Tumours	Fructose-bisphosphate aldolase C OS=Homo sapiens GN=ALDOC PE=1 SV=2	6.65363e+06	6.67669e+06	3.21639e+06	8.70589e+06	5.07124e+06	4.3767e+06	4.35978e+06	5.4086e+06	7.79335e+06	5.57801e+06	3.72215e+06	3.47279e+06	3.75479e+06	2.49124e+06	2.61497e+06	1.26583e+06	5.34466e+06	2.37706e+06	4.44397e+06	2.8264e+06	5.16697e+06	4.52035e+06	2.29365e+06	3.22747e+06	3.31722e+06	2.66148e+06	3.70607e+06	4.40986e+06	7.7185e+06	3.96346e+06	2.52238e+06	1.52558e+06	1.26371e+06	1.43658e+06	779894	530507	5.14724e+06	1.13838e+06	2.1168e+06	2.19164e+06	0
Q07076	2	2	5.43488	0.00499804	1.78678	F1	Tumours	Annexin A7 OS=Mus musculus GN=Anxa7 PE=1 SV=2	5.8639e+06	2.43135e+06	2.84797e+06	3.16811e+06	3.85735e+06	4.38232e+06	4.23914e+06	6.4923e+06	5.19743e+06	8.12092e+06	2.17101e+06	3.09267e+06	1.51669e+06	2.35387e+06	4.56043e+06	2.72196e+06	1.50416e+06	5.00771e+06	1.10678e+06	2.04565e+06	4.55369e+06	1.64611e+06	2.03093e+06	1.17449e+06	2.52318e+06	2.6649e+06	3.60352e+06	5.29345e+06	5.14751e+06	5.77033e+06	1.47122e+06	1.3586e+06	510455	1.35736e+06	1.36011e+06	1.14077e+06	1.4486e+06	2.3982e+06	527193	1.58623e+06	0
P62082	3	3	13.7278	0.00394259	1.78068	F1	Tumours	40S ribosomal protein S7 OS=Mus musculus GN=Rps7 PE=2 SV=1	1.08873e+07	8.25522e+06	1.23753e+07	1.58267e+07	6.91503e+06	1.3785e+07	1.32e+07	2.15561e+07	1.05609e+07	1.24046e+07	1.24645e+07	5.20157e+06	4.16771e+06	4.823e+06	2.27216e+06	1.42366e+07	7.99e+06	5.1302e+06	5.38865e+06	8.95372e+06	8.45469e+06	5.58907e+06	8.825e+06	5.86731e+06	4.52328e+06	8.38268e+06	1.12208e+07	1.75756e+07	1.04595e+07	8.81409e+06	8.44678e+06	2.28503e+06	1.40268e+06	2.78119e+06	677653	5.96656e+06	7.69487e+06	2.45686e+06	2.56679e+06	6.94288e+06	1
Q99LC5	4	4	114.2	0.0184267	1.77205	F1	Tumours	Electron transfer flavoprotein subunit alpha, mitochondrial OS=Mus musculus GN=Etfa PE=1 SV=2	4.42066e+06	5.00056e+06	1.0981e+07	3.31477e+06	1.0258e+07	1.20292e+07	7.90077e+06	9.80733e+06	1.65348e+07	1.25668e+07	4.64862e+06	3.03575e+06	2.65999e+06	7.85004e+06	5.95511e+06	4.9903e+06	5.90958e+06	3.95426e+06	7.3424e+06	6.03058e+06	3.43292e+06	3.38556e+06	7.83071e+06	1.22886e+06	6.70999e+06	7.315e+06	6.71612e+06	7.99634e+06	1.6376e+07	8.92937e+06	3.15022e+06	1.33359e+06	895241	4.52674e+06	1.77606e+06	2.09143e+06	5.69129e+06	1.8937e+06	3.49742e+06	4.67623e+06	3
Q13151	2	2	109.811	0.0115157	1.76508	F1	Tumours	Heterogeneous nuclear ribonucleoprotein A0 OS=Homo sapiens GN=HNRNPA0 PE=1 SV=1	1.37299e+06	1.38692e+06	2.27155e+06	4.32704e+06	3.37568e+06	2.79214e+06	2.20266e+06	2.15215e+06	5.64478e+06	2.89129e+06	1.3268e+06	1.66879e+06	549397	1.81684e+06	1.61456e+06	1.64324e+06	1.98359e+06	1.78524e+06	1.40204e+06	2.30919e+06	1.06622e+06	938991	1.61987e+06	1.60413e+06	2.20811e+06	1.69791e+06	1.87239e+06	1.75474e+06	5.59056e+06	2.05441e+06	899125	733096	184904	1.04768e+06	481529	688681	1.91033e+06	854955	667837	1.79058e+06	1
P38117	7	7	281.058	0.00894077	1.75647	F1	Tumours	Electron transfer flavoprotein subunit beta OS=Homo sapiens GN=ETFB PE=1 SV=3	4.25117e+06	9.69969e+06	1.25561e+07	4.1945e+06	8.03076e+06	1.37718e+07	6.03772e+06	7.71409e+06	1.46301e+07	8.42966e+06	3.94732e+06	3.9172e+06	4.15955e+06	7.48744e+06	3.018e+06	3.75785e+06	6.6494e+06	2.95928e+06	8.81437e+06	6.13888e+06	3.3013e+06	6.56703e+06	8.95389e+06	1.555e+06	5.2531e+06	8.37464e+06	5.13242e+06	6.28963e+06	1.44896e+07	5.9897e+06	2.67497e+06	1.72081e+06	1.39993e+06	4.31764e+06	900093	1.57491e+06	6.40379e+06	1.4172e+06	4.19857e+06	4.7602e+06	2
P43487	3	3	128.611	0.0106378	1.75509	F1	Tumours	Ran-specific GTPase-activating protein OS=Homo sapiens GN=RANBP1 PE=1 SV=1	2.38439e+06	2.15405e+06	1.91147e+06	2.01251e+06	2.41081e+06	1.95805e+06	1.75188e+06	1.54782e+06	5.42502e+06	2.25218e+06	1.58245e+06	1.10285e+06	269253	1.78977e+06	2.08746e+06	1.5672e+06	1.26754e+06	1.06886e+06	925531	1.90434e+06	1.85163e+06	1.45837e+06	1.3631e+06	746083	1.57697e+06	1.19069e+06	1.4892e+06	1.26201e+06	5.37292e+06	1.60029e+06	1.07237e+06	484479	90619.4	1.03207e+06	622566	656812	1.22072e+06	511879	440860	1.47666e+06	1
Q03265	6	6	480.78	0.00581473	1.75263	F1	Tumours	ATP synthase subunit alpha, mitochondrial OS=Mus musculus GN=Atp5a1 PE=1 SV=1	3.03817e+07	3.23515e+07	6.31495e+07	1.13338e+07	3.24541e+07	3.51576e+07	3.4821e+07	3.31666e+07	2.74789e+07	3.89865e+07	1.71839e+07	2.74278e+07	1.03451e+07	1.81828e+07	1.15815e+07	3.31838e+07	2.23479e+07	1.64578e+07	1.70108e+07	1.98626e+07	2.35933e+07	2.19031e+07	4.50327e+07	4.20168e+06	2.12289e+07	2.13794e+07	2.95999e+07	2.70421e+07	2.7215e+07	2.77019e+07	1.1645e+07	1.2049e+07	3.48172e+06	1.04851e+07	3.45408e+06	1.39073e+07	2.15225e+07	7.88169e+06	8.10279e+06	1.54018e+07	7
Q80UG5	2	2	57.2714	0.0238628	1.74178	F1	Tumours	Septin-9 OS=Mus musculus GN=Sept9 PE=1 SV=1	1.40185e+06	1.60527e+06	938653	3.35041e+06	1.0168e+06	989009	1.29956e+06	1.30764e+06	1.35242e+06	1.32701e+06	791439	1.49464e+06	96363.5	889403	538676	1.21569e+06	861969	981894	495135	1.0105e+06	1.08863e+06	1.08683e+06	669365	1.24207e+06	665112	601419	1.1047e+06	1.06617e+06	1.33943e+06	942907	536332	656592	32431.9	512875	160655	509496	830130	470231	235849	783558	1
Q9EQH3	2	2	5.76424	0.00200423	1.73973	F1	Tumours	Vacuolar protein sorting-associated protein 35 OS=Mus musculus GN=Vps35 PE=1 SV=1	1.11053e+06	405723	474723	655620	390272	462324	673832	668455	396573	930470	296197	423488	366810	198979	467953	336859	387141	364106	448553	255585	862398	274689	338531	243053	255286	281140	572797	545020	392764	661147	200723	186037	123453	114741	139563	141177	372841	174371	213660	198186	0
Q00325	2	2	4.25771	0.0030487	1.73469	F1	Tumours	Phosphate carrier protein, mitochondrial OS=Homo sapiens GN=SLC25A3 PE=1 SV=2	3.09847e+06	2.66721e+06	3.71812e+06	4.51815e+06	4.43572e+06	2.64733e+06	3.09201e+06	2.99607e+06	2.34288e+06	4.47602e+06	1.50558e+06	1.94238e+06	550218	1.77368e+06	1.18086e+06	3.40903e+06	3.93869e+06	1.52601e+06	1.48654e+06	2.28245e+06	2.40616e+06	1.80579e+06	2.65144e+06	1.67498e+06	2.9015e+06	1.60985e+06	2.62839e+06	2.44282e+06	2.32038e+06	3.18044e+06	1.02028e+06	853279	185180	1.02279e+06	352182	1.42872e+06	3.7932e+06	730807	708085	1.76985e+06	0
Q14435	2	2	45.2487	0.00643216	1.72763	F1	Tumours	Polypeptide N-acetylgalactosaminyltransferase 3 OS=Homo sapiens GN=GALNT3 PE=1 SV=2	1.39094e+06	966286	818711	1.13117e+06	1.66025e+06	962855	693182	1.40841e+06	524781	1.40996e+06	462456	466184	256250	461616	373231	369896	1.73708e+06	1.12105e+06	693784	406208	1.08015e+06	654209	583833	419351	1.086e+06	585514	589246	1.14834e+06	519741	1.00185e+06	313391	204793	86243	266191	111313	155023	1.67291e+06	536873	330471	314981	0
P80314	5	5	99.2542	0.0003861	1.72747	F1	Tumours	T-complex protein 1 subunit beta OS=Mus musculus GN=Cct2 PE=1 SV=4	4.84127e+06	3.56828e+06	3.16886e+06	5.0058e+06	5.28256e+06	3.69621e+06	4.26474e+06	5.3367e+06	2.64854e+06	4.5339e+06	2.63255e+06	3.10224e+06	1.51601e+06	2.27439e+06	1.72966e+06	4.76029e+06	2.69891e+06	2.2216e+06	1.49731e+06	2.08079e+06	3.75956e+06	2.41585e+06	2.25975e+06	1.85576e+06	3.45544e+06	2.24767e+06	3.62528e+06	4.35124e+06	2.6231e+06	3.22157e+06	1.78399e+06	1.3628e+06	510227	1.31153e+06	515856	1.99503e+06	2.59922e+06	1.06393e+06	713215	1.61348e+06	3
O00571	4	4	197.847	0.00347611	1.72546	F1	Tumours	ATP-dependent RNA helicase DDX3X OS=Homo sapiens GN=DDX3X PE=1 SV=3	1.55921e+06	1.23946e+06	1.45243e+06	3.69172e+06	1.39366e+06	1.36027e+06	1.78792e+06	1.38655e+06	1.20223e+06	1.30474e+06	1.05384e+06	991596	382516	737277	830552	1.67843e+06	1.19568e+06	1.06776e+06	595312	959116	1.21083e+06	839155	1.03575e+06	1.3686e+06	911625	827184	1.51984e+06	1.13051e+06	1.19068e+06	927084	714152	435605	128739	425152	247705	703428	1.15152e+06	511353	283566	743716	1
P04075	15	14	761.067	0.00437373	1.72432	F1	Tumours	Fructose-bisphosphate aldolase A OS=Homo sapiens GN=ALDOA PE=1 SV=2	5.30438e+07	7.41991e+07	3.67431e+07	1.10783e+08	5.39043e+07	6.96163e+07	4.83308e+07	8.97144e+07	1.29837e+08	5.0365e+07	5.69664e+07	4.17289e+07	4.37227e+07	3.20476e+07	4.28026e+07	2.41307e+07	6.38667e+07	3.62434e+07	4.35247e+07	3.0514e+07	4.11918e+07	5.02353e+07	2.6202e+07	4.10697e+07	3.526e+07	4.23339e+07	4.1084e+07	7.3148e+07	1.2859e+08	3.57869e+07	3.86042e+07	1.83314e+07	1.47152e+07	1.84803e+07	1.27655e+07	1.01132e+07	6.15076e+07	1.7357e+07	2.07322e+07	2.36611e+07	15
Q16836	2	2	88.5889	0.0325149	1.72271	F1	Tumours	Hydroxyacyl-coenzyme A dehydrogenase, mitochondrial OS=Homo sapiens GN=HADH PE=1 SV=3	1.22214e+06	1.67911e+06	5.58625e+06	2.00747e+06	2.05778e+06	2.06284e+06	1.44852e+06	1.42467e+06	4.49948e+06	2.16203e+06	639392	1.66161e+06	1.3503e+06	1.45293e+06	423147	2.65501e+06	1.92318e+06	973829	1.30532e+06	1.63404e+06	949069	1.13681e+06	3.98362e+06	744215	1.34604e+06	1.25442e+06	1.23133e+06	1.16159e+06	4.45626e+06	1.53623e+06	433295	729940	454455	837833	126200	1.11271e+06	1.85214e+06	466368	621768	1.26707e+06	0
P38647	7	7	568.819	0.00580014	1.72203	F1	Tumours	Stress-70 protein, mitochondrial OS=Mus musculus GN=Hspa9 PE=1 SV=3	1.63584e+07	1.88747e+07	4.52784e+07	1.0533e+07	2.51344e+07	2.93287e+07	1.32276e+07	2.32613e+07	2.63036e+07	1.7668e+07	1.19757e+07	1.12757e+07	7.59324e+06	1.4399e+07	9.73616e+06	1.38642e+07	2.20245e+07	1.33472e+07	1.40039e+07	1.30026e+07	1.27033e+07	1.27788e+07	3.22886e+07	3.90483e+06	1.6441e+07	1.78348e+07	1.12443e+07	1.89659e+07	2.6051e+07	1.2554e+07	8.11551e+06	4.95339e+06	2.55557e+06	8.30319e+06	2.90373e+06	5.81049e+06	2.1211e+07	6.39199e+06	6.6705e+06	1.00824e+07	5
P54886	2	2	55.6411	0.000558674	1.72177	F1	Tumours	Delta-1-pyrroline-5-carboxylate synthase OS=Homo sapiens GN=ALDH18A1 PE=1 SV=2	8.44925e+06	5.11914e+06	9.16721e+06	9.29456e+06	9.49146e+06	7.74611e+06	7.51518e+06	6.80601e+06	4.55826e+06	7.08087e+06	6.46239e+06	4.98098e+06	2.2471e+06	3.62167e+06	2.7427e+06	4.30401e+06	7.36641e+06	3.82263e+06	4.09901e+06	4.04548e+06	6.56138e+06	3.46584e+06	6.53725e+06	3.4457e+06	6.20858e+06	4.71043e+06	6.38835e+06	5.54923e+06	4.51448e+06	5.03132e+06	4.37935e+06	2.18813e+06	756279	2.08844e+06	817987	1.80381e+06	7.09431e+06	1.83066e+06	1.95249e+06	3.13694e+06	1
Q9JII6	3	3	69.1619	0.0197514	1.71056	F1	Tumours	Alcohol dehydrogenase [NADP(+)] OS=Mus musculus GN=Akr1a1 PE=1 SV=3	6.49012e+06	3.32796e+06	2.57682e+06	5.8059e+06	3.42625e+06	4.05643e+06	4.73326e+06	6.25576e+06	1.37487e+07	7.89447e+06	3.23608e+06	2.86128e+06	3.57347e+06	3.34734e+06	3.9458e+06	2.06137e+06	2.14292e+06	4.17072e+06	4.32548e+06	4.42702e+06	5.03999e+06	2.25314e+06	1.83756e+06	2.15238e+06	2.24119e+06	2.46673e+06	4.02355e+06	5.10058e+06	1.36166e+07	5.60943e+06	2.19299e+06	1.25695e+06	1.20268e+06	1.93025e+06	1.1768e+06	863921	2.06377e+06	1.99736e+06	2.06036e+06	3.43279e+06	2
P12277	3	3	129.133	0.0474234	1.68921	F1	Tumours	Creatine kinase B-type OS=Homo sapiens GN=CKB PE=1 SV=1	5.28504e+06	1.30667e+06	1.32504e+06	2.79642e+06	2.31121e+06	2.69884e+06	2.26449e+06	3.06795e+06	1.06862e+06	5.22537e+06	916374	2.63119e+06	818806	2.357e+06	797121	1.24145e+06	1.13099e+06	1.99979e+06	2.14446e+06	2.15366e+06	4.10417e+06	884660	944904	1.0367e+06	1.51181e+06	1.64117e+06	1.92495e+06	2.50143e+06	1.05836e+06	3.71289e+06	620997	1.15587e+06	275576	1.35917e+06	237735	520290	1.08921e+06	957704	1.02147e+06	1.66999e+06	1
P11177	2	2	158.84	0.0156149	1.67648	F1	Tumours	Pyruvate dehydrogenase E1 component subunit beta, mitochondrial OS=Homo sapiens GN=PDHB PE=1 SV=3	7.71436e+06	7.78467e+06	1.12812e+07	7.07282e+06	1.95465e+07	9.22315e+06	7.98843e+06	1.70694e+07	1.19021e+07	1.46e+07	6.59053e+06	7.14834e+06	1.48702e+06	5.24796e+06	4.76673e+06	1.06795e+07	8.54276e+06	7.7201e+06	9.24545e+06	6.68022e+06	5.99069e+06	5.27049e+06	8.04477e+06	2.62206e+06	1.27858e+07	5.60862e+06	6.79063e+06	1.39174e+07	1.17878e+07	1.0374e+07	4.46619e+06	3.14024e+06	500470	3.02624e+06	1.42164e+06	4.47576e+06	8.22721e+06	3.69717e+06	4.40391e+06	5.17996e+06	3
P49312	4	4	286.825	0.0493473	1.66274	F1	Tumours	Heterogeneous nuclear ribonucleoprotein A1 OS=Mus musculus GN=Hnrnpa1 PE=1 SV=2	4.88033e+06	3.53358e+06	1.08275e+07	1.3053e+07	1.08871e+07	1.2515e+07	5.25119e+06	3.60973e+06	7.97361e+06	4.30623e+06	2.46107e+06	7.91931e+06	1.30796e+06	4.26547e+06	5.56562e+06	3.86832e+06	7.09929e+06	6.20055e+06	4.21685e+06	3.30684e+06	3.78988e+06	2.39236e+06	7.72125e+06	4.83903e+06	7.12152e+06	7.61038e+06	4.46382e+06	2.94317e+06	7.89703e+06	3.0598e+06	1.66779e+06	3.47893e+06	440206	2.45969e+06	1.6599e+06	1.62121e+06	6.83706e+06	2.96945e+06	2.00862e+06	2.56418e+06	2
Q8R081	3	3	150.462	0.0137801	1.66149	F1	Tumours	Heterogeneous nuclear ribonucleoprotein L OS=Mus musculus GN=Hnrnpl PE=1 SV=2	2.90689e+06	2.26827e+06	3.16632e+06	8.7255e+06	4.30457e+06	3.92203e+06	2.9761e+06	3.06942e+06	3.51224e+06	3.32022e+06	1.88239e+06	2.03609e+06	673314	2.74197e+06	1.24245e+06	2.68706e+06	3.96608e+06	2.45036e+06	2.72303e+06	2.57156e+06	2.25739e+06	1.53569e+06	2.25794e+06	3.23474e+06	2.81572e+06	2.385e+06	2.52986e+06	2.50263e+06	3.47851e+06	2.35919e+06	1.27563e+06	894445	226609	1.58116e+06	370551	1.12614e+06	3.81959e+06	1.17348e+06	1.29706e+06	1.99404e+06	2
O95994	7	7	190.134	0.0150739	1.65019	F1	Tumours	Anterior gradient protein 2 homolog OS=Homo sapiens GN=AGR2 PE=1 SV=1	7.81124e+07	4.21791e+07	5.5468e+07	4.86069e+07	8.38103e+07	5.71647e+07	6.85379e+07	9.46261e+07	7.66834e+07	1.46352e+08	3.32521e+07	6.9791e+06	1.99272e+07	7.96734e+07	1.1841e+07	1.10259e+07	1.34778e+08	1.69183e+07	2.01565e+07	1.20875e+08	6.06592e+07	2.85567e+07	3.9555e+07	1.80197e+07	5.48222e+07	3.4762e+07	5.82612e+07	7.71527e+07	7.59469e+07	1.03991e+08	2.25339e+07	3.0659e+06	6.70667e+06	4.59438e+07	3.53147e+06	4.62094e+06	1.298e+08	8.10219e+06	9.6012e+06	9.37286e+07	11
Q9CWH6	2	2	123.01	0.00718152	1.63787	F1	Tumours	Proteasome subunit alpha type-7-like OS=Mus musculus GN=Psma8 PE=1 SV=1	1.74894e+06	2.48456e+06	869553	2.94214e+06	1.4238e+06	1.62409e+06	1.42928e+06	1.65207e+06	2.94427e+06	1.56097e+06	1.18137e+06	649142	1.38071e+06	1.16545e+06	794010	1.39719e+06	881286	1.66077e+06	741379	1.55358e+06	1.35816e+06	1.68213e+06	620089	1.09072e+06	931338	987613	1.21497e+06	1.34701e+06	2.916e+06	1.10915e+06	800574	285166	464689	672058	236807	585563	848734	795345	353143	1.20468e+06	1
O43837	2	2	7.24291	0.0046014	1.63577	F1	Tumours	Isocitrate dehydrogenase [NAD] subunit beta, mitochondrial OS=Homo sapiens GN=IDH3B PE=1 SV=2	2.23902e+06	3.29452e+06	3.70811e+06	2.27507e+06	3.24223e+06	5.78306e+06	3.20763e+06	2.67443e+06	4.77233e+06	4.99405e+06	2.7605e+06	1.30253e+06	1.12436e+06	2.10135e+06	1.73595e+06	1.80631e+06	3.10004e+06	1.96887e+06	3.25806e+06	2.96647e+06	1.73874e+06	2.2305e+06	2.6443e+06	843418	2.12082e+06	3.51669e+06	2.72667e+06	2.18058e+06	4.7265e+06	3.54853e+06	1.8707e+06	572195	378412	1.21174e+06	517733	757023	2.98554e+06	942895	1.55192e+06	2.30026e+06	2
P15559	2	2	6.87296	0.0289315	1.62929	F1	Tumours	NAD(P)H dehydrogenase [quinone] 1 OS=Homo sapiens GN=NQO1 PE=1 SV=1	909784	804916	834507	1.78263e+06	1.98085e+06	2.10628e+06	557017	1.06645e+06	3.52196e+06	2.28769e+06	397318	501549	319669	609637	134612	163439	4.3749e+06	312157	960702	1.95543e+06	706505	544956	595098	660862	1.29572e+06	1.28083e+06	473497	869521	3.48813e+06	1.62552e+06	269249	220328	107587	351548	40147	68497.2	4.2133e+06	149493	457613	1.51627e+06	0
Q9CQI3	2	2	58.9925	0.00733574	1.62584	F1	Tumours	Glia maturation factor beta OS=Mus musculus GN=Gmfb PE=1 SV=3	1.21118e+06	1.12449e+06	1.35197e+06	1.07538e+06	1.29108e+06	1.9761e+06	1.32209e+06	1.84831e+06	2.80167e+06	1.99298e+06	1.25768e+06	1.36515e+06	752602	838343	501659	1.91149e+06	1.20077e+06	462204	579487	968770	940556	761319	964109	398668	844524	1.20167e+06	1.12385e+06	1.50701e+06	2.77476e+06	1.41612e+06	852287	599704	253294	483431	149616	801106	1.15642e+06	221351	276028	751202	0
Q64449	3	3	7.13545	0.0113904	1.59304	F1	Tumours	C-type mannose receptor 2 OS=Mus musculus GN=Mrc2 PE=1 SV=3	915935	528783	483254	295358	444256	653696	711859	394335	351564	530654	230570	219834	534258	171520	369279	613611	168431	412593	359457	253513	711282	358004	344614	109496	290598	397514	605122	321518	348188	377057	156250	96572.3	179809	98907.1	110134	257164	162210	197591	171221	196579	1
P17918	2	2	121.28	0.0270488	1.58573	F1	Tumours	Proliferating cell nuclear antigen OS=Mus musculus GN=Pcna PE=1 SV=2	1.22837e+06	1.2292e+06	1.30886e+06	3.22554e+06	1.18258e+06	2.34398e+06	1.19928e+06	1.49635e+06	2.5054e+06	2.26932e+06	652452	466577	608577	1.25669e+06	974881	354349	1.42406e+06	1.88522e+06	1.45048e+06	2.27095e+06	953905	832208	933362	1.19578e+06	773552	1.42538e+06	1.01946e+06	1.22004e+06	2.48134e+06	1.61247e+06	442145	204966	204822	724671	290750	148508	1.37146e+06	902837	690911	1.76094e+06	0
P62269	3	3	5.4352	0.00894073	1.5851	F1	Tumours	40S ribosomal protein S18 OS=Homo sapiens GN=RPS18 PE=1 SV=3	1.39299e+06	1.64605e+06	2.25661e+06	3.57167e+06	1.97223e+06	1.51546e+06	1.70919e+06	1.31281e+06	1.33551e+06	1.40994e+06	1.20382e+06	783611	479320	780332	1.03013e+06	3.75064e+06	1.10121e+06	765739	603489	934684	1.08174e+06	1.11443e+06	1.60922e+06	1.3241e+06	1.29008e+06	921553	1.45291e+06	1.07039e+06	1.32268e+06	1.00183e+06	815788	344237	161319	449979	307228	1.57189e+06	1.06053e+06	366714	287461	724771	0
P06151	7	7	17.3613	0.00293835	1.58245	F1	Tumours	L-lactate dehydrogenase A chain OS=Mus musculus GN=Ldha PE=1 SV=3	4.73644e+06	1.83094e+06	2.50838e+06	3.71073e+06	2.35464e+06	1.50691e+06	3.59516e+06	4.72013e+06	3.49452e+06	4.57345e+06	617706	1.44678e+07	335042	475289	1.87079e+06	1.05514e+06	517044	443292	737634	353807	3.67815e+06	1.23961e+06	1.78876e+06	1.37565e+06	1.54023e+06	916358	3.0561e+06	3.84852e+06	3.46096e+06	3.24967e+06	418599	6.35566e+06	112761	274076	557947	442208	497946	212293	351359	274348	3
Q9Z1Q5	3	3	44.6729	0.0125292	1.58228	F1	Tumours	Chloride intracellular channel protein 1 OS=Mus musculus GN=Clic1 PE=1 SV=3	5.2533e+06	4.3776e+06	3.52945e+06	1.02163e+07	8.98974e+06	5.90195e+06	5.44435e+06	6.94256e+06	9.12116e+06	6.63816e+06	1.92353e+06	2.12429e+06	2.57107e+06	3.69122e+06	4.09219e+06	8.68644e+06	4.87761e+06	5.3343e+06	3.25291e+06	5.4205e+06	4.07952e+06	2.96379e+06	2.51689e+06	3.78743e+06	5.8804e+06	3.58899e+06	4.62802e+06	5.66057e+06	9.03355e+06	4.71676e+06	1.30351e+06	933194	865313	2.12855e+06	1.22046e+06	3.64048e+06	4.69745e+06	2.55461e+06	1.54946e+06	4.20316e+06	2
P14618	3	3	60.606	0.0378768	1.5654	F1	Tumours	Pyruvate kinase PKM OS=Homo sapiens GN=PKM PE=1 SV=4	2.11366e+07	6.16061e+07	2.1652e+07	3.08744e+07	2.94421e+07	5.86215e+07	1.76602e+07	4.32544e+07	4.29263e+07	2.98163e+07	2.01524e+07	2.58773e+07	1.5099e+07	2.17063e+07	1.26736e+07	7.55551e+06	1.7487e+07	4.00082e+07	3.66018e+07	3.08899e+07	1.64139e+07	4.17095e+07	1.54403e+07	1.14458e+07	1.92588e+07	3.56479e+07	1.50122e+07	3.52671e+07	4.2514e+07	2.1186e+07	1.36566e+07	1.13678e+07	5.08168e+06	1.2517e+07	3.77979e+06	3.16651e+06	1.68411e+07	1.916e+07	1.74346e+07	2.39526e+07	3
P39054	2	2	74.7192	0.00370548	1.55849	F1	Tumours	Dynamin-2 OS=Mus musculus GN=Dnm2 PE=1 SV=2	1.23829e+06	931462	1.6469e+06	929615	1.64147e+06	1.03332e+06	1.43181e+06	1.82923e+06	1.1962e+06	1.27042e+06	1.09217e+06	1.33875e+06	493821	909897	700361	754235	1.13036e+06	643536	390090	983582	961612	630632	1.17442e+06	344629	1.07372e+06	628366	1.21712e+06	1.49145e+06	1.18471e+06	902702	740130	588110	166200	524693	208877	316099	1.08861e+06	308191	185812	762687	1
P99027	5	5	434.896	0.00287053	1.54556	F1	Tumours	60S acidic ribosomal protein P2 OS=Mus musculus GN=Rplp2 PE=1 SV=3	1.45622e+07	1.41041e+07	1.73017e+07	2.00221e+07	1.89946e+07	1.47833e+07	1.8856e+07	1.08236e+07	1.36619e+07	1.64077e+07	1.26975e+07	7.17875e+06	7.13377e+06	8.72068e+06	5.95513e+06	2.59151e+07	1.22468e+07	6.21275e+06	7.75784e+06	9.39199e+06	1.13084e+07	9.54896e+06	1.23381e+07	7.42263e+06	1.24248e+07	8.98978e+06	1.60287e+07	8.82492e+06	1.35307e+07	1.16585e+07	8.60466e+06	3.1536e+06	2.40093e+06	5.02879e+06	1.77607e+06	1.0861e+07	1.17944e+07	2.9753e+06	3.69531e+06	7.28272e+06	4
P51859	2	2	5.00267	0.00998459	1.53631	F1	Tumours	Hepatoma-derived growth factor OS=Mus musculus GN=Hdgf PE=1 SV=2	2.28386e+06	2.10958e+06	2.46229e+06	3.97769e+06	3.26388e+06	3.9685e+06	1.70973e+06	1.98287e+06	4.35479e+06	2.06472e+06	2.93591e+06	1.07081e+06	1.17586e+06	1.70283e+06	1.62891e+06	1.87831e+06	2.53711e+06	1.62059e+06	1.56875e+06	2.2222e+06	1.77356e+06	1.42826e+06	1.75589e+06	1.47462e+06	2.13498e+06	2.41325e+06	1.45337e+06	1.61672e+06	4.31297e+06	1.46709e+06	1.98957e+06	470403	395746	981938	485808	787197	2.4434e+06	776102	747244	1.72314e+06	0
P55072	3	3	9.15939	0.00156128	1.53624	F1	Tumours	Transitional endoplasmic reticulum ATPase OS=Homo sapiens GN=VCP PE=1 SV=4	2.19746e+06	2.12603e+06	1.63077e+06	2.18278e+06	1.81915e+06	1.73892e+06	2.23288e+06	1.15316e+06	2.35378e+06	1.81698e+06	1.64277e+06	950067	753971	962008	1.20715e+06	895408	1.7713e+06	1.18026e+06	2.08363e+06	1.08528e+06	1.70647e+06	1.43939e+06	1.16292e+06	809206	1.18995e+06	1.05744e+06	1.89808e+06	940217	2.33117e+06	1.29106e+06	1.11325e+06	417361	253755	554743	360023	375265	1.70587e+06	565227	992499	841545	1
P55327	2	2	54.4864	0.0234816	1.53469	F1	Tumours	Tumor protein D52 OS=Homo sapiens GN=TPD52 PE=1 SV=2	3.29275e+06	5.18458e+06	7.57529e+06	7.03743e+06	4.3903e+06	4.06023e+06	4.26753e+06	4.49938e+06	1.18962e+07	4.72493e+06	3.6819e+06	2.21881e+06	2.43272e+06	6.12838e+06	2.50268e+06	2.40166e+06	3.34623e+06	2.65566e+06	5.07643e+06	6.6501e+06	2.55703e+06	3.51014e+06	5.40204e+06	2.60893e+06	2.8718e+06	2.46904e+06	3.62765e+06	3.66854e+06	1.17819e+07	3.3573e+06	2.4951e+06	974717	818751	3.53394e+06	746404	1.00653e+06	3.22263e+06	1.2718e+06	2.41806e+06	5.15661e+06	0
Q6IS14	2	2	56.5099	0.014294	1.50918	F1	Tumours	Eukaryotic translation initiation factor 5A-1-like OS=Homo sapiens GN=EIF5AL1 PE=2 SV=2	4.05316e+06	4.19396e+06	2.21871e+06	5.01205e+06	4.1728e+06	4.259e+06	2.15655e+06	4.48566e+06	3.46979e+06	3.1769e+06	2.50886e+06	2.46588e+06	909300	2.46935e+06	2.93823e+06	5.77289e+06	1.34568e+06	2.17309e+06	1.82941e+06	2.23544e+06	3.14753e+06	2.83946e+06	1.58219e+06	1.85808e+06	2.72952e+06	2.58991e+06	1.83319e+06	3.65735e+06	3.43646e+06	2.25735e+06	1.70017e+06	1.08325e+06	306032	1.42395e+06	876302	2.41941e+06	1.29598e+06	1.0407e+06	871408	1.7334e+06	1
Q91X72	15	15	51.5917	0.0231881	1.50756	F1	Tumours	Hemopexin OS=Mus musculus GN=Hpx PE=1 SV=2	3.10238e+07	4.19112e+07	4.40715e+07	1.02091e+08	6.65994e+07	4.88856e+07	5.24451e+07	6.00242e+07	3.65433e+07	3.80528e+07	2.37803e+07	2.48425e+07	7.07974e+07	1.86716e+07	5.85913e+07	2.97861e+07	1.94948e+07	2.66558e+07	5.17063e+07	2.16947e+07	2.40919e+07	2.83753e+07	3.14279e+07	3.78474e+07	4.35642e+07	2.97275e+07	4.45815e+07	4.89403e+07	3.61923e+07	2.70385e+07	1.61151e+07	1.09132e+07	2.38274e+07	1.0767e+07	1.74744e+07	1.24833e+07	1.87748e+07	1.27655e+07	2.46294e+07	1.68225e+07	6
Q63844	2	2	58.4276	0.00104224	1.50301	F1	Tumours	Mitogen-activated protein kinase 3 OS=Mus musculus GN=Mapk3 PE=1 SV=5	1.57613e+06	1.11897e+06	1.3721e+06	2.44581e+06	2.01164e+06	1.79684e+06	2.41079e+06	2.25862e+06	2.36011e+06	2.02288e+06	1.21958e+06	1.15327e+06	1.18506e+06	1.5564e+06	1.05278e+06	978750	1.28023e+06	1.21812e+06	1.62482e+06	1.62104e+06	1.22397e+06	757579	978461	906718	1.31586e+06	1.09266e+06	2.04931e+06	1.84155e+06	2.33744e+06	1.43736e+06	826472	506628	398842	897501	313984	410193	1.23294e+06	583362	773952	1.25698e+06	2
P02042	4	4	271.39	8.19166e-09	77.101	Tumours	F1	Hemoglobin subunit delta OS=Homo sapiens GN=HBD PE=1 SV=2	863331	879402	491925	1.24838e+06	1.20539e+06	1.88866e+06	522409	386084	464107	577068	1.74144e+07	5.01085e+07	9.16008e+07	3.43796e+07	2.93844e+08	3.08113e+07	1.08401e+07	9.47881e+07	7.01961e+06	2.66149e+07	670431	595385	350798	462801	788475	1.1485e+06	444078	314791	459649	410037	1.18011e+07	2.20125e+07	3.0829e+07	1.98251e+07	8.76365e+07	1.2913e+07	1.04397e+07	4.53942e+07	3.34366e+06	2.06377e+07	0
P02768	28	28	89.4984	4.85447e-08	63.2683	Tumours	F1	Serum albumin OS=Homo sapiens GN=ALB PE=1 SV=2	3.56203e+07	7.58804e+07	3.36232e+07	1.41576e+08	3.60121e+07	1.85879e+07	1.501e+07	1.96434e+07	4.01645e+07	3.20807e+07	4.06043e+08	6.74805e+08	9.14422e+09	3.04981e+09	6.58607e+09	2.78086e+08	7.10651e+08	3.2859e+09	2.40713e+09	1.81404e+09	2.76614e+07	5.13736e+07	2.39772e+07	5.24855e+07	2.35563e+07	1.13033e+07	1.27594e+07	1.60161e+07	3.97787e+07	2.2795e+07	2.75162e+08	2.96439e+08	3.07756e+09	1.75867e+09	1.96424e+09	1.16546e+08	6.84401e+08	1.57362e+09	1.14659e+09	1.40664e+09	9
Q01995	4	4	12.269	4.90721e-09	49.6176	Tumours	F1	Transgelin OS=Homo sapiens GN=TAGLN PE=1 SV=4	354873	1.94362e+06	171792	234598	436189	670433	908231	370696	352974	168273	1.62243e+07	4.11561e+07	6.59511e+07	3.31376e+07	3.36491e+07	2.47093e+06	9.27308e+06	2.38568e+07	2.40777e+07	2.86415e+07	275582	1.3159e+06	122507	86970.9	285321	407692	772050	302244	349584	119567	1.09947e+07	1.80797e+07	2.21964e+07	1.91088e+07	1.00356e+07	1.03556e+06	8.93056e+06	1.14251e+07	1.1469e+07	2.22091e+07	0
P68871	3	3	47.7045	3.94817e-08	38.3611	Tumours	F1	Hemoglobin subunit beta OS=Homo sapiens GN=HBB PE=1 SV=2	4.54257e+06	4.84739e+06	2.64631e+06	1.99476e+07	1.34806e+07	5.13494e+06	3.90679e+06	2.40466e+06	3.13877e+06	4.04217e+06	6.30926e+07	1.19148e+08	5.7233e+08	1.23687e+08	9.24554e+08	9.60534e+07	6.3297e+07	3.3985e+08	6.25993e+07	9.40224e+07	3.52759e+06	3.28185e+06	1.88711e+06	7.39503e+06	8.81798e+06	3.12257e+06	3.321e+06	1.96062e+06	3.10862e+06	2.87217e+06	4.27558e+07	5.23413e+07	1.92622e+08	7.1324e+07	2.75741e+08	4.02559e+07	6.0959e+07	1.62755e+08	2.9818e+07	7.29067e+07	1
P23142	4	4	11.42	1.11034e-07	33.1797	Tumours	F1	Fibulin-1 OS=Homo sapiens GN=FBLN1 PE=1 SV=4	677772	633928	123117	49454.3	55021.8	75231.3	190045	44459.7	33996.2	28084	1.03906e+07	2.7149e+06	1.7543e+07	1.05148e+07	3.45595e+06	971882	1.84355e+06	5.77127e+06	4.81837e+06	5.38573e+06	526333	429191	87796.3	18333.8	35991	45748.4	161550	36249.8	33669.7	19955.1	7.04136e+06	1.19265e+06	5.90425e+06	6.06336e+06	1.03071e+06	407315	1.77546e+06	2.76387e+06	2.29514e+06	4.1762e+06	0
P01857	2	2	48.9055	8.21365e-12	30.1783	Tumours	F1	Ig gamma-1 chain C region OS=Homo sapiens GN=IGHG1 PE=1 SV=1	748966	977812	890293	1.65775e+06	1.45709e+06	886159	1.72496e+06	1.31259e+06	3.02399e+06	1.34567e+06	9.51642e+07	3.36718e+07	4.56347e+07	1.81571e+07	6.64947e+07	4.60852e+07	1.63619e+07	3.77282e+07	4.04864e+07	2.34742e+07	581620	662012	634880	614564	953116	538875	1.46632e+06	1.07021e+06	2.99494e+06	956167	6.44896e+07	1.47919e+07	1.53587e+07	1.04703e+07	1.98315e+07	1.93143e+07	1.57575e+07	1.80681e+07	1.9285e+07	1.82023e+07	0
Q30167	2	2	136.53	5.41196e-06	29.2213	Tumours	F1	HLA class II histocompatibility antigen, DRB1-10 beta chain OS=Homo sapiens GN=HLA-DRB1 PE=1 SV=2	89236.3	325917	74845.2	49382.4	36913.1	44878	35444.2	19292.5	9903.65	82132.2	2.54187e+06	2.20474e+06	127119	4.39182e+06	2.24792e+06	813281	5.11984e+06	1.69067e+06	130489	3.17254e+06	69297.6	220657	53373	18307.2	24145.7	27290.4	30129.7	15730	9808.54	58359.1	1.72254e+06	968535	42782.9	2.53255e+06	670425	340846	4.93072e+06	809663	62156.2	2.46005e+06	0
Q16647	2	2	4.18169	0.000530798	27.7687	Tumours	F1	Prostacyclin synthase OS=Homo sapiens GN=PTGIS PE=1 SV=1	2228.34	85354.6	1003.87	0	35949.6	6136.91	687.45	576.006	1911.09	394.316	195334	966401	3520.92	199965	17226.1	1.17475e+06	400469	206106	293760	270189	1730.45	57788.1	715.872	0	23515.4	3731.87	584.373	469.642	1892.74	280.182	132371	424537	1185	115310	5137.55	492339	385677	98704.5	139927	209510	0
Q9DB77	2	2	5.87434	1.47265e-07	23.7405	Tumours	F1	Cytochrome b-c1 complex subunit 2, mitochondrial OS=Mus musculus GN=Uqcrc2 PE=1 SV=1	1.22132e+06	942964	646774	1.05721e+06	1.65198e+06	1.13924e+06	1.69347e+06	1.58936e+06	1.0524e+06	2.21162e+06	1.21398e+07	1.15198e+07	8.0101e+06	1.92571e+07	1.64242e+08	1.30185e+07	7.91408e+06	5.132e+07	1.05756e+07	1.55277e+07	948436	638419	461223	391931	1.0806e+06	692774	1.43955e+06	1.29587e+06	1.04229e+06	1.57147e+06	8.22673e+06	5.06063e+06	2.69586e+06	1.11046e+07	4.89838e+07	5.45604e+06	7.62175e+06	2.45772e+07	5.03751e+06	1.20405e+07	0
P02792	3	3	14.6676	9.82234e-08	22.9235	Tumours	F1	Ferritin light chain OS=Homo sapiens GN=FTL PE=1 SV=2	221693	1.39661e+06	366287	210766	1.73139e+06	263983	114033	189328	83770.9	69111.1	1.04144e+07	6.06589e+06	6.3388e+06	5.8646e+06	2.54407e+07	6.93603e+06	2.07468e+06	2.3244e+07	9.39458e+06	1.07512e+07	172158	945552	261204	78135.8	1.13254e+06	160528	96934.6	154367	82966.3	49107	7.05752e+06	2.66472e+06	2.13338e+06	3.38183e+06	7.58746e+06	2.90689e+06	1.99805e+06	1.11316e+07	4.47494e+06	8.3367e+06	0
P01009	13	13	76.9622	7.13728e-08	22.1067	Tumours	F1	Alpha-1-antitrypsin OS=Homo sapiens GN=SERPINA1 PE=1 SV=3	2.09668e+06	5.83915e+06	3.3217e+06	1.30575e+07	4.66028e+06	2.10371e+06	1.27156e+06	3.63926e+06	2.28906e+06	5.10114e+06	2.4587e+07	3.19437e+07	3.09663e+08	1.03145e+08	1.73661e+08	2.74375e+07	3.33583e+07	1.08006e+08	8.15599e+07	6.56308e+07	1.6282e+06	3.9533e+06	2.36874e+06	4.84073e+06	3.0484e+06	1.27927e+06	1.0809e+06	2.96724e+06	2.26707e+06	3.62462e+06	1.66618e+07	1.40328e+07	1.0422e+08	5.94785e+07	5.17931e+07	1.1499e+07	3.21262e+07	5.17242e+07	3.88496e+07	5.08913e+07	0
Q6GPI1	2	2	108.81	0.000107212	21.1651	Tumours	F1	Chymotrypsinogen B2 OS=Homo sapiens GN=CTRB2 PE=2 SV=2	370515	86700.9	86806.1	27138.4	30232.7	146413	1.03882e+06	100546	133439	154633	1.76253e+07	1.05549e+06	1.55195e+06	2.14956e+06	773284	1.61706e+07	289019	530331	953275	4.94055e+06	287729	58699.5	61902.5	10060.8	19775.9	89034.3	883058	81979.3	132157	109875	1.1944e+07	463675	522322	1.23954e+06	230625	6.77708e+06	278343	253976	454075	3.83099e+06	0
P56959	2	2	134.79	9.95914e-07	19.5515	Tumours	F1	RNA-binding protein FUS OS=Mus musculus GN=Fus PE=1 SV=1	233388	1.35696e+06	166541	1.91956e+06	270524	401617	239666	326346	449044	445192	6.80993e+06	3.60693e+07	1.15013e+07	1.73539e+07	1.23538e+06	2.34794e+06	5.66223e+06	5.77197e+06	1.9253e+07	7.56684e+06	181241	918709	118762	711626	176956	244224	203730	266084	444731	316332	4.61487e+06	1.58451e+07	3.87086e+06	1.00072e+07	368442	984018	5.45308e+06	2.76421e+06	9.17083e+06	5.86746e+06	0
Q08211	3	3	10.3202	8.65862e-05	18.9615	Tumours	F1	ATP-dependent RNA helicase A OS=Homo sapiens GN=DHX9 PE=1 SV=4	550498	525225	1.15418e+06	1.95761e+06	656208	1.07828e+06	630067	1.03822e+06	462831	415656	1.84711e+06	2.58349e+06	3.32402e+07	1.05628e+07	7.97632e+07	1.91241e+06	2.16063e+06	5.8031e+06	1.79734e+07	4.73456e+06	427496	355595	823061	725732	429241	655703	535594	846503	458385	295345	1.25173e+06	1.13492e+06	1.11873e+07	6.09106e+06	2.37887e+07	801489	2.08082e+06	2.77912e+06	8.56132e+06	3.67127e+06	0
O15438	2	2	5.15657	5.07251e-06	17.172	Tumours	F1	Canalicular multispecific organic anion transporter 2 OS=Homo sapiens GN=ABCC3 PE=1 SV=3	26115.7	16498.6	523684	9055.9	48402.1	60119.1	34748	68578.3	19403.9	83055.6	731195	362390	284903	1.1031e+06	8.36902e+06	355203	748778	1.25926e+06	1.34239e+06	720994	20280.5	11170.2	373445	3357.23	31660.9	36558.6	29537.8	55914.8	19217.6	59015.3	495506	159197	95886.4	636106	2.49599e+06	148865	721120	603063	639421	559072	0
P69905	3	3	9.1032	1.08914e-07	16.9632	Tumours	F1	Hemoglobin subunit alpha OS=Homo sapiens GN=HBA1 PE=1 SV=2	700923	1.02076e+06	314098	2.30587e+06	1.73164e+06	843516	813666	941991	1.66783e+06	1.1194e+06	8.42182e+06	8.75574e+06	5.68984e+07	7.38914e+06	4.70609e+07	8.0583e+06	8.7133e+06	3.0717e+07	9.39398e+06	8.98423e+06	544311	691091	223987	854837	1.1327e+06	512944	691664	768046	1.65181e+06	795394	5.70719e+06	3.84636e+06	1.91496e+07	4.26096e+06	1.40355e+07	3.37723e+06	8.39145e+06	1.47104e+07	4.47465e+06	6.96654e+06	0
P26006	2	2	3.78389	1.39252e-05	16.8166	Tumours	F1	Integrin alpha-3 OS=Homo sapiens GN=ITGA3 PE=1 SV=5	83328.1	614381	431840	50571.4	345054	1.29997e+06	151132	519807	237817	107954	1.57043e+06	1.71231e+06	1.85942e+07	5.24844e+06	2.07537e+07	1.28206e+06	1.03443e+06	6.60587e+06	3.91705e+06	3.88853e+06	64709.6	415957	307950	18748	225707	790512	128471	423821	235532	76706.5	1.06423e+06	752211	6.25802e+06	3.02652e+06	6.18962e+06	537309	996221	3.16357e+06	1.86581e+06	3.01524e+06	0
P27816	3	3	6.99136	0.0225452	14.6526	Tumours	F1	Microtubule-associated protein 4 OS=Homo sapiens GN=MAP4 PE=1 SV=3	557460	1.6167e+06	363094	2.01465e+06	1.36111e+06	1.27891e+06	574095	741466	2.12993e+06	385421	1.14735e+06	3.64045e+06	1.39096e+08	3.59541e+06	937757	1.23807e+06	1.07543e+06	3.84899e+06	3.29647e+06	3.63666e+06	432903	1.09456e+06	258927	746875	890335	777710	488015	604549	2.10947e+06	273861	777522	1.59923e+06	4.6814e+07	2.0733e+06	279678	518875	1.0357e+06	1.84329e+06	1.57022e+06	2.81993e+06	0
Q61704	2	2	55.8198	6.21556e-07	14.6519	Tumours	F1	Inter-alpha-trypsin inhibitor heavy chain H3 OS=Mus musculus GN=Itih3 PE=1 SV=3	252529	359719	248884	438611	430622	390717	498954	243671	262483	238351	5.65223e+06	3.83427e+06	1.31264e+07	2.88067e+06	2.13264e+06	567623	2.31119e+06	1.40256e+06	8.20772e+06	9.18157e+06	196105	243542	177482	162603	281680	237596	424140	198675	259963	169360	3.83033e+06	1.68438e+06	4.41779e+06	1.66114e+06	636043	237890	2.22582e+06	671687	3.9096e+06	7.11956e+06	0
P10909	3	3	7.59178	4.04875e-07	14.6137	Tumours	F1	Clusterin OS=Homo sapiens GN=CLU PE=1 SV=1	121544	206571	80608.6	55095.1	378727	10267.6	83599.1	94377.8	153219	59073.3	508810	2.74196e+06	1.89134e+06	2.57999e+06	2.69419e+06	1.65278e+06	540372	3.04659e+06	945995	1.56404e+06	94386.4	139856	57483	20425	247734	6243.76	71064.2	76950.2	151747	41974.6	344803	1.20453e+06	636545	1.48775e+06	803519	692680	520412	1.45902e+06	450608	1.21278e+06	0
Q8IUX7	2	2	115.96	0.00150295	14.4036	Tumours	F1	Adipocyte enhancer-binding protein 1 OS=Homo sapiens GN=AEBP1 PE=1 SV=1	162239	208859	92267.5	268770	81250.8	188477	230424	85245.5	125722	163495	443858	1.09337e+06	2.92346e+06	373428	1.59686e+07	404048	169297	1.02964e+06	436817	300421	125989	141405	65797.1	99639.1	53148	114613	195874	69504.3	124515	116172	300788	480316	983915	215338	4.7625e+06	169336	163043	493094	208070	232952	0
P02647	3	3	7.99319	5.88763e-05	14.3428	Tumours	F1	Apolipoprotein A-I OS=Homo sapiens GN=APOA1 PE=1 SV=1	1.51351e+06	1.10238e+06	1.49096e+06	1.87732e+06	1.94016e+06	1.00117e+06	1.22393e+06	1.48676e+06	1.03371e+06	1.0711e+06	3.18124e+06	9.18498e+06	9.3188e+07	2.13814e+07	2.73715e+07	2.83251e+06	1.65271e+06	1.931e+07	8.1389e+06	1.0843e+07	1.17534e+06	746348	1.06322e+06	695966	1.2691e+06	608815	1.04041e+06	1.21221e+06	1.02379e+06	761072	2.15582e+06	4.03493e+06	3.13632e+07	1.23296e+07	8.16333e+06	1.1871e+06	1.59166e+06	9.24757e+06	3.87682e+06	8.40784e+06	0
P01011	2	2	5.27203	1.90694e-05	13.0087	Tumours	F1	Alpha-1-antichymotrypsin OS=Homo sapiens GN=SERPINA3 PE=1 SV=2	127245	568640	113371	345019	337454	163665	40215.6	67240	181235	118404	443016	5.87103e+06	1.21486e+07	872548	968198	1.77123e+06	1.59508e+06	842474	1.15145e+06	1.16656e+06	98813.8	384989	80846.1	127906	220736	99525.1	34185.6	54823.7	179494	84132.3	300217	2.57912e+06	4.08872e+06	503156	288757	742322	1.53616e+06	403462	548471	904570	0
O75874	2	2	52.0393	1.24954e-07	12.4193	Tumours	F1	Isocitrate dehydrogenase [NADP] cytoplasmic OS=Homo sapiens GN=IDH1 PE=1 SV=2	1.99294e+06	2.41894e+06	2.43309e+06	2.31187e+06	1.99767e+06	1.15143e+06	1.82674e+06	1.65736e+06	2.83158e+06	3.75867e+06	1.04162e+07	1.13788e+07	4.9173e+07	2.84624e+07	7.60361e+07	5.58317e+06	1.15791e+07	3.03908e+07	3.34012e+07	2.15266e+07	1.54764e+06	1.63771e+06	1.73507e+06	857064	1.30672e+06	700188	1.55284e+06	1.35132e+06	2.80439e+06	2.67073e+06	7.05869e+06	4.99868e+06	1.65496e+07	1.64129e+07	2.26771e+07	2.3399e+06	1.11514e+07	1.45542e+07	1.591e+07	1.66921e+07	1
P06756	7	7	56.934	2.27855e-05	12.4183	Tumours	F1	Integrin alpha-V OS=Homo sapiens GN=ITGAV PE=1 SV=2	2.07772e+06	5.07377e+06	1.57685e+06	800788	2.60342e+06	3.50453e+06	2.665e+06	1.79007e+06	910825	2.37775e+06	9.30936e+06	1.32892e+07	1.40415e+08	6.36656e+07	9.81598e+06	6.7641e+06	1.10539e+07	1.1508e+07	6.45667e+06	1.80706e+07	1.61348e+06	3.43512e+06	1.12447e+06	296870	1.70296e+06	2.13111e+06	2.26541e+06	1.45952e+06	902077	1.68951e+06	6.30864e+06	5.83789e+06	4.72579e+07	3.67129e+07	2.92753e+06	2.83483e+06	1.06456e+07	5.51118e+06	3.07552e+06	1.40122e+07	0
O43852	3	3	9.83727	2.11473e-06	12.0491	Tumours	F1	Calumenin OS=Homo sapiens GN=CALU PE=1 SV=2	2.69124e+06	3.05043e+06	1.65284e+06	3.75128e+06	3.40106e+06	3.26471e+06	1.75433e+06	2.51227e+06	791271	2.26662e+06	1.01725e+07	8.70271e+06	1.04838e+08	4.37112e+07	5.05819e+07	5.60672e+06	1.16811e+07	2.36567e+07	2.4006e+07	1.99108e+07	2.08992e+06	2.06525e+06	1.17866e+06	1.39068e+06	2.22471e+06	1.98528e+06	1.49128e+06	2.04836e+06	783671	1.61055e+06	6.89357e+06	3.82307e+06	3.52842e+07	2.52061e+07	1.50856e+07	2.34977e+06	1.12497e+07	1.13292e+07	1.14348e+07	1.54392e+07	3
Q05682	3	3	7.97354	1.14981e-07	11.8082	Tumours	F1	Caldesmon OS=Homo sapiens GN=CALD1 PE=1 SV=3	187303	739744	290113	159766	137646	283898	260696	115453	568974	177375	2.45262e+06	3.23578e+06	2.23354e+06	4.42669e+06	854155	1.58285e+06	1.4048e+06	5.78755e+06	7.39543e+06	5.11803e+06	145452	500832	206884	59228.9	90037.3	172639	221607	94133.5	563510	126034	1.66206e+06	1.42146e+06	751716	2.55266e+06	254744	663372	1.35291e+06	2.77167e+06	3.52268e+06	3.96862e+06	0
Q99PV0	4	4	49.3669	3.56103e-05	11.7726	Tumours	F1	Pre-mRNA-processing-splicing factor 8 OS=Mus musculus GN=Prpf8 PE=1 SV=2	126104	86433	65170.3	364941	59943.4	68106.4	97151.3	107939	76699.6	150360	311411	529258	670224	1.80242e+06	6.67943e+06	384475	188844	2.25896e+06	567606	767999	97927.8	58518.1	46473.8	135292	39210.3	41415.6	82584.3	88007.3	75962.9	106838	211033	232501	225569	1.03937e+06	1.99208e+06	161133	181868	1.08182e+06	270369	595520	0
Q16555	2	2	6.13861	7.18467e-05	11.6988	Tumours	F1	Dihydropyrimidinase-related protein 2 OS=Homo sapiens GN=DPYSL2 PE=1 SV=1	35213.5	93806.1	183837	3.66251e+06	565753	13560.5	43828.9	1.65361e+06	273304	224334	1.53513e+06	4.94895e+06	2.14926e+07	1.18815e+07	9.12648e+06	697304	2.06727e+06	9.11587e+06	1.12962e+07	6.80281e+06	27345.5	63510	131096	1.35777e+06	370072	8246.19	37257.1	1.34826e+06	270679	159401	1.0403e+06	2.17405e+06	7.23352e+06	6.8515e+06	2.72189e+06	292240	1.99091e+06	4.36561e+06	5.38076e+06	5.27502e+06	0
P07996	2	2	67.5422	0.000256335	11.1611	Tumours	F1	Thrombospondin-1 OS=Homo sapiens GN=THBS1 PE=1 SV=2	73121.5	512978	290702	358351	91708.6	188049	410427	133559	61790.6	40566.3	2.1101e+06	456446	1.05071e+07	334475	5.89532e+06	729876	364882	1.47516e+06	970403	1.27824e+06	56783.5	347304	207303	132849	59988.7	114353	348887	108896	61197.1	28824.5	1.42995e+06	200515	3.53625e+06	192876	1.75823e+06	305891	351404	706456	462234	991171	0
P58107	2	2	5.42613	8.88701e-05	11.1575	Tumours	F1	Epiplakin OS=Homo sapiens GN=EPPK1 PE=1 SV=2	2.68659e+06	2.97748e+06	1.9304e+06	1.52909e+06	2.73857e+06	2.0794e+06	1.2524e+06	3.27176e+06	2.03972e+06	3.37487e+06	7.5747e+06	1.23484e+07	1.30315e+08	3.29481e+07	2.29893e+07	1.51789e+06	1.54961e+07	1.10827e+07	2.19054e+07	1.0267e+07	2.0863e+06	2.01585e+06	1.37659e+06	566869	1.79136e+06	1.26449e+06	1.06461e+06	2.6676e+06	2.02013e+06	2.39802e+06	5.13312e+06	5.42462e+06	4.38586e+07	1.89996e+07	6.85635e+06	636147	1.49237e+07	5.30751e+06	1.04342e+07	7.96118e+06	0
P05109	2	2	5.53529	0.000869425	10.8409	Tumours	F1	Protein S100-A8 OS=Homo sapiens GN=S100A8 PE=1 SV=1	825781	2.32928e+06	83563.4	475835	93053.3	64017.9	71428.3	204387	64026.4	63636.6	1.29667e+07	3.09804e+06	961332	340230	2.06818e+07	1.68334e+06	1.09016e+06	4.43181e+06	437873	653550	641271	1.577e+06	59590.1	176403	60868.3	38929.4	60718.2	166645	63411.5	45217.1	8.78713e+06	1.36096e+06	323544	196194	6.16818e+06	705488	1.0499e+06	2.1224e+06	208573	506775	2
P55083	2	2	47.6881	0.000214982	10.7425	Tumours	F1	Microfibril-associated glycoprotein 4 OS=Homo sapiens GN=MFAP4 PE=1 SV=2	793813	1.38262e+06	711403	417789	258893	332635	209907	257234	386700	1.23296e+06	545157	1.3585e+06	1.53828e+07	1.35171e+07	5.13005e+06	1.3612e+06	1.02075e+06	8.80246e+06	1.3056e+07	4.10853e+06	616446	936082	507310	154884	169348	202276	178433	209734	382986	876084	369435	596786	5.1772e+06	7.79465e+06	1.53e+06	570477	983046	4.21551e+06	6.219e+06	3.18583e+06	0
O95782	3	3	6.05385	8.61781e-07	10.4694	Tumours	F1	AP-2 complex subunit alpha-1 OS=Homo sapiens GN=AP2A1 PE=1 SV=3	941639	1.21682e+06	807487	1.87312e+06	1.11456e+06	1.0264e+06	863580	633488	775226	830065	2.68516e+06	4.24054e+06	2.83218e+07	1.46498e+07	2.24514e+07	2.64903e+06	3.87551e+06	9.16795e+06	1.04167e+07	7.09895e+06	731242	823826	575829	694408	729061	624156	734094	516510	767780	589804	1.81965e+06	1.86286e+06	9.53193e+06	8.4478e+06	6.69595e+06	1.11021e+06	3.73235e+06	4.39055e+06	4.96179e+06	5.50465e+06	0
Q08380	2	2	5.57948	3.38642e-06	10.0726	Tumours	F1	Galectin-3-binding protein OS=Homo sapiens GN=LGALS3BP PE=1 SV=1	2.53822e+06	4.14914e+06	1.99894e+06	4.94691e+06	5.43169e+06	4.13854e+06	1.47255e+06	3.30899e+06	1.82634e+06	2.37991e+06	8.09536e+06	1.11385e+07	2.65862e+07	3.77048e+07	1.1971e+08	8.2945e+06	1.05524e+07	4.19998e+07	3.36929e+07	2.64769e+07	1.97109e+06	2.80911e+06	1.42547e+06	1.83393e+06	3.55299e+06	2.51666e+06	1.25176e+06	2.69796e+06	1.8088e+06	1.69105e+06	5.48596e+06	4.89309e+06	8.94779e+06	2.17425e+07	3.57024e+07	3.47622e+06	1.01626e+07	2.01138e+07	1.6049e+07	2.05306e+07	0
P01859	2	2	47.603	7.24187e-05	10.0328	Tumours	F1	Ig gamma-2 chain C region OS=Homo sapiens GN=IGHG2 PE=1 SV=2	1.27576e+06	2.74328e+06	2.13921e+06	2.8689e+06	1.31708e+06	3.69995e+06	943462	2.84479e+06	4.14852e+06	2.35865e+06	6.17107e+06	1.04859e+07	6.77924e+07	7.23293e+06	3.71862e+07	2.58493e+06	7.54656e+06	3.22293e+07	5.89132e+07	1.40518e+07	990710	1.85729e+06	1.5255e+06	1.06357e+06	861530	2.24995e+06	801998	2.31948e+06	4.10867e+06	1.67594e+06	4.18193e+06	4.6064e+06	2.28161e+07	4.17088e+06	1.10905e+07	1.08334e+06	7.26781e+06	1.54347e+07	2.80623e+07	1.0896e+07	0
O43491	2	2	8.54768	0.000128055	9.46443	Tumours	F1	Band 4.1-like protein 2 OS=Homo sapiens GN=EPB41L2 PE=1 SV=1	30637.1	16237.7	50497.1	20445.3	396556	157786	53346.7	66722.9	105901	93170.1	301901	2.13012e+06	567136	2.08914e+06	128437	128458	263067	921603	1.07885e+06	1.77338e+06	23791.6	10993.5	36010.1	7579.53	259397	95949.7	45347.8	54402.1	104884	66202.2	204589	935755	190874	1.20471e+06	38305.2	53836.6	253350	441357	513889	1.37511e+06	0
Q6PIU2	2	2	7.66589	3.62254e-05	8.98437	Tumours	F1	Neutral cholesterol ester hydrolase 1 OS=Homo sapiens GN=NCEH1 PE=1 SV=3	1.16649e+06	1.5115e+06	1.61643e+06	411070	2.53726e+06	7.28483e+06	1.26273e+06	3.35301e+06	465062	1.83551e+06	3.31768e+07	1.19624e+07	5.00515e+07	9.17133e+06	4.41562e+07	7.12632e+06	5.76624e+06	1.35219e+07	2.88427e+06	1.4843e+07	905852	1.02334e+06	1.15269e+06	152393	1.65968e+06	4.42992e+06	1.0734e+06	2.73385e+06	460595	1.30422e+06	2.24828e+07	5.25502e+06	1.68453e+07	5.28866e+06	1.31692e+07	2.98664e+06	5.55325e+06	6.47564e+06	1.37387e+06	1.15095e+07	1
P06702	2	2	10.6707	0.00205919	8.91187	Tumours	F1	Protein S100-A9 OS=Homo sapiens GN=S100A9 PE=1 SV=1	1.02669e+06	3.60734e+06	158576	151343	157940	130006	115170	67547	218438	99877.8	1.37578e+07	3.35409e+06	481335	383553	2.21892e+07	2.58117e+06	964381	6.27077e+06	600694	508243	797292	2.4423e+06	113083	56106.1	103312	79056.8	97901.2	55074	216341	70968.3	9.32318e+06	1.47344e+06	161997	221176	6.61773e+06	1.08177e+06	928759	3.00308e+06	286130	394101	1
P62874	4	4	14.1431	1.45136e-05	8.24092	Tumours	F1	Guanine nucleotide-binding protein G(I)/G(S)/G(T) subunit beta-1 OS=Mus musculus GN=Gnb1 PE=1 SV=3	1.77937e+07	7.90063e+06	9.28572e+06	6.89351e+06	1.1299e+07	1.30759e+07	1.43747e+07	1.72907e+07	1.34626e+07	1.59088e+07	2.93978e+07	5.51526e+07	3.41583e+08	1.22978e+08	2.16934e+08	2.36633e+07	2.44923e+07	8.82418e+07	8.67637e+07	5.97418e+07	1.38179e+07	5.349e+06	6.62177e+06	2.55558e+06	7.39096e+06	7.9515e+06	1.22194e+07	1.40979e+07	1.33333e+07	1.1304e+07	1.99219e+07	2.42283e+07	1.14962e+08	7.09155e+07	6.46987e+07	9.91728e+06	2.35876e+07	4.22591e+07	4.13283e+07	4.63249e+07	4
Q15582	2	2	4.87038	0.000767141	8.23958	Tumours	F1	Transforming growth factor-beta-induced protein ig-h3 OS=Homo sapiens GN=TGFBI PE=1 SV=1	31251.1	281872	122327	6573.7	3820.58	19446.8	17843.1	7464.26	1431.64	12006	270573	759833	2.30298e+06	241636	90361.7	77594.6	129529	58459.1	99974.6	122101	24268.4	190837	87232.6	2437.02	2499.13	11825.6	15167.7	6085.93	1417.89	8530.86	183358	333792	775088	139339	26949.6	32519.8	124745	27996.2	47621.1	94679.5	0
O35350	3	3	119.413	0.000160251	7.67771	Tumours	F1	Calpain-1 catalytic subunit OS=Mus musculus GN=Capn1 PE=1 SV=1	2.53367e+06	7.02625e+06	3.12246e+06	8.68033e+06	3.43508e+06	3.09795e+06	1.82429e+06	4.11939e+06	994259	2.52528e+06	7.27862e+06	1.12246e+07	9.54017e+07	1.80615e+07	8.68948e+07	1.1329e+07	4.9202e+06	2.34558e+07	1.63658e+07	1.18992e+07	1.96755e+06	4.75702e+06	2.22667e+06	3.21799e+06	2.24697e+06	1.88387e+06	1.55076e+06	3.35872e+06	984710	1.79434e+06	4.93248e+06	4.93095e+06	3.21082e+07	1.04152e+07	2.59157e+07	4.74798e+06	4.73846e+06	1.1233e+07	7.79556e+06	9.22685e+06	2
Q95IE3	2	2	116.02	2.25859e-05	7.6063	Tumours	F1	HLA class II histocompatibility antigen, DRB1-12 beta chain OS=Homo sapiens GN=HLA-DRB1 PE=1 SV=1	87557.7	251241	249395	616423	299222	158119	364256	152351	529291	225924	4.0516e+06	1.91636e+06	201546	1.0988e+06	3.45122e+06	4.594e+06	1.1711e+06	1.87593e+06	2.24023e+06	1.71442e+06	67994.1	170099	177847	228522	195728	96152.3	309639	124218	524207	160531	2.74563e+06	841850	67831.9	633623	1.0293e+06	1.92534e+06	1.12784e+06	898386	1.06709e+06	1.32939e+06	0
O43399	3	3	8.45504	1.83073e-06	7.19662	Tumours	F1	Tumor protein D54 OS=Homo sapiens GN=TPD52L2 PE=1 SV=2	1.32696e+06	3.09407e+06	1.70703e+06	1.22233e+06	3.3917e+06	3.09406e+06	1.18772e+06	1.45767e+06	2.03386e+06	745276	2.32237e+07	6.88438e+06	4.25075e+07	5.52549e+06	1.84448e+07	1.1493e+07	5.39124e+06	1.03823e+07	7.55578e+06	7.20359e+06	1.03047e+06	2.09479e+06	1.2173e+06	453145	2.21859e+06	1.88151e+06	1.00964e+06	1.1885e+06	2.01433e+06	529557	1.5738e+07	3.02429e+06	1.43062e+07	3.18628e+06	5.50101e+06	4.81671e+06	5.1921e+06	4.97208e+06	3.59906e+06	5.58579e+06	0
P37804	10	10	393.806	5.55357e-06	7.1569	Tumours	F1	Transgelin OS=Mus musculus GN=Tagln PE=1 SV=3	4.75377e+06	5.93664e+06	4.26001e+06	1.32265e+07	4.65411e+06	5.72999e+06	9.54343e+06	3.11746e+06	1.03789e+07	3.97638e+06	2.09859e+07	9.1619e+07	6.92752e+07	4.26817e+07	5.29662e+07	1.12962e+07	9.39212e+06	7.64206e+07	5.18939e+07	4.27981e+07	3.6916e+06	4.01931e+06	3.03786e+06	4.90335e+06	3.04436e+06	3.48442e+06	8.11247e+06	2.5418e+06	1.02792e+07	2.82542e+06	1.42215e+07	4.02479e+07	2.33151e+07	2.46124e+07	1.57967e+07	4.73421e+06	9.04519e+06	3.6598e+07	2.47187e+07	3.31865e+07	0
P16233	2	2	5.18395	0.00154684	7.09499	Tumours	F1	Pancreatic triacylglycerol lipase OS=Homo sapiens GN=PNLIP PE=1 SV=1	1.43e+06	859064	777417	1.0045e+06	1.25754e+06	1.06633e+06	2.76106e+06	871478	764107	1.42179e+06	1.12013e+07	9.98386e+06	2.13501e+06	4.29076e+06	2.53603e+06	3.56928e+07	1.00504e+06	1.01052e+06	5.38372e+06	1.34141e+07	1.11048e+06	581616	554386	372389	822587	648435	2.34707e+06	710553	756768	1.01026e+06	7.59073e+06	4.38588e+06	718555	2.47427e+06	756351	1.49588e+07	967919	483940	2.56444e+06	1.04015e+07	0
Q9D0F9	3	3	5.45044	0.000258522	6.98885	Tumours	F1	Phosphoglucomutase-1 OS=Mus musculus GN=Pgm1 PE=1 SV=4	60420.6	198631	34253.3	316021	126612	76198	84884.3	137032	140430	92374.1	178419	99643.1	3.1608e+06	1.3892e+06	379323	600175	357591	924213	803859	960647	46920.4	134480	24426.5	117156	82819.8	46336.2	72156.6	111728	139081	65636.5	120909	43772.9	1.06379e+06	801086	113130	251533	344383	442607	382904	744903	0
P55772	2	2	4.25862	0.0109574	6.87811	Tumours	F1	Ectonucleoside triphosphate diphosphohydrolase 1 OS=Mus musculus GN=Entpd1 PE=1 SV=1	3.35667e+06	833330	648726	1.13637e+06	730822	905569	2.00506e+06	1.27248e+06	770383	1.50157e+06	5.74646e+06	922515	2.77141e+07	4.83942e+06	3.50085e+07	378024	2.17346e+06	5.20546e+06	4.5053e+06	4.02934e+06	2.60666e+06	564193	462615	421276	478047	550679	1.70442e+06	1.0375e+06	762984	1.06694e+06	3.89419e+06	405258	9.3274e+06	2.79066e+06	1.0441e+07	158429	2.09318e+06	2.4929e+06	2.14602e+06	3.12443e+06	1
Q12805	2	2	4.81416	8.36071e-06	6.87241	Tumours	F1	EGF-containing fibulin-like extracellular matrix protein 1 OS=Homo sapiens GN=EFEMP1 PE=1 SV=2	34899.9	475974	36207.7	9651.65	20584.4	49810.4	11973.9	11060.7	39162.4	2259.99	262482	912826	328489	405764	259708	321913	290144	653755	445827	871951	27102	322251	25820.2	3578.08	13464.7	30289.8	10178.6	9018.29	38786.3	1605.84	177875	401001	110556	233984	77455.7	134914	279427	313084	212362	676127	0
O55222	2	2	4.32635	3.88327e-06	6.85347	Tumours	F1	Integrin-linked protein kinase OS=Mus musculus GN=Ilk PE=1 SV=2	491911	450564	233473	715865	462183	444152	625030	472642	359882	575896	2.01494e+06	3.31645e+06	1.03922e+07	1.00117e+06	7.08847e+06	1.38341e+06	1.25508e+06	2.53449e+06	2.45753e+06	1.66947e+06	382000	305048	166493	265387	302324	270090	531312	385365	356426	409203	1.36546e+06	1.45691e+06	3.49758e+06	577324	2.11408e+06	579784	1.20872e+06	1.21377e+06	1.1706e+06	1.29453e+06	0
P10253	2	2	5.5277	3.23149e-05	6.82317	Tumours	F1	Lysosomal alpha-glucosidase OS=Homo sapiens GN=GAA PE=1 SV=4	43194.1	21008.6	356532	57865.9	100343	233173	66857.6	388978	72769.4	84153.8	825367	181078	679890	2.31502e+06	475750	657916	499967	1.47052e+06	730694	1.88597e+06	33543	14223.6	254248	21452.2	65636.5	141793	56832.9	317150	72070.5	59795.6	559324	79547.1	228822	1.33496e+06	141888	275732	481499	704235	348053	1.46241e+06	0
Q9Y3B3	2	2	4.52882	2.54553e-05	6.81741	Tumours	F1	Transmembrane emp24 domain-containing protein 7 OS=Homo sapiens GN=TMED7 PE=1 SV=2	1.15186e+06	1.40475e+06	1.80563e+06	935745	1.14029e+06	1.03165e+06	1.28331e+06	1.25018e+06	638158	1.17966e+06	1.88998e+06	2.71796e+06	2.84056e+07	9.06063e+06	1.53952e+07	2.58478e+06	3.6323e+06	5.49392e+06	7.40778e+06	4.00198e+06	894492	951064	1.28762e+06	346902	745888	627348	1.09089e+06	1.01933e+06	632029	838209	1.28078e+06	1.19399e+06	9.56015e+06	5.22482e+06	4.5915e+06	1.08328e+06	3.49813e+06	2.63105e+06	3.52856e+06	3.10321e+06	0
P31040	3	3	61.1778	5.74313e-07	6.80938	Tumours	F1	Succinate dehydrogenase [ubiquinone] flavoprotein subunit, mitochondrial OS=Homo sapiens GN=SDHA PE=1 SV=2	9.56052e+06	1.40481e+07	2.62454e+07	5.51654e+06	1.61481e+07	1.26442e+07	8.07671e+06	1.2075e+07	6.18156e+06	9.84563e+06	7.95648e+07	6.46888e+07	2.07461e+08	3.25561e+07	1.1556e+08	5.3107e+07	2.96926e+07	5.94027e+07	1.31187e+08	4.62333e+07	7.42435e+06	9.51107e+06	1.87159e+07	2.0451e+06	1.05629e+07	7.68898e+06	6.86568e+06	9.84525e+06	6.12219e+06	6.99583e+06	5.39184e+07	2.84175e+07	6.98228e+07	1.87735e+07	3.44647e+07	2.22571e+07	2.85958e+07	2.8448e+07	6.24884e+07	3.58502e+07	2
P02787	3	3	10.2534	0.00060745	6.73945	Tumours	F1	Serotransferrin OS=Homo sapiens GN=TF PE=1 SV=3	2.40047e+06	7.76009e+06	2.95013e+06	1.16823e+07	3.57564e+06	933119	932231	852836	3.18447e+06	2.45159e+06	4.80048e+06	6.77251e+06	7.27648e+07	3.08795e+07	6.16722e+07	3.11071e+06	9.4832e+06	2.59767e+07	1.33649e+07	1.86671e+07	1.86412e+06	5.25385e+06	2.10377e+06	4.33091e+06	2.33891e+06	567432	792451	695353	3.15388e+06	1.74198e+06	3.25313e+06	2.97514e+06	2.44896e+07	1.78067e+07	1.83932e+07	1.3037e+06	9.13291e+06	1.24403e+07	6.36612e+06	1.44748e+07	1
P98160	4	4	9.12055	0.000206423	6.69854	Tumours	F1	Basement membrane-specific heparan sulfate proteoglycan core protein OS=Homo sapiens GN=HSPG2 PE=1 SV=4	584337	657415	382123	595114	227454	389156	489678	418200	244176	505878	948283	4.50625e+06	1.05932e+07	1.33226e+06	6.87055e+06	1.8447e+06	687043	989868	787037	1.54091e+06	453775	445092	272497	220622	148783	236647	416255	340976	241831	359452	642620	1.97958e+06	3.56522e+06	768248	2.04908e+06	773111	661665	474050	374891	1.19485e+06	0
P16870	2	2	5.01159	0.00143512	6.65699	Tumours	F1	Carboxypeptidase E OS=Homo sapiens GN=CPE PE=1 SV=1	323780	20840.9	43358.8	93416.8	12701.3	56483.8	19130.7	56119.7	222241	27146.7	217299	130548	92670.6	1.55e+06	270910	205215	101846	740870	269923	2.24705e+06	251436	14110	30919.7	34631.7	8308.21	34347.9	16262.2	45756.7	220107	19289.1	147257	57349.5	31189	893812	80796.6	86005.3	98084.1	354804	128573	1.7424e+06	0
P02794	2	2	7.36433	5.61585e-05	6.57136	Tumours	F1	Ferritin heavy chain OS=Homo sapiens GN=FTH1 PE=1 SV=2	348024	2.38392e+06	895811	486545	675480	923949	484905	472031	206507	163479	4.97283e+06	2.61508e+06	5.12042e+06	4.15636e+06	1.41441e+07	1.67537e+06	562796	3.80394e+06	3.96672e+06	5.24905e+06	270262	1.614e+06	638814	180373	441847	561855	412197	384867	204524	116160	3.36992e+06	1.1488e+06	1.72332e+06	2.39677e+06	4.21835e+06	702148	542007	1.82171e+06	1.88947e+06	4.07021e+06	0
Q62188	5	5	178.717	2.39873e-05	6.42523	Tumours	F1	Dihydropyrimidinase-related protein 3 OS=Mus musculus GN=Dpysl3 PE=1 SV=1	1.04072e+06	984065	807343	2.17895e+06	605027	1.57996e+06	974296	973900	1.8699e+06	1.86109e+06	4.1023e+06	6.42106e+06	1.53374e+07	8.84236e+06	3.73894e+06	2.028e+06	1.60265e+06	1.51207e+07	1.5478e+07	1.0055e+07	808187	666246	575727	807787	395762	960776	828209	794062	1.85194e+06	1.3224e+06	2.78e+06	2.82075e+06	5.16194e+06	5.09896e+06	1.11511e+06	849932	1.54345e+06	7.24132e+06	7.37265e+06	7.79684e+06	0
P97351	2	2	73.4894	0.00120194	6.37429	Tumours	F1	40S ribosomal protein S3a OS=Mus musculus GN=Rps3a PE=1 SV=3	1.04284e+06	405424	943622	253103	484979	602173	938663	767105	681565	662738	513955	1.22814e+06	7.36897e+06	2.38591e+06	1.18468e+07	1.52806e+06	900132	1.25618e+07	2.74268e+06	2.15526e+06	809827	274486	672909	93830.8	317236	366183	797919	625453	675019	470909	348290	539519	2.48009e+06	1.37584e+06	3.5332e+06	640407	866883	6.01588e+06	1.30643e+06	1.67123e+06	1
Q8K0E8	6	6	22.0295	0.00255326	6.35224	Tumours	F1	Fibrinogen beta chain OS=Mus musculus GN=Fgb PE=1 SV=1	3.05827e+06	4.55155e+06	5.63296e+06	1.62508e+07	1.15495e+07	7.4395e+06	7.02706e+06	3.58757e+06	4.48576e+06	4.21397e+06	7.45565e+06	1.0001e+07	1.48513e+08	4.15448e+07	1.3368e+08	6.60216e+06	9.30093e+06	3.36153e+07	2.10778e+07	1.88726e+07	2.37494e+06	3.08156e+06	4.01694e+06	6.02455e+06	7.55479e+06	4.52398e+06	5.97341e+06	2.92509e+06	4.44268e+06	2.99424e+06	5.05245e+06	4.39342e+06	4.99833e+07	2.39568e+07	3.98688e+07	2.76696e+06	8.95738e+06	1.60984e+07	1.004e+07	1.46342e+07	0
P00450	4	4	56.3127	0.000862944	6.21661	Tumours	F1	Ceruloplasmin OS=Homo sapiens GN=CP PE=1 SV=1	937517	1.69654e+06	358907	2.23613e+06	1.0861e+06	576551	876898	540775	137428	638470	1.79062e+06	5.02389e+06	2.3877e+07	2.77936e+06	1.1526e+07	942489	2.92518e+06	4.02554e+06	2.02599e+06	1.56379e+06	728041	1.14862e+06	255941	828982	710441	350602	745415	440916	136108	453666	1.21344e+06	2.20698e+06	8.03598e+06	1.60272e+06	3.43753e+06	394997	2.81713e+06	1.92784e+06	965044	1.21259e+06	0
[truncated: 208 more rows]
[truncated: 19 more columns]

## Sheet: F1 vs F2 DE human-specific
								Normalized abundance																				Raw abundance																				Spectral counts
								F1										F2										F1										F2										F1
[truncated: 9 more rows]
[truncated: 18 more columns]

## Sheet: F1 vs F2 DE indistinguishable
									Normalized abundance																				Raw abundance																				Spectral counts
									F1										F2										F1										F2										F1
[truncated: 42 more rows]
[truncated: 19 more columns]
